# Supplementary material for: PDZD8-deficient mice accumulate cholesteryl esters in the brain as a result of impaired lipophagy
Source: iScience. 2022 Nov 16;25(12):105612. doi: 10.1016/j.isci.2022.105612 (PMC9709239; doi:10.1016/j.isci.2022.105612)
Supplement: Table S3. Analytic conditions for lipidomics analysis by C18-SFC/MS/MS and DEA-SFC/MS/MS, related to Figure 1 and 2 [file mmc2.xlsx]

## Sheet: Table S3_lipidome
Method	Name	Lipid class	Retention time (min)	Start time (min)	End time (min)	Polarity	MRM transition 1								MRM transition 2
							m/z (Q1)	m/z (Q3)	Pause time (msec)	Dwell time (msec)	Q1 Pre bias	Collision energy	Q3 Pre bias		m/z (Q1)	m/z (Q3)	Pause time (msec)	Dwell time (msec)	Q1 Pre bias	Collision energy	Q3 Pre bias
C18-SFC/MS/MS	FA(16:0(13C16))	Internal standard for FA	5.3	0	30	Negative	271.3	271.3	2	2	20	15	30
C18-SFC/MS/MS	FA(16:0)	FA	5.3	0	30	Negative	255.25	255.25	2	2	20	10	30
C18-SFC/MS/MS	FA(18:0)	FA	5.3	0	30	Negative	283.25	283.25	2	2	20	10	30
C18-SFC/MS/MS	FA(18:1)	FA	5.3	0	30	Negative	281.25	281.25	2	2	20	10	30
C18-SFC/MS/MS	FA(18:2)	FA	5.3	0	30	Negative	279.25	279.25	2	2	20	10	30
C18-SFC/MS/MS	FA(20:4)	FA	5.3	0	30	Negative	303.25	303.25	2	2	20	10	30
C18-SFC/MS/MS	FA(20:5)	FA	5.3	0	30	Negative	301.2	301.2	2	2	20	10	30
C18-SFC/MS/MS	FA(22:5)	FA	5.3	0	30	Negative	329.25	329.25	2	2	20	10	30
C18-SFC/MS/MS	FA(22:6)	FA	5.3	0	30	Negative	327.25	327.25	2	2	20	10	30
C18-SFC/MS/MS	Cholesterol(d7)	Internal standard for Chol	9.2	0	30	Positive	376.4	147.1	2	2	-32	-18	-16
C18-SFC/MS/MS	Cholesterol	Chol	9.2	0	30	Positive	369.35	147.1	2	2	-32	-18	-16
C18-SFC/MS/MS	Splash_CE(18:1(d7))	Internal standard for CE	9.3	0	30	Positive	675.7	369.4	2	2	-32	-15	-16
C18-SFC/MS/MS	CE(12:0)	CE	9	0	30	Positive	586.55	369.35	2	2	-32	-15	-16
C18-SFC/MS/MS	CE(13:0)	CE	9	0	30	Positive	600.55	369.35	2	2	-32	-15	-16
C18-SFC/MS/MS	CE(14:0)	CE	9	0	30	Positive	614.6	369.35	2	2	-32	-15	-16
C18-SFC/MS/MS	CE(14:1)	CE	9	0	30	Positive	612.55	369.35	2	2	-32	-15	-16
C18-SFC/MS/MS	CE(15:0)	CE	9	0	30	Positive	628.6	369.35	2	2	-32	-15	-16
C18-SFC/MS/MS	CE(16:0)	CE	9	0	30	Positive	642.6	369.35	2	2	-32	-15	-16
C18-SFC/MS/MS	CE(16:1)	CE	9	0	30	Positive	640.6	369.35	2	2	-32	-15	-16
C18-SFC/MS/MS	CE(17:0)	CE	9	0	30	Positive	656.65	369.35	2	2	-32	-15	-16
C18-SFC/MS/MS	CE(17:1)	CE	9	0	30	Positive	654.6	369.35	2	2	-32	-15	-16
C18-SFC/MS/MS	CE(18:0)	CE	9	0	30	Positive	670.65	369.35	2	2	-32	-15	-16
C18-SFC/MS/MS	CE(18:1)	CE	9	0	30	Positive	668.65	369.35	2	2	-32	-15	-16
C18-SFC/MS/MS	CE(18:2)	CE	9	0	30	Positive	666.6	369.35	2	2	-32	-15	-16
C18-SFC/MS/MS	CE(18:3)	CE	9	0	30	Positive	664.6	369.35	2	2	-32	-15	-16
C18-SFC/MS/MS	CE(18:4)	CE	9	0	30	Positive	662.6	369.35	2	2	-32	-15	-16
C18-SFC/MS/MS	CE(19:0)	CE	9	0	30	Positive	684.65	369.35	2	2	-32	-15	-16
C18-SFC/MS/MS	CE(19:1)	CE	9	0	30	Positive	682.65	369.35	2	2	-32	-15	-16
C18-SFC/MS/MS	CE(20:0)	CE	9	0	30	Positive	698.7	369.35	2	2	-32	-15	-16
C18-SFC/MS/MS	CE(20:1)	CE	9	0	30	Positive	696.65	369.35	2	2	-32	-15	-16
C18-SFC/MS/MS	CE(20:2)	CE	9	0	30	Positive	694.65	369.35	2	2	-32	-15	-16
C18-SFC/MS/MS	CE(20:3)	CE	9	0	30	Positive	692.65	369.35	2	2	-32	-15	-16
C18-SFC/MS/MS	CE(20:4)	CE	9	0	30	Positive	690.6	369.35	2	2	-32	-15	-16
C18-SFC/MS/MS	CE(20:5)	CE	9	0	30	Positive	688.6	369.35	2	2	-32	-15	-16
C18-SFC/MS/MS	CE(21:0)	CE	9	0	30	Positive	712.7	369.35	2	2	-32	-15	-16
C18-SFC/MS/MS	CE(22:0)	CE	9	0	30	Positive	726.7	369.35	2	2	-32	-15	-16
C18-SFC/MS/MS	CE(22:1)	CE	9	0	30	Positive	724.7	369.35	2	2	-32	-15	-16
C18-SFC/MS/MS	CE(22:2)	CE	9	0	30	Positive	722.7	369.35	2	2	-32	-15	-16
C18-SFC/MS/MS	CE(22:3)	CE	9	0	30	Positive	720.65	369.35	2	2	-32	-15	-16
C18-SFC/MS/MS	CE(22:4)	CE	9	0	30	Positive	718.65	369.35	2	2	-32	-15	-16
C18-SFC/MS/MS	CE(22:5)	CE	9	0	30	Positive	716.65	369.35	2	2	-32	-15	-16
C18-SFC/MS/MS	CE(22:6)	CE	9	0	30	Positive	714.6	369.35	2	2	-32	-15	-16
C18-SFC/MS/MS	CE(23:0)	CE	9	0	30	Positive	740.75	369.35	2	2	-32	-15	-16
C18-SFC/MS/MS	CE(24:0)	CE	9	0	30	Positive	754.75	369.35	2	2	-32	-15	-16
C18-SFC/MS/MS	CE(24:1)	CE	9	0	30	Positive	752.75	369.35	2	2	-32	-15	-16
C18-SFC/MS/MS	CE(25:0)	CE	9	0	30	Positive	768.75	369.35	2	2	-32	-15	-16
C18-SFC/MS/MS	CE(26:0)	CE	9	0	30	Positive	782.75	369.35	2	2	-32	-15	-16
C18-SFC/MS/MS	CE(27:0)	CE	9	0	30	Positive	796.8	369.35	2	2	-32	-15	-16
C18-SFC/MS/MS	CE(28:0)	CE	9	0	30	Positive	810.8	369.35	2	2	-32	-15	-16
DEA-SFC/MS/MS	Splash_PC(15:0)(18:1(d7))	Internal standard for PC	7.55	5.55	9.55	Negative	811.6	288.3	2	2	22	39	17		811.6	241.2	2	2	22	39	17
DEA-SFC/MS/MS	PC(16:0)(16:0)	PC	7.6	6	9.2	Negative	792.6	255.25	2	2	22	39	17
DEA-SFC/MS/MS	PC(16:0)(18:0)	PC	7.6	6	9.2	Negative	820.6	255.25	2	2	22	39	17		820.6	283.25	2	2	22	39	17
DEA-SFC/MS/MS	PC(18:0)(18:0)	PC	7.6	6	9.2	Negative	848.65	283.25	2	2	22	39	17
DEA-SFC/MS/MS	PC(16:0)(18:1)	PC	7.6	6	9.2	Negative	818.6	255.25	2	2	22	39	17		818.6	281.25	2	2	22	39	17
DEA-SFC/MS/MS	PC(18:0)(18:1)	PC	7.6	6	9.2	Negative	846.6	283.25	2	2	22	39	17		846.6	281.25	2	2	22	39	17
DEA-SFC/MS/MS	PC(18:1)(18:1)	PC	7.6	6	9.2	Negative	844.6	281.25	2	2	22	39	17
DEA-SFC/MS/MS	PC(16:0)(18:2)	PC	7.6	6	9.2	Negative	816.6	255.25	2	2	22	39	17		816.6	279.25	2	2	22	39	17
DEA-SFC/MS/MS	PC(18:0)(18:2)	PC	7.6	6	9.2	Negative	844.6	283.25	2	2	22	39	17		844.6	279.25	2	2	22	39	17
DEA-SFC/MS/MS	PC(18:1)(18:2)	PC	7.6	6	9.2	Negative	842.6	281.25	2	2	22	39	17		842.6	279.25	2	2	22	39	17
DEA-SFC/MS/MS	PC(18:2)(18:2)	PC	7.6	6	9.2	Negative	840.6	279.25	2	2	22	39	17
DEA-SFC/MS/MS	PC(16:0)(20:4)	PC	7.6	6	9.2	Negative	840.6	255.25	2	2	22	39	17		840.6	303.25	2	2	22	39	17
DEA-SFC/MS/MS	PC(18:0)(20:4)	PC	7.6	6	9.2	Negative	868.6	283.25	2	2	22	39	17		868.6	303.25	2	2	22	39	17
DEA-SFC/MS/MS	PC(18:1)(20:4)	PC	7.6	6	9.2	Negative	866.6	281.25	2	2	22	39	17		866.6	303.25	2	2	22	39	17
DEA-SFC/MS/MS	PC(18:2)(20:4)	PC	7.6	6	9.2	Negative	864.6	279.25	2	2	22	39	17		864.6	303.25	2	2	22	39	17
DEA-SFC/MS/MS	PC(20:4)(20:4)	PC	7.6	6	9.2	Negative	888.6	303.25	2	2	22	39	17
DEA-SFC/MS/MS	PC(16:0)(20:5)	PC	7.6	6	9.2	Negative	838.55	255.25	2	2	22	39	17		838.55	301.2	2	2	22	39	17
DEA-SFC/MS/MS	PC(18:0)(20:5)	PC	7.6	6	9.2	Negative	866.6	283.25	2	2	22	39	17		866.6	301.2	2	2	22	39	17
DEA-SFC/MS/MS	PC(18:1)(20:5)	PC	7.6	6	9.2	Negative	864.6	281.25	2	2	22	39	17		864.6	301.2	2	2	22	39	17
DEA-SFC/MS/MS	PC(18:2)(20:5)	PC	7.6	6	9.2	Negative	862.55	279.25	2	2	22	39	17		862.55	301.2	2	2	22	39	17
DEA-SFC/MS/MS	PC(20:4)(20:5)	PC	7.6	6	9.2	Negative	886.55	303.25	2	2	22	39	17		886.55	301.2	2	2	22	39	17
DEA-SFC/MS/MS	PC(20:5)(20:5)	PC	7.6	6	9.2	Negative	884.55	301.2	2	2	22	39	17
DEA-SFC/MS/MS	PC(16:0)(22:5)	PC	7.6	6	9.2	Negative	866.6	255.25	2	2	22	39	17		866.6	329.25	2	2	22	39	17
DEA-SFC/MS/MS	PC(18:0)(22:5)	PC	7.6	6	9.2	Negative	894.6	283.25	2	2	22	39	17		894.6	329.25	2	2	22	39	17
DEA-SFC/MS/MS	PC(18:1)(22:5)	PC	7.6	6	9.2	Negative	892.6	281.25	2	2	22	39	17		892.6	329.25	2	2	22	39	17
DEA-SFC/MS/MS	PC(18:2)(22:5)	PC	7.6	6	9.2	Negative	890.6	279.25	2	2	22	39	17		890.6	329.25	2	2	22	39	17
DEA-SFC/MS/MS	PC(20:4)(22:5)	PC	7.6	6	9.2	Negative	914.6	303.25	2	2	22	39	17		914.6	329.25	2	2	22	39	17
DEA-SFC/MS/MS	PC(20:5)(22:5)	PC	7.6	6	9.2	Negative	912.6	301.2	2	2	22	39	17		912.6	329.25	2	2	22	39	17
DEA-SFC/MS/MS	PC(22:5)(22:5)	PC	7.6	6	9.2	Negative	940.6	329.25	2	2	22	39	17
DEA-SFC/MS/MS	PC(16:0)(22:6)	PC	7.6	6	9.2	Negative	864.6	255.25	2	2	22	39	17		864.6	327.25	2	2	22	39	17
DEA-SFC/MS/MS	PC(18:0)(22:6)	PC	7.6	6	9.2	Negative	892.6	283.25	2	2	22	39	17		892.6	327.25	2	2	22	39	17
DEA-SFC/MS/MS	PC(18:1)(22:6)	PC	7.6	6	9.2	Negative	890.6	281.25	2	2	22	39	17		890.6	327.25	2	2	22	39	17
DEA-SFC/MS/MS	PC(18:2)(22:6)	PC	7.6	6	9.2	Negative	888.6	279.25	2	2	22	39	17		888.6	327.25	2	2	22	39	17
DEA-SFC/MS/MS	PC(20:4)(22:6)	PC	7.6	6	9.2	Negative	912.6	303.25	2	2	22	39	17		912.6	327.25	2	2	22	39	17
DEA-SFC/MS/MS	PC(20:5)(22:6)	PC	7.6	6	9.2	Negative	910.55	301.2	2	2	22	39	17		910.55	327.25	2	2	22	39	17
DEA-SFC/MS/MS	PC(22:5)(22:6)	PC	7.6	6	9.2	Negative	938.6	329.25	2	2	22	39	17		938.6	327.25	2	2	22	39	17
DEA-SFC/MS/MS	PC(22:6)(22:6)	PC	7.6	6	9.2	Negative	936.6	327.25	2	2	22	39	17
DEA-SFC/MS/MS	Splash_PE(15:0)(18:1(d7))	Internal standard for PE	9.3	7.3	11.3	Negative	709.55	288.3	2	2	20	37	17		709.55	241.2	2	2	20	37	17
DEA-SFC/MS/MS	PE(16:0)(16:0)	PE	9.5	8	11	Negative	690.5	255.25	2	2	20	37	17
DEA-SFC/MS/MS	PE(16:0)(18:0)	PE	9.5	8	11	Negative	718.55	255.25	2	2	20	37	17		718.55	283.25	2	2	20	37	17
DEA-SFC/MS/MS	PE(18:0)(18:0)	PE	9.5	8	11	Negative	746.55	283.25	2	2	20	37	17
DEA-SFC/MS/MS	PE(16:0)(18:1)	PE	9.5	8	11	Negative	716.5	255.25	2	2	20	37	17		716.5	281.25	2	2	20	37	17
DEA-SFC/MS/MS	PE(18:0)(18:1)	PE	9.5	8	11	Negative	744.55	283.25	2	2	20	37	17		744.55	281.25	2	2	20	37	17
DEA-SFC/MS/MS	PE(18:1)(18:1)	PE	9.5	8	11	Negative	742.55	281.25	2	2	20	37	17
DEA-SFC/MS/MS	PE(16:0)(18:2)	PE	9.5	8	11	Negative	714.5	255.25	2	2	20	37	17		714.5	279.25	2	2	20	37	17
DEA-SFC/MS/MS	PE(18:0)(18:2)	PE	9.5	8	11	Negative	742.55	283.25	2	2	20	37	17		742.55	279.25	2	2	20	37	17
DEA-SFC/MS/MS	PE(18:1)(18:2)	PE	9.5	8	11	Negative	740.5	281.25	2	2	20	37	17		740.5	279.25	2	2	20	37	17
DEA-SFC/MS/MS	PE(18:2)(18:2)	PE	9.5	8	11	Negative	738.5	279.25	2	2	20	37	17
DEA-SFC/MS/MS	PE(16:0)(20:4)	PE	9.5	8	11	Negative	738.5	255.25	2	2	20	37	17		738.5	303.25	2	2	20	37	17
DEA-SFC/MS/MS	PE(18:0)(20:4)	PE	9.5	8	11	Negative	766.55	283.25	2	2	20	37	17		766.55	303.25	2	2	20	37	17
DEA-SFC/MS/MS	PE(18:1)(20:4)	PE	9.5	8	11	Negative	764.5	281.25	2	2	20	37	17		764.5	303.25	2	2	20	37	17
DEA-SFC/MS/MS	PE(18:2)(20:4)	PE	9.5	8	11	Negative	762.5	279.25	2	2	20	37	17		762.5	303.25	2	2	20	37	17
DEA-SFC/MS/MS	PE(20:4)(20:4)	PE	9.5	8	11	Negative	786.5	303.25	2	2	20	37	17
DEA-SFC/MS/MS	PE(16:0)(20:5)	PE	9.5	8	11	Negative	736.5	255.25	2	2	20	37	17		736.5	301.2	2	2	20	37	17
DEA-SFC/MS/MS	PE(18:0)(20:5)	PE	9.5	8	11	Negative	764.5	283.25	2	2	20	37	17		764.5	301.2	2	2	20	37	17
DEA-SFC/MS/MS	PE(18:1)(20:5)	PE	9.5	8	11	Negative	762.5	281.25	2	2	20	37	17		762.5	301.2	2	2	20	37	17
DEA-SFC/MS/MS	PE(18:2)(20:5)	PE	9.5	8	11	Negative	760.5	279.25	2	2	20	37	17		760.5	301.2	2	2	20	37	17
DEA-SFC/MS/MS	PE(20:4)(20:5)	PE	9.5	8	11	Negative	784.5	303.25	2	2	20	37	17		784.5	301.2	2	2	20	37	17
DEA-SFC/MS/MS	PE(20:5)(20:5)	PE	9.5	8	11	Negative	782.5	301.2	2	2	20	37	17
DEA-SFC/MS/MS	PE(16:0)(22:5)	PE	9.5	8	11	Negative	764.5	255.25	2	2	20	37	17		764.5	329.25	2	2	20	37	17
DEA-SFC/MS/MS	PE(18:0)(22:5)	PE	9.5	8	11	Negative	792.55	283.25	2	2	20	37	17		792.55	329.25	2	2	20	37	17
DEA-SFC/MS/MS	PE(18:1)(22:5)	PE	9.5	8	11	Negative	790.55	281.25	2	2	20	37	17		790.55	329.25	2	2	20	37	17
DEA-SFC/MS/MS	PE(18:2)(22:5)	PE	9.5	8	11	Negative	788.5	279.25	2	2	20	37	17		788.5	329.25	2	2	20	37	17
DEA-SFC/MS/MS	PE(20:4)(22:5)	PE	9.5	8	11	Negative	812.5	303.25	2	2	20	37	17		812.5	329.25	2	2	20	37	17
DEA-SFC/MS/MS	PE(20:5)(22:5)	PE	9.5	8	11	Negative	810.5	301.2	2	2	20	37	17		810.5	329.25	2	2	20	37	17
DEA-SFC/MS/MS	PE(22:5)(22:5)	PE	9.5	8	11	Negative	838.55	329.25	2	2	20	37	17
DEA-SFC/MS/MS	PE(16:0)(22:6)	PE	9.5	8	11	Negative	762.5	255.25	2	2	20	37	17		762.5	327.25	2	2	20	37	17
DEA-SFC/MS/MS	PE(18:0)(22:6)	PE	9.5	8	11	Negative	790.55	283.25	2	2	20	37	17		790.55	327.25	2	2	20	37	17
DEA-SFC/MS/MS	PE(18:1)(22:6)	PE	9.5	8	11	Negative	788.5	281.25	2	2	20	37	17		788.5	327.25	2	2	20	37	17
DEA-SFC/MS/MS	PE(18:2)(22:6)	PE	9.5	8	11	Negative	786.5	279.25	2	2	20	37	17		786.5	327.25	2	2	20	37	17
DEA-SFC/MS/MS	PE(20:4)(22:6)	PE	9.5	8	11	Negative	810.5	303.25	2	2	20	37	17		810.5	327.25	2	2	20	37	17
DEA-SFC/MS/MS	PE(20:5)(22:6)	PE	9.5	8	11	Negative	808.5	301.2	2	2	20	37	17		808.5	327.25	2	2	20	37	17
DEA-SFC/MS/MS	PE(22:5)(22:6)	PE	9.5	8	11	Negative	836.5	329.25	2	2	20	37	17		836.5	327.25	2	2	20	37	17
DEA-SFC/MS/MS	PE(22:6)(22:6)	PE	9.5	8	11	Negative	834.5	327.25	2	2	20	37	17
DEA-SFC/MS/MS	Splash_PS(15:0)(18:1(d7))	Internal standard for PS	17.3	15.3	19.3	Negative	753.55	288.3	2	2	20	44	17		753.55	241.2	2	2	20	44	17
DEA-SFC/MS/MS	PS(16:0)(16:0)	PS	18.2	15.2	21.2	Negative	734.5	255.25	2	2	20	44	17
DEA-SFC/MS/MS	PS(16:0)(18:0)	PS	18.2	15.2	21.2	Negative	762.55	255.25	2	2	20	44	17		762.55	283.25	2	2	20	44	17
DEA-SFC/MS/MS	PS(18:0)(18:0)	PS	18.2	15.2	21.2	Negative	790.55	283.25	2	2	20	44	17
DEA-SFC/MS/MS	PS(16:0)(18:1)	PS	18.2	15.2	21.2	Negative	760.5	255.25	2	2	20	44	17		760.5	281.25	2	2	20	44	17
DEA-SFC/MS/MS	PS(18:0)(18:1)	PS	18.2	15.2	21.2	Negative	788.55	283.25	2	2	20	44	17		788.55	281.25	2	2	20	44	17
DEA-SFC/MS/MS	PS(18:1)(18:1)	PS	18.2	15.2	21.2	Negative	786.55	281.25	2	2	20	44	17
DEA-SFC/MS/MS	PS(16:0)(18:2)	PS	18.2	15.2	21.2	Negative	758.5	255.25	2	2	20	44	17		758.5	279.25	2	2	20	44	17
DEA-SFC/MS/MS	PS(18:0)(18:2)	PS	18.2	15.2	21.2	Negative	786.55	283.25	2	2	20	44	17		786.55	279.25	2	2	20	44	17
DEA-SFC/MS/MS	PS(18:1)(18:2)	PS	18.2	15.2	21.2	Negative	784.5	281.25	2	2	20	44	17		784.5	279.25	2	2	20	44	17
DEA-SFC/MS/MS	PS(18:2)(18:2)	PS	18.2	15.2	21.2	Negative	782.5	279.25	2	2	20	44	17
DEA-SFC/MS/MS	PS(16:0)(20:4)	PS	18.2	15.2	21.2	Negative	782.5	255.25	2	2	20	44	17		782.5	303.25	2	2	20	44	17
DEA-SFC/MS/MS	PS(18:0)(20:4)	PS	18.2	15.2	21.2	Negative	810.55	283.25	2	2	20	44	17		810.55	303.25	2	2	20	44	17
DEA-SFC/MS/MS	PS(18:1)(20:4)	PS	18.2	15.2	21.2	Negative	808.5	281.25	2	2	20	44	17		808.5	303.25	2	2	20	44	17
DEA-SFC/MS/MS	PS(18:2)(20:4)	PS	18.2	15.2	21.2	Negative	806.5	279.25	2	2	20	44	17		806.5	303.25	2	2	20	44	17
DEA-SFC/MS/MS	PS(20:4)(20:4)	PS	18.2	15.2	21.2	Negative	830.5	303.25	2	2	20	44	17
DEA-SFC/MS/MS	PS(16:0)(20:5)	PS	18.2	15.2	21.2	Negative	780.5	255.25	2	2	20	44	17		780.5	301.2	2	2	20	44	17
DEA-SFC/MS/MS	PS(18:0)(20:5)	PS	18.2	15.2	21.2	Negative	808.5	283.25	2	2	20	44	17		808.5	301.2	2	2	20	44	17
DEA-SFC/MS/MS	PS(18:1)(20:5)	PS	18.2	15.2	21.2	Negative	806.5	281.25	2	2	20	44	17		806.5	301.2	2	2	20	44	17
DEA-SFC/MS/MS	PS(18:2)(20:5)	PS	18.2	15.2	21.2	Negative	804.5	279.25	2	2	20	44	17		804.5	301.2	2	2	20	44	17
DEA-SFC/MS/MS	PS(20:4)(20:5)	PS	18.2	15.2	21.2	Negative	828.5	303.25	2	2	20	44	17		828.5	301.2	2	2	20	44	17
DEA-SFC/MS/MS	PS(20:5)(20:5)	PS	18.2	15.2	21.2	Negative	826.45	301.2	2	2	20	44	17
DEA-SFC/MS/MS	PS(16:0)(22:5)	PS	18.2	15.2	21.2	Negative	808.5	255.25	2	2	20	44	17		808.5	329.25	2	2	20	44	17
DEA-SFC/MS/MS	PS(18:0)(22:5)	PS	18.2	15.2	21.2	Negative	836.55	283.25	2	2	20	44	17		836.55	329.25	2	2	20	44	17
DEA-SFC/MS/MS	PS(18:1)(22:5)	PS	18.2	15.2	21.2	Negative	834.55	281.25	2	2	20	44	17		834.55	329.25	2	2	20	44	17
DEA-SFC/MS/MS	PS(18:2)(22:5)	PS	18.2	15.2	21.2	Negative	832.5	279.25	2	2	20	44	17		832.5	329.25	2	2	20	44	17
DEA-SFC/MS/MS	PS(20:4)(22:5)	PS	18.2	15.2	21.2	Negative	856.5	303.25	2	2	20	44	17		856.5	329.25	2	2	20	44	17
DEA-SFC/MS/MS	PS(20:5)(22:5)	PS	18.2	15.2	21.2	Negative	854.5	301.2	2	2	20	44	17		854.5	329.25	2	2	20	44	17
DEA-SFC/MS/MS	PS(22:5)(22:5)	PS	18.2	15.2	21.2	Negative	882.55	329.25	2	2	20	44	17
DEA-SFC/MS/MS	PS(16:0)(22:6)	PS	18.2	15.2	21.2	Negative	806.5	255.25	2	2	20	44	17		806.5	327.25	2	2	20	44	17
DEA-SFC/MS/MS	PS(18:0)(22:6)	PS	18.2	15.2	21.2	Negative	834.55	283.25	2	2	20	44	17		834.55	327.25	2	2	20	44	17
DEA-SFC/MS/MS	PS(18:1)(22:6)	PS	18.2	15.2	21.2	Negative	832.5	281.25	2	2	20	44	17		832.5	327.25	2	2	20	44	17
DEA-SFC/MS/MS	PS(18:2)(22:6)	PS	18.2	15.2	21.2	Negative	830.5	279.25	2	2	20	44	17		830.5	327.25	2	2	20	44	17
DEA-SFC/MS/MS	PS(20:4)(22:6)	PS	18.2	15.2	21.2	Negative	854.5	303.25	2	2	20	44	17		854.5	327.25	2	2	20	44	17
DEA-SFC/MS/MS	PS(20:5)(22:6)	PS	18.2	15.2	21.2	Negative	852.5	301.2	2	2	20	44	17		852.5	327.25	2	2	20	44	17
DEA-SFC/MS/MS	PS(22:5)(22:6)	PS	18.2	15.2	21.2	Negative	880.5	329.25	2	2	20	44	17		880.5	327.25	2	2	20	44	17
DEA-SFC/MS/MS	PS(22:6)(22:6)	PS	18.2	15.2	21.2	Negative	878.5	327.25	2	2	20	44	17
DEA-SFC/MS/MS	Splash_PG(15:0)(18:1(d7))	Internal standard for PG	12.9	10.9	14.9	Negative	740.55	288.3	2	2	20	40	17		740.55	241.2	2	2	20	40	17
DEA-SFC/MS/MS	PG(16:0)(16:0)	PG	12.7	10.2	15.2	Negative	721.5	255.25	2	2	20	40	17
DEA-SFC/MS/MS	PG(16:0)(18:0)	PG	12.7	10.2	15.2	Negative	749.55	255.25	2	2	20	40	17		749.55	283.25	2	2	20	40	17
DEA-SFC/MS/MS	PG(18:0)(18:0)	PG	12.7	10.2	15.2	Negative	777.55	283.25	2	2	20	40	17
DEA-SFC/MS/MS	PG(16:0)(18:1)	PG	12.7	10.2	15.2	Negative	747.5	255.25	2	2	20	40	17		747.5	281.25	2	2	20	40	17
DEA-SFC/MS/MS	PG(18:0)(18:1)	PG	12.7	10.2	15.2	Negative	775.55	283.25	2	2	20	40	17		775.55	281.25	2	2	20	40	17
DEA-SFC/MS/MS	PG(18:1)(18:1)	PG	12.7	10.2	15.2	Negative	773.55	281.25	2	2	20	40	17
DEA-SFC/MS/MS	PG(16:0)(18:2)	PG	12.7	10.2	15.2	Negative	745.5	255.25	2	2	20	40	17		745.5	279.25	2	2	20	40	17
DEA-SFC/MS/MS	PG(18:0)(18:2)	PG	12.7	10.2	15.2	Negative	773.55	283.25	2	2	20	40	17		773.55	279.25	2	2	20	40	17
DEA-SFC/MS/MS	PG(18:1)(18:2)	PG	12.7	10.2	15.2	Negative	771.5	281.25	2	2	20	40	17		771.5	279.25	2	2	20	40	17
DEA-SFC/MS/MS	PG(18:2)(18:2)	PG	12.7	10.2	15.2	Negative	769.5	279.25	2	2	20	40	17
DEA-SFC/MS/MS	PG(16:0)(20:4)	PG	12.7	10.2	15.2	Negative	769.5	255.25	2	2	20	40	17		769.5	303.25	2	2	20	40	17
DEA-SFC/MS/MS	PG(18:0)(20:4)	PG	12.7	10.2	15.2	Negative	797.55	283.25	2	2	20	40	17		797.55	303.25	2	2	20	40	17
DEA-SFC/MS/MS	PG(18:1)(20:4)	PG	12.7	10.2	15.2	Negative	795.5	281.25	2	2	20	40	17		795.5	303.25	2	2	20	40	17
DEA-SFC/MS/MS	PG(18:2)(20:4)	PG	12.7	10.2	15.2	Negative	793.5	279.25	2	2	20	40	17		793.5	303.25	2	2	20	40	17
DEA-SFC/MS/MS	PG(20:4)(20:4)	PG	12.7	10.2	15.2	Negative	817.5	303.25	2	2	20	40	17
DEA-SFC/MS/MS	PG(16:0)(20:5)	PG	12.7	10.2	15.2	Negative	767.5	255.25	2	2	20	40	17		767.5	301.2	2	2	20	40	17
DEA-SFC/MS/MS	PG(18:0)(20:5)	PG	12.7	10.2	15.2	Negative	795.5	283.25	2	2	20	40	17		795.5	301.2	2	2	20	40	17
DEA-SFC/MS/MS	PG(18:1)(20:5)	PG	12.7	10.2	15.2	Negative	793.5	281.25	2	2	20	40	17		793.5	301.2	2	2	20	40	17
DEA-SFC/MS/MS	PG(18:2)(20:5)	PG	12.7	10.2	15.2	Negative	791.5	279.25	2	2	20	40	17		791.5	301.2	2	2	20	40	17
DEA-SFC/MS/MS	PG(20:4)(20:5)	PG	12.7	10.2	15.2	Negative	815.5	303.25	2	2	20	40	17		815.5	301.2	2	2	20	40	17
DEA-SFC/MS/MS	PG(20:5)(20:5)	PG	12.7	10.2	15.2	Negative	813.45	301.2	2	2	20	40	17
DEA-SFC/MS/MS	PG(16:0)(22:5)	PG	12.7	10.2	15.2	Negative	795.5	255.25	2	2	20	40	17		795.5	329.25	2	2	20	40	17
DEA-SFC/MS/MS	PG(18:0)(22:5)	PG	12.7	10.2	15.2	Negative	823.55	283.25	2	2	20	40	17		823.55	329.25	2	2	20	40	17
DEA-SFC/MS/MS	PG(18:1)(22:5)	PG	12.7	10.2	15.2	Negative	821.55	281.25	2	2	20	40	17		821.55	329.25	2	2	20	40	17
DEA-SFC/MS/MS	PG(18:2)(22:5)	PG	12.7	10.2	15.2	Negative	819.5	279.25	2	2	20	40	17		819.5	329.25	2	2	20	40	17
DEA-SFC/MS/MS	PG(20:4)(22:5)	PG	12.7	10.2	15.2	Negative	843.5	303.25	2	2	20	40	17		843.5	329.25	2	2	20	40	17
DEA-SFC/MS/MS	PG(20:5)(22:5)	PG	12.7	10.2	15.2	Negative	841.5	301.2	2	2	20	40	17		841.5	329.25	2	2	20	40	17
DEA-SFC/MS/MS	PG(22:5)(22:5)	PG	12.7	10.2	15.2	Negative	869.55	329.25	2	2	20	40	17
DEA-SFC/MS/MS	PG(16:0)(22:6)	PG	12.7	10.2	15.2	Negative	793.5	255.25	2	2	20	40	17		793.5	327.25	2	2	20	40	17
DEA-SFC/MS/MS	PG(18:0)(22:6)	PG	12.7	10.2	15.2	Negative	821.55	283.25	2	2	20	40	17		821.55	327.25	2	2	20	40	17
DEA-SFC/MS/MS	PG(18:1)(22:6)	PG	12.7	10.2	15.2	Negative	819.5	281.25	2	2	20	40	17		819.5	327.25	2	2	20	40	17
DEA-SFC/MS/MS	PG(18:2)(22:6)	PG	12.7	10.2	15.2	Negative	817.5	279.25	2	2	20	40	17		817.5	327.25	2	2	20	40	17
DEA-SFC/MS/MS	PG(20:4)(22:6)	PG	12.7	10.2	15.2	Negative	841.5	303.25	2	2	20	40	17		841.5	327.25	2	2	20	40	17
DEA-SFC/MS/MS	PG(20:5)(22:6)	PG	12.7	10.2	15.2	Negative	839.5	301.2	2	2	20	40	17		839.5	327.25	2	2	20	40	17
DEA-SFC/MS/MS	PG(22:5)(22:6)	PG	12.7	10.2	15.2	Negative	867.5	329.25	2	2	20	40	17		867.5	327.25	2	2	20	40	17
DEA-SFC/MS/MS	PG(22:6)(22:6)	PG	12.7	10.2	15.2	Negative	865.5	327.25	2	2	20	40	17
DEA-SFC/MS/MS	Splash_PI(15:0)(18:1(d7))	Internal standard for PI	17	15	19	Negative	828.55	288.3	2	2	22	46	16		828.55	241.2	2	2	22	46	16
DEA-SFC/MS/MS	PI(16:0)(16:0)	PI	17	14	20	Negative	809.5	255.25	2	2	22	46	16
DEA-SFC/MS/MS	PI(16:0)(18:0)	PI	17	14	20	Negative	837.55	255.25	2	2	22	46	16		837.55	283.25	2	2	22	46	16
DEA-SFC/MS/MS	PI(18:0)(18:0)	PI	17	14	20	Negative	865.6	283.25	2	2	22	46	16
DEA-SFC/MS/MS	PI(16:0)(18:1)	PI	17	14	20	Negative	835.55	255.25	2	2	22	46	16		835.55	281.25	2	2	22	46	16
DEA-SFC/MS/MS	PI(18:0)(18:1)	PI	17	14	20	Negative	863.55	283.25	2	2	22	46	16		863.55	281.25	2	2	22	46	16
DEA-SFC/MS/MS	PI(18:1)(18:1)	PI	17	14	20	Negative	861.55	281.25	2	2	22	46	16
DEA-SFC/MS/MS	PI(16:0)(18:2)	PI	17	14	20	Negative	833.5	255.25	2	2	22	46	16		833.5	279.25	2	2	22	46	16
DEA-SFC/MS/MS	PI(18:0)(18:2)	PI	17	14	20	Negative	861.55	283.25	2	2	22	46	16		861.55	279.25	2	2	22	46	16
DEA-SFC/MS/MS	PI(18:1)(18:2)	PI	17	14	20	Negative	859.55	281.25	2	2	22	46	16		859.55	279.25	2	2	22	46	16
DEA-SFC/MS/MS	PI(18:2)(18:2)	PI	17	14	20	Negative	857.5	279.25	2	2	22	46	16
DEA-SFC/MS/MS	PI(16:0)(20:4)	PI	17	14	20	Negative	857.5	255.25	2	2	22	46	16		857.5	303.25	2	2	22	46	16
DEA-SFC/MS/MS	PI(18:0)(20:4)	PI	17	14	20	Negative	885.55	283.25	2	2	22	46	16		885.55	303.25	2	2	22	46	16
DEA-SFC/MS/MS	PI(18:1)(20:4)	PI	17	14	20	Negative	883.55	281.25	2	2	22	46	16		883.55	303.25	2	2	22	46	16
DEA-SFC/MS/MS	PI(18:2)(20:4)	PI	17	14	20	Negative	881.5	279.25	2	2	22	46	16		881.5	303.25	2	2	22	46	16
DEA-SFC/MS/MS	PI(20:4)(20:4)	PI	17	14	20	Negative	905.5	303.25	2	2	22	46	16
DEA-SFC/MS/MS	PI(16:0)(20:5)	PI	17	14	20	Negative	855.5	255.25	2	2	22	46	16		855.5	301.2	2	2	22	46	16
DEA-SFC/MS/MS	PI(18:0)(20:5)	PI	17	14	20	Negative	883.55	283.25	2	2	22	46	16		883.55	301.2	2	2	22	46	16
DEA-SFC/MS/MS	PI(18:1)(20:5)	PI	17	14	20	Negative	881.5	281.25	2	2	22	46	16		881.5	301.2	2	2	22	46	16
DEA-SFC/MS/MS	PI(18:2)(20:5)	PI	17	14	20	Negative	879.5	279.25	2	2	22	46	16		879.5	301.2	2	2	22	46	16
DEA-SFC/MS/MS	PI(20:4)(20:5)	PI	17	14	20	Negative	903.5	303.25	2	2	22	46	16		903.5	301.2	2	2	22	46	16
DEA-SFC/MS/MS	PI(20:5)(20:5)	PI	17	14	20	Negative	901.5	301.2	2	2	22	46	16
DEA-SFC/MS/MS	PI(16:0)(22:5)	PI	17	14	20	Negative	883.55	255.25	2	2	22	46	16		883.55	329.25	2	2	22	46	16
DEA-SFC/MS/MS	PI(18:0)(22:5)	PI	17	14	20	Negative	911.55	283.25	2	2	22	46	16		911.55	329.25	2	2	22	46	16
DEA-SFC/MS/MS	PI(18:1)(22:5)	PI	17	14	20	Negative	909.55	281.25	2	2	22	46	16		909.55	329.25	2	2	22	46	16
DEA-SFC/MS/MS	PI(18:2)(22:5)	PI	17	14	20	Negative	907.55	279.25	2	2	22	46	16		907.55	329.25	2	2	22	46	16
DEA-SFC/MS/MS	PI(20:4)(22:5)	PI	17	14	20	Negative	931.55	303.25	2	2	22	46	16		931.55	329.25	2	2	22	46	16
DEA-SFC/MS/MS	PI(20:5)(22:5)	PI	17	14	20	Negative	929.5	301.2	2	2	22	46	16		929.5	329.25	2	2	22	46	16
DEA-SFC/MS/MS	PI(22:5)(22:5)	PI	17	14	20	Negative	957.55	329.25	2	2	22	46	16
DEA-SFC/MS/MS	PI(16:0)(22:6)	PI	17	14	20	Negative	881.5	255.25	2	2	22	46	16		881.5	327.25	2	2	22	46	16
DEA-SFC/MS/MS	PI(18:0)(22:6)	PI	17	14	20	Negative	909.55	283.25	2	2	22	46	16		909.55	327.25	2	2	22	46	16
DEA-SFC/MS/MS	PI(18:1)(22:6)	PI	17	14	20	Negative	907.55	281.25	2	2	22	46	16		907.55	327.25	2	2	22	46	16
DEA-SFC/MS/MS	PI(18:2)(22:6)	PI	17	14	20	Negative	905.5	279.25	2	2	22	46	16		905.5	327.25	2	2	22	46	16
DEA-SFC/MS/MS	PI(20:4)(22:6)	PI	17	14	20	Negative	929.5	303.25	2	2	22	46	16		929.5	327.25	2	2	22	46	16
DEA-SFC/MS/MS	PI(20:5)(22:6)	PI	17	14	20	Negative	927.5	301.2	2	2	22	46	16		927.5	327.25	2	2	22	46	16
DEA-SFC/MS/MS	PI(22:5)(22:6)	PI	17	14	20	Negative	955.55	329.25	2	2	22	46	16		955.55	327.25	2	2	22	46	16
DEA-SFC/MS/MS	PI(22:6)(22:6)	PI	17	14	20	Negative	953.5	327.25	2	2	22	46	16
DEA-SFC/MS/MS	Splash_PA(15:0)(18:1(d7))	Internal standard for PA	17	15	19	Negative	666.5	288.3	2	2	30	35	16		666.5	241.2	2	2	30	35	16
DEA-SFC/MS/MS	PA(16:0)(16:0)	PA	18.1	15.3	20.9	Negative	647.45	255.25	2	2	30	35	16
DEA-SFC/MS/MS	PA(16:0)(18:0)	PA	18.1	15.3	20.9	Negative	675.5	255.25	2	2	30	35	16		675.5	283.25	2	2	30	35	16
DEA-SFC/MS/MS	PA(18:0)(18:0)	PA	18.1	15.3	20.9	Negative	703.55	283.25	2	2	30	35	16
DEA-SFC/MS/MS	PA(16:0)(18:1)	PA	18.1	15.3	20.9	Negative	673.5	255.25	2	2	30	35	16		673.5	281.25	2	2	30	35	16
DEA-SFC/MS/MS	PA(18:0)(18:1)	PA	18.1	15.3	20.9	Negative	701.5	283.25	2	2	30	35	16		701.5	281.25	2	2	30	35	16
DEA-SFC/MS/MS	PA(18:1)(18:1)	PA	18.1	15.3	20.9	Negative	699.5	281.25	2	2	30	35	16
DEA-SFC/MS/MS	PA(16:0)(18:2)	PA	18.1	15.3	20.9	Negative	671.45	255.25	2	2	30	35	16		671.45	279.25	2	2	30	35	16
DEA-SFC/MS/MS	PA(18:0)(18:2)	PA	18.1	15.3	20.9	Negative	699.5	283.25	2	2	30	35	16		699.5	279.25	2	2	30	35	16
DEA-SFC/MS/MS	PA(18:1)(18:2)	PA	18.1	15.3	20.9	Negative	697.5	281.25	2	2	30	35	16		697.5	279.25	2	2	30	35	16
DEA-SFC/MS/MS	PA(18:2)(18:2)	PA	18.1	15.3	20.9	Negative	695.45	279.25	2	2	30	35	16
DEA-SFC/MS/MS	PA(16:0)(20:4)	PA	18.1	15.3	20.9	Negative	695.45	255.25	2	2	30	35	16		695.45	303.25	2	2	30	35	16
DEA-SFC/MS/MS	PA(18:0)(20:4)	PA	18.1	15.3	20.9	Negative	723.5	283.25	2	2	30	35	16		723.5	303.25	2	2	30	35	16
DEA-SFC/MS/MS	PA(18:1)(20:4)	PA	18.1	15.3	20.9	Negative	721.5	281.25	2	2	30	35	16		721.5	303.25	2	2	30	35	16
DEA-SFC/MS/MS	PA(18:2)(20:4)	PA	18.1	15.3	20.9	Negative	719.45	279.25	2	2	30	35	16
DEA-SFC/MS/MS	PA(20:4)(20:4)	PA	18.1	15.3	20.9	Negative	743.45	303.25	2	2	30	35	16
DEA-SFC/MS/MS	PA(16:0)(20:5)	PA	18.1	15.3	20.9	Negative	693.45	255.25	2	2	30	35	16		693.45	301.2	2	2	30	35	16
DEA-SFC/MS/MS	PA(18:0)(20:5)	PA	18.1	15.3	20.9	Negative	721.5	283.25	2	2	30	35	16		721.5	301.2	2	2	30	35	16
DEA-SFC/MS/MS	PA(18:1)(20:5)	PA	18.1	15.3	20.9	Negative	719.45	281.25	2	2	30	35	16		719.45	301.2	2	2	30	35	16
DEA-SFC/MS/MS	PA(18:2)(20:5)	PA	18.1	15.3	20.9	Negative	717.45	279.25	2	2	30	35	16		717.45	301.2	2	2	30	35	16
DEA-SFC/MS/MS	PA(20:4)(20:5)	PA	18.1	15.3	20.9	Negative	741.45	303.25	2	2	30	35	16		741.45	301.2	2	2	30	35	16
DEA-SFC/MS/MS	PA(20:5)(20:5)	PA	18.1	15.3	20.9	Negative	739.45	301.2	2	2	30	35	16
DEA-SFC/MS/MS	PA(16:0)(22:5)	PA	18.1	15.3	20.9	Negative	721.5	255.25	2	2	30	35	16		721.5	329.25	2	2	30	35	16
DEA-SFC/MS/MS	PA(18:0)(22:5)	PA	18.1	15.3	20.9	Negative	749.5	283.25	2	2	30	35	16		749.5	329.25	2	2	30	35	16
DEA-SFC/MS/MS	PA(18:1)(22:5)	PA	18.1	15.3	20.9	Negative	747.5	281.25	2	2	30	35	16		747.5	329.25	2	2	30	35	16
DEA-SFC/MS/MS	PA(18:2)(22:5)	PA	18.1	15.3	20.9	Negative	745.5	279.25	2	2	30	35	16		745.5	329.25	2	2	30	35	16
DEA-SFC/MS/MS	PA(20:4)(22:5)	PA	18.1	15.3	20.9	Negative	769.5	303.25	2	2	30	35	16		769.5	329.25	2	2	30	35	16
DEA-SFC/MS/MS	PA(20:5)(22:5)	PA	18.1	15.3	20.9	Negative	767.45	301.2	2	2	30	35	16		767.45	329.25	2	2	30	35	16
DEA-SFC/MS/MS	PA(22:5)(22:5)	PA	18.1	15.3	20.9	Negative	795.5	329.25	2	2	30	35	16
DEA-SFC/MS/MS	PA(16:0)(22:6)	PA	18.1	15.3	20.9	Negative	719.45	255.25	2	2	30	35	16		719.45	327.25	2	2	30	35	16
DEA-SFC/MS/MS	PA(18:0)(22:6)	PA	18.1	15.3	20.9	Negative	747.5	283.25	2	2	30	35	16		747.5	327.25	2	2	30	35	16
DEA-SFC/MS/MS	PA(18:1)(22:6)	PA	18.1	15.3	20.9	Negative	745.5	281.25	2	2	30	35	16		745.5	327.25	2	2	30	35	16
DEA-SFC/MS/MS	PA(18:2)(22:6)	PA	18.1	15.3	20.9	Negative	743.45	279.25	2	2	30	35	16		743.45	327.25	2	2	30	35	16
DEA-SFC/MS/MS	PA(20:4)(22:6)	PA	18.1	15.3	20.9	Negative	767.45	303.25	2	2	30	35	16		767.45	327.25	2	2	30	35	16
DEA-SFC/MS/MS	PA(20:5)(22:6)	PA	18.1	15.3	20.9	Negative	765.45	301.2	2	2	30	35	16		765.45	327.25	2	2	30	35	16
DEA-SFC/MS/MS	PA(22:5)(22:6)	PA	18.1	15.3	20.9	Negative	793.5	329.25	2	2	30	35	16		793.5	327.25	2	2	30	35	16
DEA-SFC/MS/MS	PA(22:6)(22:6)	PA	18.1	15.3	20.9	Negative	791.45	327.25	2	2	30	35	16
DEA-SFC/MS/MS	Splash_LPC(18:1(d7))	Internal standard for LPC	8.83	6.83	10.83	Positive	529.4	184.05	2	2	-20	-28	-18
DEA-SFC/MS/MS	LPC(16:0)	LPC	8.8	5.8	11.8	Positive	496.35	184.05	2	2	-20	-28	-18
DEA-SFC/MS/MS	LPC(18:0)	LPC	8.8	5.8	11.8	Positive	524.35	184.05	2	2	-20	-28	-18
DEA-SFC/MS/MS	LPC(18:1)	LPC	8.8	5.8	11.8	Positive	522.35	184.05	2	2	-20	-28	-18
DEA-SFC/MS/MS	LPC(18:2)	LPC	8.8	5.8	11.8	Positive	520.35	184.05	2	2	-20	-28	-18
DEA-SFC/MS/MS	LPC(20:4)	LPC	8.8	5.8	11.8	Positive	544.35	184.05	2	2	-20	-28	-18
DEA-SFC/MS/MS	LPC(20:5)	LPC	8.8	5.8	11.8	Positive	542.3	184.05	2	2	-20	-28	-18
DEA-SFC/MS/MS	LPC(22:5)	LPC	8.8	5.8	11.8	Positive	570.35	184.05	2	2	-20	-28	-18
DEA-SFC/MS/MS	LPC(22:6)	LPC	8.8	5.8	11.8	Positive	568.35	184.05	2	2	-20	-28	-18
DEA-SFC/MS/MS	Splash_LPE(18:1(d7))	Internal standard for LPE	11.3	9.3	13.3	Positive	487.35	346.35	2	2	-17	-19	-15
DEA-SFC/MS/MS	LPE(16:0)	LPE	11.3	8.3	14.3	Positive	454.3	313.25	2	2	-17	-19	-15
DEA-SFC/MS/MS	LPE(18:0)	LPE	11.3	8.3	14.3	Positive	482.3	341.3	2	2	-17	-19	-15
DEA-SFC/MS/MS	LPE(18:1)	LPE	11.3	8.3	14.3	Positive	480.3	339.3	2	2	-17	-19	-15
DEA-SFC/MS/MS	LPE(18:2)	LPE	11.3	8.3	14.3	Positive	478.3	337.25	2	2	-17	-19	-15
DEA-SFC/MS/MS	LPE(20:4)	LPE	11.3	8.3	14.3	Positive	502.3	361.25	2	2	-17	-19	-15
DEA-SFC/MS/MS	LPE(20:5)	LPE	11.3	8.3	14.3	Positive	500.3	359.25	2	2	-17	-19	-15
DEA-SFC/MS/MS	LPE(22:5)	LPE	11.3	8.3	14.3	Positive	528.3	387.3	2	2	-17	-19	-15
DEA-SFC/MS/MS	LPE(22:6)	LPE	11.3	8.3	14.3	Positive	526.3	385.25	2	2	-17	-19	-15
DEA-SFC/MS/MS	Splash_MG(18:1(d7))	Internal standard for MG	5.16	3.16	7.16	Positive	364.35	346.35	2	2	-13	-11	-15
DEA-SFC/MS/MS	MG(16:0)	MG	5	2	8	Positive	331.3	313.25	2	2	-13	-11	-15
DEA-SFC/MS/MS	MG(18:0)	MG	5	2	8	Positive	359.3	341.3	2	2	-13	-11	-15
DEA-SFC/MS/MS	MG(18:1)	MG	5	2	8	Positive	357.3	339.3	2	2	-13	-11	-15
DEA-SFC/MS/MS	MG(18:2)	MG	5	2	8	Positive	355.3	337.25	2	2	-13	-11	-15
DEA-SFC/MS/MS	MG(20:4)	MG	5	2	8	Positive	379.3	361.25	2	2	-13	-11	-15
DEA-SFC/MS/MS	MG(20:5)	MG	5	2	8	Positive	377.25	359.25	2	2	-13	-11	-15
DEA-SFC/MS/MS	MG(22:5)	MG	5	2	8	Positive	405.3	387.3	2	2	-13	-11	-15
DEA-SFC/MS/MS	MG(22:6)	MG	5	2	8	Positive	403.3	385.25	2	2	-13	-11	-15
DEA-SFC/MS/MS	Splash_DG(15:0)(18:1(d7))	Internal standard for DG	4.4	2.4	6.4	Positive	605.6	299.25	2	2	-17	-15	-12		605.6	346.35	2	2	-17	-15	-12
DEA-SFC/MS/MS	DG(16:0)(16:0)	DG	4.5	3	6	Positive	586.55	313.25	2	2	-17	-15	-12
DEA-SFC/MS/MS	DG(16:0)(18:0)	DG	4.5	3	6	Positive	614.55	341.3	2	2	-17	-15	-12		614.55	313.25	2	2	-17	-15	-12
DEA-SFC/MS/MS	DG(18:0)(18:0)	DG	4.5	3	6	Positive	642.6	341.3	2	2	-17	-15	-12
DEA-SFC/MS/MS	DG(16:0)(18:1)	DG	4.5	3	6	Positive	612.55	339.3	2	2	-17	-15	-12		612.55	313.25	2	2	-17	-15	-12
DEA-SFC/MS/MS	DG(18:0)(18:1)	DG	4.5	3	6	Positive	640.6	339.3	2	2	-17	-15	-12		640.6	341.3	2	2	-17	-15	-12
DEA-SFC/MS/MS	DG(18:1)(18:1)	DG	4.5	3	6	Positive	638.55	339.3	2	2	-17	-15	-12
DEA-SFC/MS/MS	DG(16:0)(18:2)	DG	4.5	3	6	Positive	610.55	337.25	2	2	-17	-15	-12		610.55	313.25	2	2	-17	-15	-12
DEA-SFC/MS/MS	DG(18:0)(18:2)	DG	4.5	3	6	Positive	638.55	337.25	2	2	-17	-15	-12		638.55	341.3	2	2	-17	-15	-12
DEA-SFC/MS/MS	DG(18:1)(18:2)	DG	4.5	3	6	Positive	636.55	337.25	2	2	-17	-15	-12		636.55	339.3	2	2	-17	-15	-12
DEA-SFC/MS/MS	DG(18:2)(18:2)	DG	4.5	3	6	Positive	634.55	337.25	2	2	-17	-15	-12
DEA-SFC/MS/MS	DG(16:0)(20:4)	DG	4.5	3	6	Positive	634.55	361.25	2	2	-17	-15	-12		634.55	313.25	2	2	-17	-15	-12
DEA-SFC/MS/MS	DG(18:0)(20:4)	DG	4.5	3	6	Positive	662.55	361.25	2	2	-17	-15	-12		662.55	341.3	2	2	-17	-15	-12
DEA-SFC/MS/MS	DG(18:1)(20:4)	DG	4.5	3	6	Positive	660.55	361.25	2	2	-17	-15	-12		660.55	339.3	2	2	-17	-15	-12
DEA-SFC/MS/MS	DG(18:2)(20:4)	DG	4.5	3	6	Positive	658.55	361.25	2	2	-17	-15	-12		658.55	337.25	2	2	-17	-15	-12
DEA-SFC/MS/MS	DG(20:4)(20:4)	DG	4.5	3	6	Positive	682.55	361.25	2	2	-17	-15	-12
DEA-SFC/MS/MS	DG(16:0)(20:5)	DG	4.5	3	6	Positive	632.5	359.25	2	2	-17	-15	-12		632.5	313.25	2	2	-17	-15	-12
DEA-SFC/MS/MS	DG(18:0)(20:5)	DG	4.5	3	6	Positive	660.55	359.25	2	2	-17	-15	-12		660.55	341.3	2	2	-17	-15	-12
DEA-SFC/MS/MS	DG(18:1)(20:5)	DG	4.5	3	6	Positive	658.55	359.25	2	2	-17	-15	-12		658.55	339.3	2	2	-17	-15	-12
DEA-SFC/MS/MS	DG(18:2)(20:5)	DG	4.5	3	6	Positive	656.5	359.25	2	2	-17	-15	-12		656.5	337.25	2	2	-17	-15	-12
DEA-SFC/MS/MS	DG(20:4)(20:5)	DG	4.5	3	6	Positive	680.5	359.25	2	2	-17	-15	-12		680.5	361.25	2	2	-17	-15	-12
DEA-SFC/MS/MS	DG(20:5)(20:5)	DG	4.5	3	6	Positive	678.5	359.25	2	2	-17	-15	-12
DEA-SFC/MS/MS	DG(16:0)(22:5)	DG	4.5	3	6	Positive	660.55	387.3	2	2	-17	-15	-12		660.55	313.25	2	2	-17	-15	-12
DEA-SFC/MS/MS	DG(18:0)(22:5)	DG	4.5	3	6	Positive	688.6	387.3	2	2	-17	-15	-12		688.6	341.3	2	2	-17	-15	-12
DEA-SFC/MS/MS	DG(18:1)(22:5)	DG	4.5	3	6	Positive	686.55	387.3	2	2	-17	-15	-12		686.55	339.3	2	2	-17	-15	-12
DEA-SFC/MS/MS	DG(18:2)(22:5)	DG	4.5	3	6	Positive	684.55	387.3	2	2	-17	-15	-12		684.55	337.25	2	2	-17	-15	-12
DEA-SFC/MS/MS	DG(20:4)(22:5)	DG	4.5	3	6	Positive	708.55	387.3	2	2	-17	-15	-12		708.55	361.25	2	2	-17	-15	-12
DEA-SFC/MS/MS	DG(20:5)(22:5)	DG	4.5	3	6	Positive	706.55	387.3	2	2	-17	-15	-12		706.55	359.25	2	2	-17	-15	-12
DEA-SFC/MS/MS	DG(22:5)(22:5)	DG	4.5	3	6	Positive	734.55	387.3	2	2	-17	-15	-12
DEA-SFC/MS/MS	DG(16:0)(22:6)	DG	4.5	3	6	Positive	658.55	385.25	2	2	-17	-15	-12		658.55	313.25	2	2	-17	-15	-12
DEA-SFC/MS/MS	DG(18:0)(22:6)	DG	4.5	3	6	Positive	686.55	385.25	2	2	-17	-15	-12		686.55	341.3	2	2	-17	-15	-12
DEA-SFC/MS/MS	DG(18:1)(22:6)	DG	4.5	3	6	Positive	684.55	385.25	2	2	-17	-15	-12		684.55	339.3	2	2	-17	-15	-12
DEA-SFC/MS/MS	DG(18:2)(22:6)	DG	4.5	3	6	Positive	682.55	385.25	2	2	-17	-15	-12		682.55	337.25	2	2	-17	-15	-12
DEA-SFC/MS/MS	DG(20:4)(22:6)	DG	4.5	3	6	Positive	706.55	385.25	2	2	-17	-15	-12		706.55	361.25	2	2	-17	-15	-12
DEA-SFC/MS/MS	DG(20:5)(22:6)	DG	4.5	3	6	Positive	704.5	385.25	2	2	-17	-15	-12		704.5	359.25	2	2	-17	-15	-12
DEA-SFC/MS/MS	DG(22:5)(22:6)	DG	4.5	3	6	Positive	732.55	385.25	2	2	-17	-15	-12		732.55	387.3	2	2	-17	-15	-12
DEA-SFC/MS/MS	DG(22:6)(22:6)	DG	4.5	3	6	Positive	730.55	385.25	2	2	-17	-15	-12
DEA-SFC/MS/MS	Splash_TG(15:0)(18:1(d7))(15:0)	Internal standard for TG	3.3	1.3	5.3	Positive	829.8	523.45	2	2	-20	-26	-20		829.8	570.55	2	2	-20	-26	-20
DEA-SFC/MS/MS	TG(36:0)	TG	4	0.5	7.5	Positive	656.6	656.6	2	2	-20	-10	-20
DEA-SFC/MS/MS	TG(38:0)	TG	4	0.5	7.5	Positive	684.6	684.6	2	2	-20	-10	-20
DEA-SFC/MS/MS	TG(38:1)	TG	4	0.5	7.5	Positive	682.6	682.6	2	2	-20	-10	-20
DEA-SFC/MS/MS	TG(40:0)	TG	4	0.5	7.5	Positive	712.65	712.65	2	2	-20	-10	-20
DEA-SFC/MS/MS	TG(40:1)	TG	4	0.5	7.5	Positive	710.65	710.65	2	2	-20	-10	-20
DEA-SFC/MS/MS	TG(40:2)	TG	4	0.5	7.5	Positive	708.6	708.6	2	2	-20	-10	-20
DEA-SFC/MS/MS	TG(42:0)	TG	4	0.5	7.5	Positive	740.7	740.7	2	2	-20	-10	-20
DEA-SFC/MS/MS	TG(42:1)	TG	4	0.5	7.5	Positive	738.65	738.65	2	2	-20	-10	-20
DEA-SFC/MS/MS	TG(42:2)	TG	4	0.5	7.5	Positive	736.65	736.65	2	2	-20	-10	-20
DEA-SFC/MS/MS	TG(42:3)	TG	4	0.5	7.5	Positive	734.65	734.65	2	2	-20	-10	-20
DEA-SFC/MS/MS	TG(42:4)	TG	4	0.5	7.5	Positive	732.6	732.6	2	2	-20	-10	-20
DEA-SFC/MS/MS	TG(44:0)	TG	4	0.5	7.5	Positive	768.7	768.7	2	2	-20	-10	-20
DEA-SFC/MS/MS	TG(44:1)	TG	4	0.5	7.5	Positive	766.7	766.7	2	2	-20	-10	-20
DEA-SFC/MS/MS	TG(44:2)	TG	4	0.5	7.5	Positive	764.7	764.7	2	2	-20	-10	-20
DEA-SFC/MS/MS	TG(44:3)	TG	4	0.5	7.5	Positive	762.65	762.65	2	2	-20	-10	-20
DEA-SFC/MS/MS	TG(44:4)	TG	4	0.5	7.5	Positive	760.65	760.65	2	2	-20	-10	-20
DEA-SFC/MS/MS	TG(44:5)	TG	4	0.5	7.5	Positive	758.65	758.65	2	2	-20	-10	-20
DEA-SFC/MS/MS	TG(46:0)	TG	4	0.5	7.5	Positive	796.75	796.75	2	2	-20	-10	-20
DEA-SFC/MS/MS	TG(46:1)	TG	4	0.5	7.5	Positive	794.7	794.7	2	2	-20	-10	-20
DEA-SFC/MS/MS	TG(46:2)	TG	4	0.5	7.5	Positive	792.7	792.7	2	2	-20	-10	-20
DEA-SFC/MS/MS	TG(46:3)	TG	4	0.5	7.5	Positive	790.7	790.7	2	2	-20	-10	-20
DEA-SFC/MS/MS	TG(46:4)	TG	4	0.5	7.5	Positive	788.7	788.7	2	2	-20	-10	-20
DEA-SFC/MS/MS	TG(46:5)	TG	4	0.5	7.5	Positive	786.65	786.65	2	2	-20	-10	-20
DEA-SFC/MS/MS	TG(46:6)	TG	4	0.5	7.5	Positive	784.65	784.65	2	2	-20	-10	-20
DEA-SFC/MS/MS	TG(48:0)	TG	4	0.5	7.5	Positive	824.75	824.75	2	2	-20	-10	-20
DEA-SFC/MS/MS	TG(48:1)	TG	4	0.5	7.5	Positive	822.75	822.75	2	2	-20	-10	-20
DEA-SFC/MS/MS	TG(48:2)	TG	4	0.5	7.5	Positive	820.75	820.75	2	2	-20	-10	-20
DEA-SFC/MS/MS	TG(48:3)	TG	4	0.5	7.5	Positive	818.7	818.7	2	2	-20	-10	-20
DEA-SFC/MS/MS	TG(48:4)	TG	4	0.5	7.5	Positive	816.7	816.7	2	2	-20	-10	-20
DEA-SFC/MS/MS	TG(48:5)	TG	4	0.5	7.5	Positive	814.7	814.7	2	2	-20	-10	-20
DEA-SFC/MS/MS	TG(48:6)	TG	4	0.5	7.5	Positive	812.7	812.7	2	2	-20	-10	-20
DEA-SFC/MS/MS	TG(48:7)	TG	4	0.5	7.5	Positive	810.65	810.65	2	2	-20	-10	-20
DEA-SFC/MS/MS	TG(48:8)	TG	4	0.5	7.5	Positive	808.65	808.65	2	2	-20	-10	-20
DEA-SFC/MS/MS	TG(50:0)	TG	4	0.5	7.5	Positive	852.8	852.8	2	2	-20	-10	-20
DEA-SFC/MS/MS	TG(50:1)	TG	4	0.5	7.5	Positive	850.8	850.8	2	2	-20	-10	-20
DEA-SFC/MS/MS	TG(50:2)	TG	4	0.5	7.5	Positive	848.75	848.75	2	2	-20	-10	-20
DEA-SFC/MS/MS	TG(50:3)	TG	4	0.5	7.5	Positive	846.75	846.75	2	2	-20	-10	-20
DEA-SFC/MS/MS	TG(50:4)	TG	4	0.5	7.5	Positive	844.75	844.75	2	2	-20	-10	-20
DEA-SFC/MS/MS	TG(50:5)	TG	4	0.5	7.5	Positive	842.7	842.7	2	2	-20	-10	-20
DEA-SFC/MS/MS	TG(50:6)	TG	4	0.5	7.5	Positive	840.7	840.7	2	2	-20	-10	-20
DEA-SFC/MS/MS	TG(50:7)	TG	4	0.5	7.5	Positive	838.7	838.7	2	2	-20	-10	-20
DEA-SFC/MS/MS	TG(50:8)	TG	4	0.5	7.5	Positive	836.7	836.7	2	2	-20	-10	-20
DEA-SFC/MS/MS	TG(50:9)	TG	4	0.5	7.5	Positive	834.65	834.65	2	2	-20	-10	-20
DEA-SFC/MS/MS	TG(51:0)	TG	4	0.5	7.5	Positive	866.8	866.8	2	2	-20	-10	-20
DEA-SFC/MS/MS	TG(52:0)	TG	4	0.5	7.5	Positive	880.85	880.85	2	2	-20	-10	-20
DEA-SFC/MS/MS	TG(52:1)	TG	4	0.5	7.5	Positive	878.8	878.8	2	2	-20	-10	-20
DEA-SFC/MS/MS	TG(52:10)	TG	4	0.5	7.5	Positive	860.7	860.7	2	2	-20	-10	-20
DEA-SFC/MS/MS	TG(52:2)	TG	4	0.5	7.5	Positive	876.8	876.8	2	2	-20	-10	-20
DEA-SFC/MS/MS	TG(52:3)	TG	4	0.5	7.5	Positive	874.8	874.8	2	2	-20	-10	-20
DEA-SFC/MS/MS	TG(52:4)	TG	4	0.5	7.5	Positive	872.75	872.75	2	2	-20	-10	-20
DEA-SFC/MS/MS	TG(52:5)	TG	4	0.5	7.5	Positive	870.75	870.75	2	2	-20	-10	-20
DEA-SFC/MS/MS	TG(52:6)	TG	4	0.5	7.5	Positive	868.75	868.75	2	2	-20	-10	-20
DEA-SFC/MS/MS	TG(52:7)	TG	4	0.5	7.5	Positive	866.7	866.7	2	2	-20	-10	-20
DEA-SFC/MS/MS	TG(52:8)	TG	4	0.5	7.5	Positive	864.7	864.7	2	2	-20	-10	-20
DEA-SFC/MS/MS	TG(52:9)	TG	4	0.5	7.5	Positive	862.7	862.7	2	2	-20	-10	-20
DEA-SFC/MS/MS	TG(54:0)	TG	4	0.5	7.5	Positive	908.85	908.85	2	2	-20	-10	-20
DEA-SFC/MS/MS	TG(54:1)	TG	4	0.5	7.5	Positive	906.85	906.85	2	2	-20	-10	-20
DEA-SFC/MS/MS	TG(54:10)	TG	4	0.5	7.5	Positive	888.7	888.7	2	2	-20	-10	-20
DEA-SFC/MS/MS	TG(54:11)	TG	4	0.5	7.5	Positive	886.7	886.7	2	2	-20	-10	-20
DEA-SFC/MS/MS	TG(54:12)	TG	4	0.5	7.5	Positive	884.7	884.7	2	2	-20	-10	-20
DEA-SFC/MS/MS	TG(54:2)	TG	4	0.5	7.5	Positive	904.85	904.85	2	2	-20	-10	-20
DEA-SFC/MS/MS	TG(54:3)	TG	4	0.5	7.5	Positive	902.8	902.8	2	2	-20	-10	-20
DEA-SFC/MS/MS	TG(54:4)	TG	4	0.5	7.5	Positive	900.8	900.8	2	2	-20	-10	-20
DEA-SFC/MS/MS	TG(54:5)	TG	4	0.5	7.5	Positive	898.8	898.8	2	2	-20	-10	-20
DEA-SFC/MS/MS	TG(54:6)	TG	4	0.5	7.5	Positive	896.75	896.75	2	2	-20	-10	-20
DEA-SFC/MS/MS	TG(54:7)	TG	4	0.5	7.5	Positive	894.75	894.75	2	2	-20	-10	-20
DEA-SFC/MS/MS	TG(54:8)	TG	4	0.5	7.5	Positive	892.75	892.75	2	2	-20	-10	-20
DEA-SFC/MS/MS	TG(54:9)	TG	4	0.5	7.5	Positive	890.7	890.7	2	2	-20	-10	-20
DEA-SFC/MS/MS	TG(56:0)	TG	4	0.5	7.5	Positive	936.9	936.9	2	2	-20	-10	-20
DEA-SFC/MS/MS	TG(56:1)	TG	4	0.5	7.5	Positive	934.9	934.9	2	2	-20	-10	-20
DEA-SFC/MS/MS	TG(56:10)	TG	4	0.5	7.5	Positive	916.75	916.75	2	2	-20	-10	-20
DEA-SFC/MS/MS	TG(56:11)	TG	4	0.5	7.5	Positive	914.7	914.7	2	2	-20	-10	-20
DEA-SFC/MS/MS	TG(56:12)	TG	4	0.5	7.5	Positive	912.7	912.7	2	2	-20	-10	-20
DEA-SFC/MS/MS	TG(56:13)	TG	4	0.5	7.5	Positive	910.7	910.7	2	2	-20	-10	-20
DEA-SFC/MS/MS	TG(56:2)	TG	4	0.5	7.5	Positive	932.85	932.85	2	2	-20	-10	-20
DEA-SFC/MS/MS	TG(56:3)	TG	4	0.5	7.5	Positive	930.85	930.85	2	2	-20	-10	-20
DEA-SFC/MS/MS	TG(56:4)	TG	4	0.5	7.5	Positive	928.85	928.85	2	2	-20	-10	-20
DEA-SFC/MS/MS	TG(56:5)	TG	4	0.5	7.5	Positive	926.8	926.8	2	2	-20	-10	-20
DEA-SFC/MS/MS	TG(56:6)	TG	4	0.5	7.5	Positive	924.8	924.8	2	2	-20	-10	-20
DEA-SFC/MS/MS	TG(56:7)	TG	4	0.5	7.5	Positive	922.8	922.8	2	2	-20	-10	-20
DEA-SFC/MS/MS	TG(56:8)	TG	4	0.5	7.5	Positive	920.75	920.75	2	2	-20	-10	-20
DEA-SFC/MS/MS	TG(56:9)	TG	4	0.5	7.5	Positive	918.75	918.75	2	2	-20	-10	-20
DEA-SFC/MS/MS	TG(58:0)	TG	4	0.5	7.5	Positive	964.95	964.95	2	2	-20	-10	-20
DEA-SFC/MS/MS	TG(58:1)	TG	4	0.5	7.5	Positive	962.9	962.9	2	2	-20	-10	-20
DEA-SFC/MS/MS	TG(58:10)	TG	4	0.5	7.5	Positive	944.75	944.75	2	2	-20	-10	-20
DEA-SFC/MS/MS	TG(58:11)	TG	4	0.5	7.5	Positive	942.75	942.75	2	2	-20	-10	-20
DEA-SFC/MS/MS	TG(58:12)	TG	4	0.5	7.5	Positive	940.75	940.75	2	2	-20	-10	-20
DEA-SFC/MS/MS	TG(58:13)	TG	4	0.5	7.5	Positive	938.7	938.7	2	2	-20	-10	-20
DEA-SFC/MS/MS	TG(58:14)	TG	4	0.5	7.5	Positive	936.7	936.7	2	2	-20	-10	-20
DEA-SFC/MS/MS	TG(58:2)	TG	4	0.5	7.5	Positive	960.9	960.9	2	2	-20	-10	-20
DEA-SFC/MS/MS	TG(58:3)	TG	4	0.5	7.5	Positive	958.9	958.9	2	2	-20	-10	-20
DEA-SFC/MS/MS	TG(58:4)	TG	4	0.5	7.5	Positive	956.85	956.85	2	2	-20	-10	-20
DEA-SFC/MS/MS	TG(58:5)	TG	4	0.5	7.5	Positive	954.85	954.85	2	2	-20	-10	-20
DEA-SFC/MS/MS	TG(58:6)	TG	4	0.5	7.5	Positive	952.85	952.85	2	2	-20	-10	-20
DEA-SFC/MS/MS	TG(58:7)	TG	4	0.5	7.5	Positive	950.8	950.8	2	2	-20	-10	-20
DEA-SFC/MS/MS	TG(58:8)	TG	4	0.5	7.5	Positive	948.8	948.8	2	2	-20	-10	-20
DEA-SFC/MS/MS	TG(58:9)	TG	4	0.5	7.5	Positive	946.8	946.8	2	2	-20	-10	-20
DEA-SFC/MS/MS	TG(60:0)	TG	4	0.5	7.5	Positive	992.95	992.95	2	2	-20	-10	-20
DEA-SFC/MS/MS	TG(60:1)	TG	4	0.5	7.5	Positive	990.95	990.95	2	2	-20	-10	-20
DEA-SFC/MS/MS	TG(60:10)	TG	4	0.5	7.5	Positive	972.8	972.8	2	2	-20	-10	-20
DEA-SFC/MS/MS	TG(60:11)	TG	4	0.5	7.5	Positive	970.8	970.8	2	2	-20	-10	-20
DEA-SFC/MS/MS	TG(60:12)	TG	4	0.5	7.5	Positive	968.75	968.75	2	2	-20	-10	-20
DEA-SFC/MS/MS	TG(60:13)	TG	4	0.5	7.5	Positive	966.75	966.75	2	2	-20	-10	-20
DEA-SFC/MS/MS	TG(60:14)	TG	4	0.5	7.5	Positive	964.75	964.75	2	2	-20	-10	-20
DEA-SFC/MS/MS	TG(60:15)	TG	4	0.5	7.5	Positive	962.7	962.7	2	2	-20	-10	-20
DEA-SFC/MS/MS	TG(60:2)	TG	4	0.5	7.5	Positive	988.95	988.95	2	2	-20	-10	-20
DEA-SFC/MS/MS	TG(60:3)	TG	4	0.5	7.5	Positive	986.9	986.9	2	2	-20	-10	-20
DEA-SFC/MS/MS	TG(60:4)	TG	4	0.5	7.5	Positive	984.9	984.9	2	2	-20	-10	-20
DEA-SFC/MS/MS	TG(60:5)	TG	4	0.5	7.5	Positive	982.9	982.9	2	2	-20	-10	-20
DEA-SFC/MS/MS	TG(60:6)	TG	4	0.5	7.5	Positive	980.85	980.85	2	2	-20	-10	-20
DEA-SFC/MS/MS	TG(60:7)	TG	4	0.5	7.5	Positive	978.85	978.85	2	2	-20	-10	-20
DEA-SFC/MS/MS	TG(60:8)	TG	4	0.5	7.5	Positive	976.85	976.85	2	2	-20	-10	-20
DEA-SFC/MS/MS	TG(60:9)	TG	4	0.5	7.5	Positive	974.8	974.8	2	2	-20	-10	-20
DEA-SFC/MS/MS	TG(62:0)	TG	4	0.5	7.5	Positive	1021	1021	2	2	-20	-10	-20
DEA-SFC/MS/MS	TG(62:1)	TG	4	0.5	7.5	Positive	1018.95	1018.95	2	2	-20	-10	-20
DEA-SFC/MS/MS	TG(62:10)	TG	4	0.5	7.5	Positive	1000.85	1000.85	2	2	-20	-10	-20
DEA-SFC/MS/MS	TG(62:11)	TG	4	0.5	7.5	Positive	998.8	998.8	2	2	-20	-10	-20
DEA-SFC/MS/MS	TG(62:12)	TG	4	0.5	7.5	Positive	996.8	996.8	2	2	-20	-10	-20
DEA-SFC/MS/MS	TG(62:13)	TG	4	0.5	7.5	Positive	994.8	994.8	2	2	-20	-10	-20
DEA-SFC/MS/MS	TG(62:14)	TG	4	0.5	7.5	Positive	992.75	992.75	2	2	-20	-10	-20
DEA-SFC/MS/MS	TG(62:15)	TG	4	0.5	7.5	Positive	990.75	990.75	2	2	-20	-10	-20
DEA-SFC/MS/MS	TG(62:16)	TG	4	0.5	7.5	Positive	988.75	988.75	2	2	-20	-10	-20
DEA-SFC/MS/MS	TG(62:2)	TG	4	0.5	7.5	Positive	1016.95	1016.95	2	2	-20	-10	-20
DEA-SFC/MS/MS	TG(62:3)	TG	4	0.5	7.5	Positive	1014.95	1014.95	2	2	-20	-10	-20
DEA-SFC/MS/MS	TG(62:4)	TG	4	0.5	7.5	Positive	1012.95	1012.95	2	2	-20	-10	-20
DEA-SFC/MS/MS	TG(62:5)	TG	4	0.5	7.5	Positive	1010.9	1010.9	2	2	-20	-10	-20
DEA-SFC/MS/MS	TG(62:6)	TG	4	0.5	7.5	Positive	1008.9	1008.9	2	2	-20	-10	-20
DEA-SFC/MS/MS	TG(62:7)	TG	4	0.5	7.5	Positive	1006.9	1006.9	2	2	-20	-10	-20
DEA-SFC/MS/MS	TG(62:8)	TG	4	0.5	7.5	Positive	1004.85	1004.85	2	2	-20	-10	-20
DEA-SFC/MS/MS	TG(62:9)	TG	4	0.5	7.5	Positive	1002.85	1002.85	2	2	-20	-10	-20
DEA-SFC/MS/MS	TG(64:0)	TG	4	0.5	7.5	Positive	1049	1049	2	2	-20	-10	-20
DEA-SFC/MS/MS	TG(64:1)	TG	4	0.5	7.5	Positive	1047	1047	2	2	-20	-10	-20
DEA-SFC/MS/MS	TG(64:10)	TG	4	0.5	7.5	Positive	1028.85	1028.85	2	2	-20	-10	-20
DEA-SFC/MS/MS	TG(64:11)	TG	4	0.5	7.5	Positive	1026.85	1026.85	2	2	-20	-10	-20
DEA-SFC/MS/MS	TG(64:12)	TG	4	0.5	7.5	Positive	1024.85	1024.85	2	2	-20	-10	-20
DEA-SFC/MS/MS	TG(64:13)	TG	4	0.5	7.5	Positive	1022.8	1022.8	2	2	-20	-10	-20
DEA-SFC/MS/MS	TG(64:14)	TG	4	0.5	7.5	Positive	1020.8	1020.8	2	2	-20	-10	-20
DEA-SFC/MS/MS	TG(64:15)	TG	4	0.5	7.5	Positive	1018.8	1018.8	2	2	-20	-10	-20
DEA-SFC/MS/MS	TG(64:16)	TG	4	0.5	7.5	Positive	1016.75	1016.75	2	2	-20	-10	-20
DEA-SFC/MS/MS	TG(64:17)	TG	4	0.5	7.5	Positive	1014.75	1014.75	2	2	-20	-10	-20
DEA-SFC/MS/MS	TG(64:2)	TG	4	0.5	7.5	Positive	1045	1045	2	2	-20	-10	-20
DEA-SFC/MS/MS	TG(64:3)	TG	4	0.5	7.5	Positive	1042.95	1042.95	2	2	-20	-10	-20
DEA-SFC/MS/MS	TG(64:4)	TG	4	0.5	7.5	Positive	1040.95	1040.95	2	2	-20	-10	-20
DEA-SFC/MS/MS	TG(64:5)	TG	4	0.5	7.5	Positive	1038.95	1038.95	2	2	-20	-10	-20
DEA-SFC/MS/MS	TG(64:6)	TG	4	0.5	7.5	Positive	1036.95	1036.95	2	2	-20	-10	-20
DEA-SFC/MS/MS	TG(64:7)	TG	4	0.5	7.5	Positive	1034.9	1034.9	2	2	-20	-10	-20
DEA-SFC/MS/MS	TG(64:8)	TG	4	0.5	7.5	Positive	1032.9	1032.9	2	2	-20	-10	-20
DEA-SFC/MS/MS	TG(64:9)	TG	4	0.5	7.5	Positive	1030.9	1030.9	2	2	-20	-10	-20
DEA-SFC/MS/MS	TG(66:0)	TG	4	0.5	7.5	Positive	1077.05	1077.05	2	2	-20	-10	-20
DEA-SFC/MS/MS	TG(66:1)	TG	4	0.5	7.5	Positive	1075.05	1075.05	2	2	-20	-10	-20
DEA-SFC/MS/MS	TG(66:10)	TG	4	0.5	7.5	Positive	1056.9	1056.9	2	2	-20	-10	-20
DEA-SFC/MS/MS	TG(66:11)	TG	4	0.5	7.5	Positive	1054.9	1054.9	2	2	-20	-10	-20
DEA-SFC/MS/MS	TG(66:12)	TG	4	0.5	7.5	Positive	1052.85	1052.85	2	2	-20	-10	-20
DEA-SFC/MS/MS	TG(66:13)	TG	4	0.5	7.5	Positive	1050.85	1050.85	2	2	-20	-10	-20
DEA-SFC/MS/MS	TG(66:14)	TG	4	0.5	7.5	Positive	1048.85	1048.85	2	2	-20	-10	-20
DEA-SFC/MS/MS	TG(66:15)	TG	4	0.5	7.5	Positive	1046.8	1046.8	2	2	-20	-10	-20
DEA-SFC/MS/MS	TG(66:16)	TG	4	0.5	7.5	Positive	1044.8	1044.8	2	2	-20	-10	-20
DEA-SFC/MS/MS	TG(66:17)	TG	4	0.5	7.5	Positive	1042.8	1042.8	2	2	-20	-10	-20
DEA-SFC/MS/MS	TG(66:18)	TG	4	0.5	7.5	Positive	1040.75	1040.75	2	2	-20	-10	-20
DEA-SFC/MS/MS	TG(66:2)	TG	4	0.5	7.5	Positive	1073	1073	2	2	-20	-10	-20
DEA-SFC/MS/MS	TG(66:3)	TG	4	0.5	7.5	Positive	1071	1071	2	2	-20	-10	-20
DEA-SFC/MS/MS	TG(66:4)	TG	4	0.5	7.5	Positive	1069	1069	2	2	-20	-10	-20
DEA-SFC/MS/MS	TG(66:5)	TG	4	0.5	7.5	Positive	1066.95	1066.95	2	2	-20	-10	-20
DEA-SFC/MS/MS	TG(66:6)	TG	4	0.5	7.5	Positive	1064.95	1064.95	2	2	-20	-10	-20
DEA-SFC/MS/MS	TG(66:7)	TG	4	0.5	7.5	Positive	1062.95	1062.95	2	2	-20	-10	-20
DEA-SFC/MS/MS	TG(66:8)	TG	4	0.5	7.5	Positive	1060.95	1060.95	2	2	-20	-10	-20
DEA-SFC/MS/MS	TG(66:9)	TG	4	0.5	7.5	Positive	1058.9	1058.9	2	2	-20	-10	-20
DEA-SFC/MS/MS	Splash_SM(d18:1)(18:1(d9))	Internal standard for SM	8.2	6.2	10.2	Positive	738.65	184.05	2	2	-30	-30	-20
DEA-SFC/MS/MS	SM(d18:1)(16:0)	SM	8.3	6.3	10.3	Positive	703.55	184.05	2	2	-30	-30	-20
DEA-SFC/MS/MS	SM(d18:1)(18:0)	SM	8.3	6.3	10.3	Positive	731.6	184.05	2	2	-30	-30	-20
DEA-SFC/MS/MS	SM(d18:1)(18:1)	SM	8.3	6.3	10.3	Positive	729.6	184.05	2	2	-30	-30	-20
DEA-SFC/MS/MS	SM(d18:1)(18:2)	SM	8.3	6.3	10.3	Positive	727.55	184.05	2	2	-30	-30	-20
DEA-SFC/MS/MS	SM(d18:1)(20:4)	SM	8.3	6.3	10.3	Positive	751.55	184.05	2	2	-30	-30	-20
DEA-SFC/MS/MS	SM(d18:1)(20:5)	SM	8.3	6.3	10.3	Positive	749.55	184.05	2	2	-30	-30	-20
DEA-SFC/MS/MS	SM(d18:1)(22:5)	SM	8.3	6.3	10.3	Positive	777.6	184.05	2	2	-30	-30	-20
DEA-SFC/MS/MS	SM(d18:1)(22:6)	SM	8.3	6.3	10.3	Positive	775.55	184.05	2	2	-30	-30	-20
DEA-SFC/MS/MS	Cer[NS](d18:1(d7))(15:0)	Internal standard for Cer	5.7	3.7	7.7	Positive	531.55	271.3	2	2	-20	-25	-12
DEA-SFC/MS/MS	Cer(d18:1)(16:0)	Cer	5.7	3.7	7.7	Positive	538.5	264.25	2	2	-20	-25	-12
DEA-SFC/MS/MS	Cer(d18:1)(18:0)	Cer	5.7	3.7	7.7	Positive	566.55	264.25	2	2	-20	-25	-12
DEA-SFC/MS/MS	Cer(d18:1)(18:1)	Cer	5.7	3.7	7.7	Positive	564.55	264.25	2	2	-20	-25	-12
DEA-SFC/MS/MS	Cer(d18:1)(18:2)	Cer	5.7	3.7	7.7	Positive	562.5	264.25	2	2	-20	-25	-12
DEA-SFC/MS/MS	Cer(d18:1)(20:4)	Cer	5.7	3.7	7.7	Positive	586.5	264.25	2	2	-20	-25	-12
DEA-SFC/MS/MS	Cer(d18:1)(20:5)	Cer	5.7	3.7	7.7	Positive	584.5	264.25	2	2	-20	-25	-12
DEA-SFC/MS/MS	Cer(d18:1)(22:5)	Cer	5.7	3.7	7.7	Positive	612.55	264.25	2	2	-20	-25	-12
DEA-SFC/MS/MS	Cer(d18:1)(22:6)	Cer	5.7	3.7	7.7	Positive	610.5	264.25	2	2	-20	-25	-12
DEA-SFC/MS/MS	Hex(Glc)Cer[NS](d18:1(d5))(18:1)	Internal standard for HexCer	7.7	5.7	9.7	Positive	731.6	269.3	2	2	-26	-35	-26
DEA-SFC/MS/MS	HexCer(d18:1)(16:0)	HexCer	7.7	5.7	9.7	Positive	700.55	264.25	2	2	-26	-35	-26
DEA-SFC/MS/MS	HexCer(d18:1)(18:0)	HexCer	7.7	5.7	9.7	Positive	728.6	264.25	2	2	-26	-35	-26
DEA-SFC/MS/MS	HexCer(d18:1)(18:1)	HexCer	7.7	5.7	9.7	Positive	726.6	264.25	2	2	-26	-35	-26
DEA-SFC/MS/MS	HexCer(d18:1)(18:2)	HexCer	7.7	5.7	9.7	Positive	724.55	264.25	2	2	-26	-35	-26
DEA-SFC/MS/MS	HexCer(d18:1)(20:4)	HexCer	7.7	5.7	9.7	Positive	748.55	264.25	2	2	-26	-35	-26
DEA-SFC/MS/MS	HexCer(d18:1)(20:5)	HexCer	7.7	5.7	9.7	Positive	746.55	264.25	2	2	-26	-35	-26
DEA-SFC/MS/MS	HexCer(d18:1)(22:5)	HexCer	7.7	5.7	9.7	Positive	774.6	264.25	2	2	-26	-35	-26
DEA-SFC/MS/MS	HexCer(d18:1)(22:6)	HexCer	7.7	5.7	9.7	Positive	772.55	264.25	2	2	-26	-35	-26
