# Supplementary material for: PDZD8-deficient mice accumulate cholesteryl esters in the brain as a result of impaired lipophagy
Source: iScience. 2022 Nov 16;25(12):105612. doi: 10.1016/j.isci.2022.105612 (PMC9709239; doi:10.1016/j.isci.2022.105612)
Supplement: Table S4. Source data for lipidome analysis, related to Figure 1B — Mouse: 7 M, n = 3. Tissue: Brain-BG and Cx. Amount of lipid (pmol/mg protein). [file mmc3.xlsx]

## Sheet: Table S4_Fig1B
The number of lipid species	Compound name	Formula	Exact Mass	Precursor-ion	Product-ion	MRM transition	RT(min)	ISTD Conc.						Amount of lipid (pmol/mg protein)
						Quan			[d]-WT-1	[d]-WT-2	[d]-WT-3	[d]-KO-1	[d]-KO-2	[d]-KO-3	[a+b]-WT-1	[a+b]-WT-2	[a+b]-WT-3	[a+b]-KO-1	[a+b]-KO-2	[a+b]-KO-3
7	CE(16:0)	C43H76O2	624.585	[M + NH4]+	[C27H45]+ (369.4)	642.6 > 369.35	8±0.02		9.35515	18.5157	8.33295	21.6344	30.5992	22.2108	13.6066	21.3938	16.0895	113.108	147.735	76.6552
	CE(18:0)	C45H80O2	652.616	[M + NH4]+	[C27H45]+ (369.4)	670.65 > 369.35	8.31±0.02		3.00953	3.9861	1.89619	3.05538	6.5573	5.92946	3.589	6.00219	5.43163	25.0934	19.5568	13.7844
	CE(18:1)	C45H78O2	650.6	[M + NH4]+	[C27H45]+ (369.4)	668.65 > 369.35	8.32±0.01		90.6879	156.405	79.1174	169.565	198.251	243.552	188.379	267.563	204.735	925.474	783.437	650.27
	CE(18:2)	C45H76O2	648.585	[M + NH4]+	[C27H45]+ (369.4)	666.6 > 369.35	8.14±0.01		183.25	256.626	105.482	269.256	243.431	242.407	268.709	176.971	143.019	831.74	806.188	546.632
	CE(20:4)	C47H76O2	672.585	[M + NH4]+	[C27H45]+ (369.4)	690.6 > 369.35	8.32±0		643.169	1198.58	966.06	1168.06	612.608	729.45	1016.22	773.85	464.267	1449.12	1699.86	1025.24
	CE(20:5)	C47H74O2	670.569	[M + NH4]+	[C27H45]+ (369.4)	688.6 > 369.35	8.22±0.02		140.319	223.191	107.002	289.77	332.449	235.126	135.24	266.095	203.998	1593.77	1838.23	921.65
	CE(22:6)	C49H76O2	696.585	[M + NH4]+	[C27H45]+ (369.4)	714.6 > 369.35	8.58±0.02		2623.44	3485.41	1731.76	3712.37	4910.78	4693.81	4202.36	5639.26	3774.98	11485.7	11693.9	9727.79
	CE total								3693.23	5342.71	2999.65	5633.72	6334.68	6172.49	5828.1	7151.13	4812.52	16424	16988.9	12962
	18:1 (d7) Chol Ester	C45H71(D7)O2	658.16	[M + NH4]+	[C27H45]+ (369.4)	675.7 > 369.4	8.25±0.01	5000
8	FA(16:0)	C16H32O2	256.24	[M - H]-	[M - H]-	255.25 > 255.25	4.59±0		3576.31	3821.16	3737.53	3074.31	2750.11	2892	3185.21	2756.11	1741.41	2984.32	2844.9	2361.88
	FA(18:0)	C18H36O2	284.272	[M - H]-	[M - H]-	283.25 > 283.25	4.87±0		4983.87	5988.61	4702.62	4414.1	3676.82	4196.31	4490.99	3998.07	3857.54	4515.26	4244.14	3750.53
	FA(18:1)	C18H34O2	282.256	[M - H]-	[M - H]-	281.25 > 281.25	4.73±0		3558.73	3637.18	3648.81	3273.15	2665.89	3079.12	3019.07	2569.69	1637.97	2612	2670.66	2261.47
	FA(18:2)	C18H32O2	280.24	[M - H]-	[M - H]-	279.25 > 279.25	4.68±0		283.84	297.97	326.848	209.523	233.841	289.057	194.081	179.96	112.124	192.728	156.457	151.633
	FA(20:4)	C20H32O2	304.24	[M - H]-	[M - H]-	303.25 > 303.25	4.78±0.03		5502.33	6572.35	5686.54	5194.21	4291.16	4679.94	4670.59	4165.63	5289.61	4421.27	4523.86	3895.82
	FA(20:5)	C20H30O2	302.225	[M - H]-	[M - H]-	301.2 > 301.2	4.79±0.02		64.9944	73.0762	64.1812	59.7896	62.6827	59.1965	112.951	116.298	65.9825	120.731	130.064	96.2651
	FA(22:5)	C22H34O2	330.256	[M - H]-	[M - H]-	329.25 > 329.25	5.04±0.05		94.4504	107.95	105.402	100.777	82.6533	96.7432	99.1338	97.9218	62.6866	107.574	101.101	74.4029
	FA(22:6)	C22H32O2	328.24	[M - H]-	[M - H]-	327.25 > 327.25	5.01±0.05		1612.56	1634.35	1677.19	1464.8	1387.62	1665.1	1581.29	1401.99	673.476	1558.66	1530.5	1021.32
	FA total								19677.1	22132.6	19949.1	17790.7	15150.8	16957.5	17353.3	15285.7	13440.8	16512.5	16201.7	13613.3
	16:0 (13C16) FA	13C16H32O2	270.279	[M - H]-	[M - H]-	271.3 > 271.3	4.59±0	100
8	Cer(d18:1)(16:0)	C34H67N1O3	537.512	[M + H]+	[C18H34N]+ (264.3)	538.5 > 264.25	5.5±0		23.7778	46.9887	33.6141	40.8456	29.8513	27.4057	26.8814	19.1977	21.1102	34.7791	24.6908	22.2244
	Cer(d18:1)(18:0)	C36H71N1O3	565.543	[M + H]+	[C18H34N]+ (264.3)	566.55 > 264.25	5.51±0		2002.76	1816.28	3704.34	2283.24	3162.52	2276.4	1964.35	2508.76	1387.24	1329.75	2008.89	1197.33
	Cer(d18:1)(18:1)	C36H69N1O3	563.528	[M + H]+	[C18H34N]+ (264.3)	564.55 > 264.25	5.57±0		5.41258	7.78965	8.92218	9.99605	7.74354	5.89379	7.85833	5.13877	6.9842	7.69403	6.38937	5.65283
	Cer(d18:1)(18:2)	C36H67N1O3	561.512	[M + H]+	[C18H34N]+ (264.3)	562.5 > 264.25	5.53±0		12.1941	16.9934	20.6281	23.0935	14.2408	12.3325	20.96	15.3324	17.7243	20.8889	16.0756	15.5877
	Cer(d18:1)(20:4)	C38H67N1O3	585.512	[M + H]+	[C18H34N]+ (264.3)	586.5 > 264.25	5.55±0		3.69621	5.95657	6.47618	8.68966	5.72039	4.29205	8.39182	7.05316	9.7704	10.4768	8.22085	7.25628
	Cer(d18:1)(20:5)	C38H65N1O3	583.496	[M + H]+	[C18H34N]+ (264.3)	584.5 > 264.25	5.66±0.05		5.23031	7.64467	9.0314	10.9913	8.38118	6.77644	8.04381	6.02731	9.25423	10.1954	7.29693	7.51371
	Cer(d18:1)(22:5)	C40H69N1O3	611.528	[M + H]+	[C18H34N]+ (264.3)	612.55 > 264.25	5.6±0		12.6448	21.7917	20.4997	26.9734	20.572	16.2284	41.1808	29.1036	44.0779	41.6162	35.9569	31.8081
	Cer(d18:1)(22:6)	C40H67N1O3	609.512	[M + H]+	[C18H34N]+ (264.3)	610.5 > 264.25	5.62±0.06		5.56221	9.17905	9.3081	10.6174	7.3418	6.17024	9.16229	6.21383	8.08711	8.44255	7.53877	6.59504
	Cer total								0	0	0	0	0	0	0	0	0	0	0	0
	15:0-d18:1 (d7) Cer	C33H58(D7)NO3	530.54	[M + H]+	[C18H34N]+ (264.3)	531.55 > 271.3	5.49±0	40
1	Cholesterol					369.35 > 147.1	4.34±0.01		649968	1.18173e+06	556539	633118	632928	469898	802550	915294	955195	792246	1.39847e+06	901549
	Cholesterol (d7)	C27H39O(D7)	393.399	[M + H]+	(147.1)	376.4 > 147.1	4.35±0.01	6000
35	DG(16:0)(16:0)	C35H68O5	568.507	[M + NH4]+	[M + H - Acyl FA]+	586.55 > 313.25	4.27±0		312.865	237.998	247.846	226.358	193.883	187.408	273.393	216.138	257.181	237.699	240.268	204.861
	DG(16:0)(18:0)	C37H72O5	596.538	[M + NH4]+	[M + H - Acyl FA]+	614.55 > 341.3,614.55 > 313.25	4.32±0		223.53	154.891	194.579	147.54	141.924	152.611	233.067	194.01	222.635	199.826	193.734	163.436
	DG(18:0)(18:0)	C39H76O5	624.569	[M + NH4]+	[M + H - Acyl FA]+	642.6 > 341.3	4.4±0		21.0216	13.7086	18.0302	9.93624	12.1703	16.4717	24.7252	22.3578	26.6587	25.98	22.4464	19.2576
	DG(16:0)(18:1)	C37H70O5	594.522	[M + NH4]+	[M + H - Acyl FA]+	612.55 > 339.3,612.55 > 313.25	4.35±0		580.094	441.977	464.778	405.954	345.687	383.958	617.167	550.223	636.219	607.121	587.371	484.248
	DG(18:0)(18:1)	C39H74O5	622.554	[M + NH4]+	[M + H - Acyl FA]+	640.6 > 339.3,640.6 > 341.3	4.41±0		536.168	375.033	430.076	282.607	323.592	343.795	537.933	486.203	563.991	524.726	481.362	434.046
	DG(18:1)(18:1)	C39H72O5	620.538	[M + NH4]+	[M + H - Acyl FA]+	638.55 > 339.3	4.43±0		196.16	145.579	161.399	134.331	126.488	129.81	233.655	205.865	268.222	236.356	241.621	215.292
	DG(16:0)(18:2)	C37H68O5	592.507	[M + NH4]+	[M + H - Acyl FA]+	610.55 > 337.25,610.55 > 313.25	4.4±0		27.4768	23.8986	25.9906	20.6462	18.7874	19.8098	23.3497	21.8896	25.7094	23.4183	24.2789	22.7879
	DG(18:0)(18:2)	C39H72O5	620.538	[M + NH4]+	[M + H - Acyl FA]+	638.55 > 337.25,638.55 > 341.3	4.43±0		60.3437	45.2313	63.2719	30.3511	35.4301	46.3678	66.7858	69.4061	80.2411	69.7433	58.8241	53.45
	DG(18:1)(18:2)	C39H70O5	618.522	[M + NH4]+	[M + H - Acyl FA]+	636.55 > 337.25,636.55 > 339.3	4.46±0		11.5096	9.83443	10.8874	10.2356	7.70491	9.02884	16.6708	17.6248	19.9575	17.9593	18.3338	16.5049
	DG(18:2)(18:2)	C39H68O5	616.507	[M + NH4]+	[M + H - Acyl FA]+	634.55 > 337.25	4.51±0.01		0.759689	0.518339	0.624392	0.674148	0.488538	0.374521	0.559972	0.459876	0.511225	0.469578	0.66194	0.538339
	DG(16:0)(20:4)	C39H68O5	616.507	[M + NH4]+	[M + H - Acyl FA]+	634.55 > 361.25,634.55 > 313.25	4.46±0		338.802	286.92	310.943	256.933	237.939	224.118	347.799	298.214	351.593	355.609	332.066	282.107
	DG(18:0)(20:4)	C41H72O5	644.538	[M + NH4]+	[M + H - Acyl FA]+	662.55 > 361.25,662.55 > 341.3	4.51±0		719.529	801.975	754.352	453.935	587.042	722.411	1513.4	1340.47	1382.32	1551.02	687.276	844.322
	DG(18:1)(20:4)	C41H70O5	642.522	[M + NH4]+	[M + H - Acyl FA]+	660.55 > 361.25,660.55 > 339.3	4.56±0		157.074	142.038	143.812	138.502	119.367	134.303	320.963	277.12	323.746	311.491	271.341	235.354
	DG(18:2)(20:4)	C41H68O5	640.507	[M + NH4]+	[M + H - Acyl FA]+	658.55 > 361.25,658.55 > 337.25	4.6±0.01		4.0282	4.2705	3.7438	4.09924	3.34459	4.01778	6.43808	4.77988	6.29935	5.43825	6.01084	5.00871
	DG(20:4)(20:4)	C43H68O5	664.507	[M + NH4]+	[M + H - Acyl FA]+	682.55 > 361.25	4.69±0		12.937	13.9389	12.43	15.0284	15.5873	8.84909	26.2959	13.0529	19.0075	17.9862	19.248	16.2367
	DG(16:0)(20:5)	C39H66O5	614.491	[M + NH4]+	[M + H - Acyl FA]+	632.5 > 359.25,632.5 > 313.25	4.52±0.01		4.12267	3.81764	3.76934	3.57015	4.45016	4.14119	5.55914	4.09531	5.30559	5.0537	7.9094	5.62306
	DG(18:0)(20:5)	C41H70O5	642.522	[M + NH4]+	[M + H - Acyl FA]+	660.55 > 359.25,660.55 > 341.3	4.57±0		10.005	11.316	8.85929	8.70815	11.3048	10.4628	23.8222	15.2361	18.7664	18.3096	20.8811	15.5682
	DG(18:1)(20:5)	C41H68O5	640.507	[M + NH4]+	[M + H - Acyl FA]+	658.55 > 359.25,658.55 > 339.3	4.61±0.01		2.61724	2.0951	2.12695	2.27283	2.54885	2.09642	5.17094	4.29095	5.31444	5.13007	5.9114	4.86664
	DG(20:4)(20:5)	C43H66O5	662.491	[M + NH4]+	[M + H - Acyl FA]+	680.5 > 359.25,680.5 > 361.25	4.74±0.01		0.516495	0.448509	0.494666	0.607206	0.654729	0.327299	1.67549	0.698327	0.844997	1.04941	1.87722	0.844316
	DG(20:5)(20:5)	C43H64O5	660.475	[M + NH4]+	[M + H - Acyl FA]+	678.5 > 359.25	4.72±0.08		0.0110458	0.0230723	0.028724	0.0206517	0.0166744	0.00555032	0.0948365	0.0649403	0.0697919	0.0611322	0.0639312	0.0623118
	DG(16:0)(22:5)	C41H70O5	642.522	[M + NH4]+	[M + H - Acyl FA]+	660.55 > 387.3,660.55 > 313.25	4.59±0		25.0941	23.1284	31.7941	27.3654	21.9331	25.6046	27.8551	26.3453	33.7276	33.6965	33.2743	27.0002
	DG(18:0)(22:5)	C43H74O5	670.554	[M + NH4]+	[M + H - Acyl FA]+	688.6 > 387.3,688.6 > 341.3	4.63±0.01		16.6322	13.6107	15.9451	12.0584	12.3043	12.5272	39.3985	38.8314	43.9674	43.0731	35.2218	28.4149
	DG(18:1)(22:5)	C43H72O5	668.538	[M + NH4]+	[M + H - Acyl FA]+	686.55 > 387.3,686.55 > 339.3	4.68±0		7.14043	6.59461	8.2917	10.8981	6.77282	6.99513	18.4947	13.4447	18.3881	16.5575	15.0661	13.0971
	DG(18:2)(22:5)	C43H70O5	666.522	[M + NH4]+	[M + H - Acyl FA]+	684.55 > 387.3,684.55 > 337.25	4.7±0.02		0.698451	0.587532	0.895477	0.852814	0.676683	0.900312	1.9128	0.981198	1.21256	1.38612	1.26939	1.10054
	DG(20:4)(22:5)	C45H70O5	690.522	[M + NH4]+	[M + H - Acyl FA]+	708.55 > 387.3,708.55 > 361.25	4.81±0.01		1.81977	2.04913	1.93325	2.08894	1.53837	1.68036	3.68498	2.15613	3.68395	2.66144	3.11819	2.51777
	DG(20:5)(22:5)	C45H68O5	688.507	[M + NH4]+	[M + H - Acyl FA]+	706.55 > 387.3,706.55 > 359.25	4.82±0.01		0.61883	0.607183	0.75968	0.707139	0.565098	0.46733	1.19978	0.749378	1.26361	0.99969	0.835475	0.776143
	DG(22:5)(22:5)	C47H72O5	716.538	[M + NH4]+	[M + H - Acyl FA]+	734.55 > 387.3	4.89±0.02		0.107324	0.147414	0.163401	0.149089	0.173637	0.153872	0.237733	0.205879	0.336746	0.430341	0.313416	0.241102
	DG(16:0)(22:6)	C41H68O5	640.507	[M + NH4]+	[M + H - Acyl FA]+	658.55 > 385.25,658.55 > 313.25	4.6±0		375.839	315.305	364.775	302.758	248.674	282.712	371.427	306.792	384.761	362.314	355.956	310.291
	DG(18:0)(22:6)	C43H72O5	668.538	[M + NH4]+	[M + H - Acyl FA]+	686.55 > 385.25,686.55 > 341.3	4.64±0		231.393	194.567	190.492	180.376	158.162	173.381	391.049	347.299	397.413	378.472	347.102	286.374
	DG(18:1)(22:6)	C43H70O5	666.522	[M + NH4]+	[M + H - Acyl FA]+	684.55 > 385.25,684.55 > 339.3	4.68±0		130.834	106.368	110.445	121.198	118.572	115.177	251.022	190.988	251.763	226.916	228.304	186.646
	DG(18:2)(22:6)	C43H68O5	664.507	[M + NH4]+	[M + H - Acyl FA]+	682.55 > 385.25,682.55 > 337.25	4.72±0.01		4.69735	3.589	4.83177	5.69981	3.50063	3.92556	8.7569	4.05103	6.07571	6.98403	6.25775	5.66423
	DG(20:4)(22:6)	C45H68O5	688.507	[M + NH4]+	[M + H - Acyl FA]+	706.55 > 385.25,706.55 > 361.25	4.82±0		31.3109	23.7551	33.4829	36.5226	25.4184	20.59	50.2471	26.756	50.7023	47.3086	47.9956	35.5676
	DG(20:5)(22:6)	C45H66O5	686.491	[M + NH4]+	[M + H - Acyl FA]+	704.5 > 385.25,704.5 > 359.25	4.86±0.04		0.306209	0.345101	0.186402	0.443768	0.386019	0.381115	0.719286	0.563474	0.796545	1.00915	0.942606	0.660719
	DG(22:5)(22:6)	C47H70O5	714.522	[M + NH4]+	[M + H - Acyl FA]+	732.55 > 385.25,732.55 > 387.3	4.92±0		3.45679	2.46215	2.74002	2.66701	2.53744	2.60984	5.2099	4.85038	6.30616	7.45535	5.47005	5.00973
	DG(22:6)(22:6)	C47H68O5	712.507	[M + NH4]+	[M + H - Acyl FA]+	730.55 > 385.25	4.93±0		22.5001	18.8275	21.6541	21.9654	18.7615	20.6081	38.7768	37.6356	53.95	51.0568	42.3309	33.6229
	DG total								0	0	0	0	0	0	0	0	0	0	0	0
	15:0-18:1 (d7) DG	C36H61(D7)O5	587.98	[M + NH4]+	[M + H - Acyl FA]+	605.6 > 299.25,605.6 > 346.35	4.31±0	300
8	LPC(16:0)	C24H50N1O7P1	495.332	[M + H]+	[C5H15O4NP]+	496.35 > 184.05	8.88±0		1051.71	1126.15	1021.66	1314.52	968.47	919.039	1464.81	1019.65	1713.8	1367.78	1416.9	1137.25
	LPC(18:0)	C26H54N1O7P1	523.364	[M + H]+	[C5H15O4NP]+	524.35 > 184.05	8.82±0		490.861	556.037	476.199	604.366	416.606	459.449	895.011	691.011	928.132	854.88	775.63	678.82
	LPC(18:1)	C26H52N1O7P1	521.348	[M + H]+	[C5H15O4NP]+	522.35 > 184.05	8.94±0.03		595.888	566.475	618.662	725.909	542.782	527.712	900.189	777.552	1116.07	837.396	858.842	739.508
	LPC(18:2)	C26H50N1O7P1	519.332	[M + H]+	[C5H15O4NP]+	520.35>184.05	9.14±0.02		22.7394	22.5555	22.2552	29.7457	20.2388	19.0255	21.6679	15.2348	23.082	20.6022	19.0667	19.9742
	LPC(20:4)	C28H50N1O7P1	543.332	[M + H]+	[C5H15O4NP]+	544.35>184.05	9.2±0.01		207.756	164.179	158.6	181.944	195.154	159.634	94.0711	61.0338	75.5137	87.5887	78.0542	97.655
	LPC(20:5)	C28H48N1O7P1	541.317	[M + H]+	[C5H15O4NP]+	542.30>184.05	9.3±0.03		1.90681	1.94626	1.35731	1.97461	1.66003	1.44887	1.12231	0.992116	0.787539	1.26511	0.98092	1.43813
	LPC(22:5)	C30H52N1O7P1	569.348	[M + H]+	[C5H15O4NP]+	570.35>184.05	9.31±0.01		8.80562	6.90208	7.29293	7.31312	7.14031	7.57393	6.68836	4.71263	5.61215	6.42695	5.52032	7.23629
	LPC(22:6)	C30H50N1O7P1	567.332	[M + H]+	[C5H15O4NP]+	568.35>184.05	9.31±0.01		110.328	97.2188	96.1034	100.148	99.8028	94.41	87.0223	67.583	84.0714	92.6091	75.4187	99.0656
	LPC total								0	0	0	0	0	0	0	0	0	0	0	0
	18:1 (d7) LPC	C26H45(D7)NO7P1	528.72	[M + H]+	[C5H15O4NP]+	529.40>184.05	8.94±0.01	900
8	LPE(16:0)	C21H44N1O7P1	453.286	[M + H]+	[M + H - C2H8O4NP]+	454.3 > 313.25	11.07±0		155.082	148.616	152.471	159.49	146.279	148.598	193.502	173.463	212.46	211.874	190.682	194.996
	LPE(18:0)	C23H48N1O7P1	481.317	[M + H]+	[M + H - C2H8O4NP]+	482.3 > 341.3	10.98±0		341.933	345.366	331.444	329.618	310.17	300.078	493.984	443.095	547.469	536.724	497.524	471.636
	LPE(18:1)	C23H46N1O7P1	479.301	[M + H]+	[M + H - C2H8O4NP]+	480.3 > 339.3	11.25±0		376.31	253.709	302.488	272.652	249.626	247.577	447.898	404.393	490.151	408.292	377.846	362.013
	LPE(18:2)	C23H44N1O7P1	477.286	[M + H]+	[M + H - C2H8O4NP]+	478.3 > 337.25	11.38±0		15.1145	10.1801	12.7154	11.9823	10.8454	10.2012	9.76951	7.44152	12.988	7.27185	6.9241	7.46776
	LPE(20:4)	C25H44N1O7P1	501.286	[M + H]+	[M + H - C2H8O4NP]+	502.3 > 361.25	11.44±0		262.439	198.481	208.892	200.4	192.395	173.99	175.689	125.959	158.273	137.536	130.314	141.282
	LPE(20:5)	C25H42N1O7P1	499.27	[M + H]+	[M + H - C2H8O4NP]+	500.3 > 359.25	11.57±0		3.25849	2.38338	2.04841	2.806	2.64067	2.36628	2.65841	2.14672	2.32183	2.31628	2.44706	2.54558
	LPE(22:5)	C27H46N1O7P1	527.301	[M + H]+	[M + H - C2H8O4NP]+	528.3 > 387.3	11.57±0		51.4402	38.4494	37.6493	38.1427	34.1492	32.7595	34.2886	26.5622	34.605	29.1759	27.5436	27.238
	LPE(22:6)	C27H44N1O7P1	525.286	[M + H]+	[M + H - C2H8O4NP]+	526.3 > 385.25	11.57±0		850.1	628.773	684.95	660.404	577.851	583.961	586.21	459.991	647.338	503.373	484.473	458.743
	LPE total								2055.68	1625.96	1732.66	1675.49	1523.96	1499.53	1944	1643.05	2105.61	1836.56	1717.75	1665.92
	18:1 (d7) LPE	C23H39(D7)NO7P1	486.64	[M + H]+	[M + H - C2H8O4NP]+	487.35 > 346.35	11.09±0	40
6	MG(16:0)	C19H38O4	330.277	[M + H]+	[M + H - H2O]+	331.3 > 313.25	5.09±0.08		133.1	233.627	229.484	203.944	272.948	289.818	166.943	200.834	202.952	186.153	221.946	227.028
	MG(18:0)	C21H42O4	358.308	[M + H]+	[M + H - H2O]+	359.3 > 341.3	5.06±0		182.222	266.805	262.856	218.076	287.462	281.734	298.545	363.896	323.67	345.339	374.819	285.608
	MG(18:1)	C21H40O4	356.293	[M + H]+	[M + H - H2O]+	357.3 > 339.3	5.18±0.08		439.094	518.125	617.724	330.428	658.643	802.465	646.6	921.815	986.576	766.809	928.449	715.749
	MG(18:2)	C21H38O4	354.277	[M + H]+	[M + H - H2O]+	355.3 > 337.25	5.2±0.09		36.136	43.9289	40.6083	29.4336	41.8944	60.6376	31.7444	62.7187	50.9117	40.4128	67.9317	54.9021
	MG(22:5)	C25H40O4	404.293	[M + H]+	[M + H - H2O]+	405.3 > 387.3	4.77±0.12		5.20668	4.05087	5.45173	4.65432	4.47576	4.62094	4.67765	4.75974	5.956	5.39777	9.0014	7.2383
	MG(22:6)	C25H38O4	402.277	[M + H]+	[M + H - H2O]+	403.3 > 385.25	4.82±0		35.4084	43.7885	28.3778	41.3711	29.6717	38.3487	38.6365	57.4064	39.2219	43.3902	59.4318	55.6414
	MG total								831.166	1110.33	1184.5	827.907	1295.09	1477.62	1187.15	1611.43	1609.29	1387.5	1661.58	1346.17
	18:1 (d7) MG	C21H33(D7)O4	363.337	[M + H]+	[M + H - H2O]+	364.35 > 346.35	5.1±0	2000
13	PA(16:0)(16:0)	C35H69O8P1	648.473	[M - H]-	[Acyl FA - H]-	647.45 > 255.25	17.39±0.02		276.701	314.449	299.589	307.889	238.979	259.111	564.36	568.697	680.219	686.259	620.852	535.408
	PA(16:0)(18:0)	C37H73O8P1	676.504	[M - H]-	[Acyl FA - H]-	675.5 > 255.25,675.5 > 283.25	17.33±0.03		337.699	362.044	348.333	352.174	278.729	300.976	850.149	863.802	1017.25	993.742	946.95	754.482
	PA(18:0)(18:0)	C39H77O8P1	704.536	[M - H]-	[Acyl FA - H]-	703.55 > 283.25	17.26±0.13		145.61	162.337	160.537	160.639	119.285	136.598	407.95	402.291	452.904	422.727	428.344	351.401
	PA(16:0)(18:1)	C37H71O8P1	674.489	[M - H]-	[Acyl FA - H]-	673.5 > 255.25,673.5 > 281.25	17.35±0.02		4226.09	4656.19	4429.1	4688.54	3326.24	3987.73	13188.6	13914.9	15799.4	14493.5	13849.1	11849.1
	PA(18:0)(18:1)	C39H75O8P1	702.52	[M - H]-	[Acyl FA - H]-	701.5 > 283.25,701.5 > 281.25	17.28±0.15		4066.34	4337.44	4267.55	4224.66	3086.01	3725.34	11418.3	11567.4	12944.8	12109.3	11719.7	9771.02
	PA(18:1)(18:1)	C39H73O8P1	700.504	[M - H]-	[Acyl FA - H]-	699.5 > 281.25	17.42±0.12		1297.5	1515.36	1396.51	1582.59	1138.23	1294.05	4328.01	4394.42	5196.35	4652.41	4594.14	3918.58
	PA(16:0)(18:2)	C37H69O8P1	672.473	[M - H]-	[Acyl FA - H]-	671.45 > 255.25,671.45 > 279.25	17.52±0.08		70.6059	89.0457	83.1993	90.2447	59.9913	75.5308	184.895	246.979	262.363	240.43	221.826	203.339
	PA(18:0)(18:2)	C39H73O8P1	700.504	[M - H]-	[Acyl FA - H]-	699.5 > 283.25,699.5 > 279.25	17.36±0.06		186.529	228.647	221.412	213.505	156.464	200.052	433.564	528.6	558.495	486.353	479.966	436.471
	PA(18:1)(18:2)	C39H71O8P1	698.489	[M - H]-	[Acyl FA - H]-	697.5 > 281.25,697.5 > 279.25	17.5±0.1		48.6569	65.0082	59.8439	65.747	44.4677	55.7534	152.671	181.872	202.903	186.555	166.996	162.9
	PA(16:0)(20:4)	C39H69O8P1	696.473	[M - H]-	[Acyl FA - H]-	695.45 > 255.25,695.45 > 303.25	17.55±0.06		427.982	507.903	440.106	568.52	394.527	454.218	1118.42	1098.2	1226.19	1378.46	1275.68	1115.81
	PA(18:0)(20:4)	C41H73O8P1	724.504	[M - H]-	[Acyl FA - H]-	723.5 > 283.25,723.5 > 303.25	17.36±0.02		1704.27	2057.37	1729.61	2073.17	1487.53	1708.25	4022.69	3829.22	4120.44	4503.66	4284.03	3693.36
	PA(18:1)(20:4)	C41H71O8P1	722.489	[M - H]-	[Acyl FA - H]-	721.5 > 281.25,721.5 > 303.25	17.51±0.06		215.214	266.198	227.176	287.656	202.424	238.573	691.529	659.203	768	819.528	738.98	672.895
	PA(18:0)(22:6)	C43H73O8P1	748.504	[M - H]-	[Acyl FA - H]-	747.5 > 283.25,747.5 > 327.25	17.79±0.02		1377.17	1488.58	1416.37	1526.13	1267.41	1305.91	1408.64	1426.37	1464.37	1526.55	1518.95	1301.56
	PA total								14380.4	16050.6	15079.3	16141.5	11800.3	13742.1	38769.8	39682	44693.7	42499.5	40845.4	34766.3
	15:0-18:1 (d7) PA (Na Salt)	C36H61(D7)NaO8P1	689.94	[M - H]-	[Acyl FA - H]-	666.5 > 288.3,666.5 > 241.2	17.39±0.03	200
26	PC(16:0)(16:0)	C40H80N1O8P1	733.562	[M + CH3COO]-	[Acyl FA - H]-	792.6 > 255.25	7.61±0.01		154290	173713	151599	167174	139711	146496	152758	146015	145994	167173	132369	139834
	PC(16:0)(18:0)	C42H84N1O8P1	761.593	[M + CH3COO]-	[Acyl FA - H]-	820.6 > 255.25,820.6 > 283.25	7.58±0.01		65968.9	71160.3	65470.6	67927.6	56355.7	57740.6	78005.1	80744.2	83539.4	86781.3	68789.1	66833.6
	PC(18:0)(18:0)	C44H88N1O8P1	789.625	[M + CH3COO]-	[Acyl FA - H]-	848.65 > 283.25	7.6±0.01		3347.57	3506.62	3081.03	3644.72	2655.07	2748.26	5045.32	4868.49	5039.65	5382.05	4358.31	4368.81
	PC(16:0)(18:1)	C42H82N1O8P1	759.578	[M + CH3COO]-	[Acyl FA - H]-	818.6 > 255.25,818.6 > 281.25	7.66±0		213882	234665	208489	246999	196600	203227	261145	252307	249823	297194	238689	246113
	PC(18:0)(18:1)	C44H86N1O8P1	787.609	[M + CH3COO]-	[Acyl FA - H]-	846.6 > 283.25,846.6 > 281.25	7.61±0.01		59027.2	65843.3	56730.8	68782.8	48442.6	50745.6	101426	101732	100890	111052	85165.7	92626.6
	PC(18:1)(18:1)	C44H84N1O8P1	785.593	[M + CH3COO]-	[Acyl FA - H]-	844.6 > 281.25	7.69±0		16461.7	19220	16685.1	18222.7	14333	15504.8	26305.3	26263.9	25369.5	27114.7	24150	24630.4
	PC(16:0)(18:2)	C42H80N1O8P1	757.562	[M + CH3COO]-	[Acyl FA - H]-	816.6 > 255.25,816.6 > 279.25	7.72±0		7019.12	8226.3	7276.83	7990.95	6651.23	7437.85	6984.82	6640.15	6172.6	7040.55	5831.39	6716.78
	PC(18:0)(18:2)	C44H84N1O8P1	785.593	[M + CH3COO]-	[Acyl FA - H]-	844.6 > 283.25,844.6 > 279.25	7.7±0		2548.48	2687.39	2658.58	2558.89	2127.33	2331.91	3716.9	3605.38	3451.07	3986.9	3071.97	3273.74
	PC(18:1)(18:2)	C44H82N1O8P1	783.578	[M + CH3COO]-	[Acyl FA - H]-	842.6 > 281.25,842.6 > 279.25	7.75±0		2099.57	2450.24	2093.85	2318.98	1945.13	1944.18	2529.72	2713.13	2397.07	2644.42	2156.39	2416.69
	PC(18:2)(18:2)	C44H80N1O8P1	781.562	[M + CH3COO]-	[Acyl FA - H]-	840.6 > 279.25	7.81±0.01		178.757	273.907	194.485	209.692	160.848	216.134	244.458	178.556	197.081	204.435	190.126	177.242
	PC(16:0)(20:4)	C44H80N1O8P1	781.562	[M + CH3COO]-	[Acyl FA - H]-	840.6 > 255.25,840.6 > 303.25	7.74±0		36834.1	42810	37121.7	44257.2	37101.5	35656.8	26353	21956.1	20503	27525.2	23889.3	25740.8
	PC(18:0)(20:4)	C46H84N1O8P1	809.593	[M + CH3COO]-	[Acyl FA - H]-	868.6 > 283.25,868.6 > 303.25	7.72±0		30900.2	34524.6	30150.7	31119.2	27535.4	25533.4	29369.8	24298.6	21976	26291.2	22453.4	23997.1
	PC(18:1)(20:4)	C46H82N1O8P1	807.578	[M + CH3COO]-	[Acyl FA - H]-	866.6 > 281.25,866.6 > 303.25	7.78±0		11993.3	13723	10491.5	14273.6	12533.8	11237.9	9377.64	8167.71	7759.92	8896.59	8021.24	8267.41
	PC(18:2)(20:4)	C46H80N1O8P1	805.562	[M + CH3COO]-	[Acyl FA - H]-	864.6 > 279.25,864.6 > 303.25	7.85±0		551.505	653.257	510.04	639.422	531.938	541.503	521.191	432.17	393.599	500.904	349.826	460.146
	PC(20:4)(20:4)	C48H80N1O8P1	829.562	[M + CH3COO]-	[Acyl FA - H]-	888.6 > 303.25	7.89±0		233.644	314.985	235.539	288.452	272.426	238.186	326.688	238.101	240.448	301.406	330.45	295.263
	PC(16:0)(22:5)	C46H82N1O8P1	807.578	[M + CH3COO]-	[Acyl FA - H]-	866.6 > 255.25,866.6 > 329.25	7.83±0		3903.37	4479.08	3766.98	4623	3941.93	3933.71	4747.99	5044.08	4581.81	5827.56	4511.34	4989.47
	PC(18:0)(22:5)	C48H86N1O8P1	835.609	[M + CH3COO]-	[Acyl FA - H]-	894.6 > 283.25,894.6 > 329.25	7.79±0		1729.5	1933.7	1682.63	1804.18	1504.02	1420.75	1993.44	2175.93	1888.28	2249.64	1542.76	1598.73
	PC(18:1)(22:5)	C48H84N1O8P1	833.593	[M + CH3COO]-	[Acyl FA - H]-	892.6 > 281.25,892.6 > 329.25	7.86±0		970.875	1246.72	944.696	1290.9	1041.4	1012.32	1378.95	1382.2	1444.93	1656.11	1388.68	1358.17
	PC(20:4)(22:5)	C50H82N1O8P1	855.578	[M + CH3COO]-	[Acyl FA - H]-	914.6 > 303.25,914.6 > 329.25	7.95±0		137.666	194.654	144.107	229.922	209.801	155.169	210.195	98.5326	105.127	185.421	123.165	222.902
	PC(16:0)(22:6)	C46H80N1O8P1	805.562	[M + CH3COO]-	[Acyl FA - H]-	864.6 > 255.25,864.6 > 327.25	7.82±0		30834.9	37138.5	31847.8	39009.4	31772.9	34937.6	38566.2	45155.7	37242.4	50638.4	40676.7	45098.7
	PC(18:0)(22:6)	C48H84N1O8P1	833.593	[M + CH3COO]-	[Acyl FA - H]-	892.6 > 283.25,892.6 > 327.25	7.8±0		15896.4	18002.3	15616.6	16981.2	14910.8	14765.9	19150.3	21243.1	19656.1	23162.2	16934.2	18305.5
	PC(18:1)(22:6)	C48H82N1O8P1	831.578	[M + CH3COO]-	[Acyl FA - H]-	890.6 > 281.25,890.6 > 327.25	7.86±0		8434.89	9801.27	9086.45	11412.7	8966.97	8488.2	11895	13663.9	11618.9	16145.7	10671	11903.8
	PC(18:2)(22:6)	C48H80N1O8P1	829.562	[M + CH3COO]-	[Acyl FA - H]-	888.6 > 279.25,888.6 > 327.25	7.92±0		440.235	545.904	457.695	573.606	358.879	435.087	467.028	361.475	370.756	525.77	398.475	459.631
	PC(20:4)(22:6)	C50H80N1O8P1	853.562	[M + CH3COO]-	[Acyl FA - H]-	912.6 > 303.25,912.6 > 327.25	7.95±0		969.922	1219.14	1038.62	1572.83	1361.68	1256.9	1384.94	758.188	791.423	1566.6	975.622	1559.65
	PC(22:5)(22:6)	C52H82N1O8P1	879.578	[M + CH3COO]-	[Acyl FA - H]-	938.6 > 329.25,938.6 > 327.25	8.01±0.09		30.9778	30.3	45.1416	54.7739	30.3006	30.3026	39.0124	25.9452	28.5749	44.0795	19.8425	89.991
	PC(22:6)(22:6)	C52H80N1O8P1	877.562	[M + CH3COO]-	[Acyl FA - H]-	936.6 > 327.25	8.03±0.01		109.191	133.211	142.043	208.176	160.932	162.198	299.367	128.767	133.129	265.811	155.134	443.101
	PC total								668795	748497	657561	754167	611217	628198	784240	770198	751608	874355	697212	731781
	15:0-18:1 (d7) PC	C41H73(D7)NO8P1	753.11	[M + CH3COO]-	[Acyl FA - H]-	811.6 > 288.3,811.6 > 241.2	7.66±0	2000
31	PE(16:0)(16:0)	C37H74N1O8P1	691.515	[M - H]-	[Acyl FA - H]-	690.5 > 255.25	9.24±0		418.628	410.032	340.969	370.999	382.739	384.778	264.519	245.021	257.577	241.192	249.445	243.013
	PE(16:0)(18:0)	C39H78N1O8P1	719.547	[M - H]-	[Acyl FA - H]-	718.55 > 255.25,718.55 > 283.25	9.19±0		1553.96	1554.73	1097.39	1380.43	1294.63	1292.21	1319.46	1254.24	1252.13	1196.45	1275.98	1221.93
	PE(18:0)(18:0)	C41H82N1O8P1	747.578	[M - H]-	[Acyl FA - H]-	746.55 > 283.25	9.4±0		2973.9	3396.67	2397.22	2900.58	2594.64	2548.96	3009.2	2551.29	2850.03	2608.84	2652.46	2478.99
	PE(16:0)(18:1)	C39H76N1O8P1	717.531	[M - H]-	[Acyl FA - H]-	716.5 > 255.25,716.5 > 281.25	9.26±0		10442.1	10323.3	7884.19	9455.39	8907.34	8967.42	15288.8	14799.6	16658.8	15337.4	15607.4	14874.9
	PE(18:0)(18:1)	C41H80N1O8P1	745.562	[M - H]-	[Acyl FA - H]-	744.55 > 283.25,744.55 > 281.25	9.22±0		17646.1	18251.2	13365	15860.4	13589.2	13975.1	28044.1	27521	28746.9	26840.5	27149.2	24879.1
	PE(18:1)(18:1)	C41H78N1O8P1	743.547	[M - H]-	[Acyl FA - H]-	742.55 > 281.25	9.29±0		10447.5	11483.3	8567.17	10364.5	9365.78	9312.63	19452.8	19614.3	20679.4	19501	20013.7	17441.6
	PE(16:0)(18:2)	C39H74N1O8P1	715.515	[M - H]-	[Acyl FA - H]-	714.5 > 255.25,714.5 > 279.25	9.36±0		175.46	179.533	144.225	151.492	145.48	170.911	241.689	218.483	241.765	213.712	222.622	212.116
	PE(18:0)(18:2)	C41H78N1O8P1	743.547	[M - H]-	[Acyl FA - H]-	742.55 > 283.25,742.55 > 279.25	9.3±0		622.635	672.292	552.53	559.105	498.663	547.93	1113	1102.62	1265.46	1091.41	1084.94	1034.7
	PE(18:1)(18:2)	C41H76N1O8P1	741.531	[M - H]-	[Acyl FA - H]-	740.5 > 281.25,740.5 > 279.25	9.39±0		513.762	513.603	375.499	415.773	394.282	445.433	873.667	883.862	971.959	877.679	860.622	867.865
	PE(18:2)(18:2)	C41H74N1O8P1	739.515	[M - H]-	[Acyl FA - H]-	738.5 > 279.25	9.49±0.01		9.12798	11.8166	7.76803	7.02588	7.35214	9.56584	15.1047	13.4754	13.1836	12.4844	12.0278	12.9311
	PE(16:0)(20:4)	C41H74N1O8P1	739.515	[M - H]-	[Acyl FA - H]-	738.5 > 255.25,738.5 > 303.25	9.39±0		2939.61	3034.78	2315.76	2765.32	2727.86	2662.03	3796.36	3306.82	3770.42	3860.41	3980.72	3766.08
	PE(18:0)(20:4)	C43H78N1O8P1	767.547	[M - H]-	[Acyl FA - H]-	766.55 > 283.25,766.55 > 303.25	9.34±0		27925.2	28509.5	21437.2	24363.6	22599.8	21991.6	33284.7	29453.4	31215.3	29297.2	30908.3	27972.4
	PE(18:1)(20:4)	C43H76N1O8P1	765.531	[M - H]-	[Acyl FA - H]-	764.5 > 281.25,764.5 > 303.25	9.42±0		3514.55	3911.52	3050.35	3484.12	3210.06	3098.49	7967.97	7379.34	7941.78	7608.24	7430.13	6778.73
	PE(18:2)(20:4)	C43H74N1O8P1	763.515	[M - H]-	[Acyl FA - H]-	762.5 > 279.25,762.5 > 303.25	9.52±0		149.273	158.27	109.732	131.768	122.65	129.874	251.993	217.761	240.44	228.809	202.305	228.519
	PE(20:4)(20:4)	C45H74N1O8P1	787.515	[M - H]-	[Acyl FA - H]-	786.5 > 303.25	9.58±0		79.3008	86.4526	70.8773	77.0412	67.9822	70.2796	152.86	133.769	161.902	139.581	152.279	141.862
	PE(18:1)(20:5)	C43H74N1O8P1	763.515	[M - H]-	[Acyl FA - H]-	762.5 > 281.25,762.5 > 301.2	9.52±0		103.602	122.865	87.0344	103.008	113.253	103.533	272.243	261.89	235.567	284.772	301.205	263.987
	PE(18:2)(20:5)	C43H72N1O8P1	761.5	[M - H]-	[Acyl FA - H]-	760.5 > 279.25,760.5 > 301.2	9.65±0.05		8.57614	7.48683	8.44945	9.2687	12.403	10.7049	23.036	19.366	17.7764	19.3571	18.9497	20.1954
	PE(16:0)(22:5)	C43H76N1O8P1	765.531	[M - H]-	[Acyl FA - H]-	764.5 > 255.25,764.5 > 329.25	9.5±0		843.138	836.954	670.399	759.352	676.622	656.484	895.728	798.768	826.873	833.542	833.879	765.826
	PE(18:0)(22:5)	C45H80N1O8P1	793.562	[M - H]-	[Acyl FA - H]-	792.55 > 283.25,792.55 > 329.25	9.45±0		2335.73	2390.89	1950.97	2042.16	1778.35	1821.81	3200.18	2974.94	3081.56	2802.23	2711.55	2647.91
	PE(18:1)(22:5)	C45H78N1O8P1	791.547	[M - H]-	[Acyl FA - H]-	790.55 > 281.25,790.55 > 329.25	9.54±0		538.868	527.084	403.029	430.542	392.236	420.963	737.854	666.8	675.118	651.756	612.247	578.45
	PE(18:2)(22:5)	C45H76N1O8P1	789.531	[M - H]-	[Acyl FA - H]-	788.5 > 279.25,788.5 > 329.25	9.64±0.02		35.7929	36.813	25.4868	27.7737	27.4489	33.7158	37.6651	33.4249	36.0475	30.8096	33.9818	28.9169
	PE(20:4)(22:5)	C47H76N1O8P1	813.531	[M - H]-	[Acyl FA - H]-	812.5 > 303.25,812.5 > 329.25	9.66±0.01		66.896	78.4166	61.6578	69.2687	71.049	61.6831	115.401	109.872	112.989	106.171	113.674	103.289
	PE(22:5)(22:5)	C49H78N1O8P1	839.547	[M - H]-	[Acyl FA - H]-	838.55 > 329.25	9.75±0		13.3313	13.2154	11.1119	11.8176	12.9735	10.3348	29.4412	33.7031	33.5212	26.8737	30.4108	27.8997
	PE(16:0)(22:6)	C43H74N1O8P1	763.515	[M - H]-	[Acyl FA - H]-	762.5 > 255.25,762.5 > 327.25	9.5±0		13583.5	13295.6	10376.7	11958.1	11633.8	11475	14184.9	12875.8	14024.9	12797.3	12866.5	12057.7
	PE(18:0)(22:6)	C45H78N1O8P1	791.547	[M - H]-	[Acyl FA - H]-	790.55 > 283.25,790.55 > 327.25	9.45±0		37438.1	32317.5	38404.4	40155.8	26526.2	34573.8	32726.2	40531.1	50269.7	43902.3	27706.6	46382.5
	PE(18:1)(22:6)	C45H76N1O8P1	789.531	[M - H]-	[Acyl FA - H]-	788.5 > 281.25,788.5 > 327.25	9.55±0		6308.2	6530.43	5306.21	5752.19	5590.16	5194.56	7702.55	8039.18	8867.54	7537.01	7288.38	7665.19
	PE(18:2)(22:6)	C45H74N1O8P1	787.515	[M - H]-	[Acyl FA - H]-	786.5 > 279.25,786.5 > 327.25	9.63±0		430.282	497.208	399.433	452.892	427.194	417.288	440.039	426.489	405.922	383.778	410.213	414.856
	PE(20:4)(22:6)	C47H74N1O8P1	811.515	[M - H]-	[Acyl FA - H]-	810.5 > 303.25,810.5 > 327.25	9.68±0		611.463	724.742	562.889	733.861	618.525	621.044	1028.99	935.148	824.283	991.927	797.655	845.546
	PE(20:5)(22:6)	C47H72N1O8P1	809.5	[M - H]-	[Acyl FA - H]-	808.5 > 301.2,808.5 > 327.25	9.78±0.01		11.1487	12.9226	7.0288	10.1612	13.1981	10.2973	16.6097	14.6588	10.8132	12.5198	14.8718	14.6315
	PE(22:5)(22:6)	C49H76N1O8P1	837.531	[M - H]-	[Acyl FA - H]-	836.5 > 329.25,836.5 > 327.25	9.75±0		234.043	309.941	197.361	249.88	205.407	210.915	550.451	679.469	616.796	522.894	571.847	478.32
	PE(22:6)(22:6)	C49H74N1O8P1	835.515	[M - H]-	[Acyl FA - H]-	834.5 > 327.25	9.78±0		596.824	781.507	591.802	655.88	532.329	554.155	1506.23	1724.86	1596.83	1383.46	1555.5	1342.18
	PE total								0	0	0	0	0	0	0	0	0	0	0	0
	15:0-18:1 (d7) PE	C38H67(D7)NO8P1	711.03	[M - H]-	[Acyl FA - H]-	709.55 > 288.3,709.55 > 241.2	9.27±0	140
28	PG(16:0)(16:0)	C38H75O10P1	722.51	[M - H]-	[Acyl FA - H]-	721.5 > 255.25	13.14±0		451.931	409.046	408.637	422.848	300.751	329.464	561.66	609.765	621.794	596.428	423.703	441.06
	PG(16:0)(18:0)	C40H79O10P1	750.541	[M - H]-	[Acyl FA - H]-	749.55 > 255.25,749.55 > 283.25	13.05±0		229.32	228.568	219.685	196.559	146.17	157.75	345.904	404.958	370.16	378.181	256.159	254.951
	PG(18:0)(18:0)	C42H83O10P1	778.572	[M - H]-	[Acyl FA - H]-	777.55 > 283.25	13.09±0		10.3885	10.5398	9.03874	8.84631	7.1872	7.22561	14.2714	15.449	14.9932	12.8995	10.6395	10.1742
	PG(16:0)(18:1)	C40H77O10P1	748.525	[M - H]-	[Acyl FA - H]-	747.5 > 255.25,747.5 > 281.25	13.19±0		1380.46	1533.26	1356.1	1550.1	1234.52	1250.32	1933.55	2404.41	2295.48	2331.09	1739.1	1492.27
	PG(18:0)(18:1)	C42H81O10P1	776.557	[M - H]-	[Acyl FA - H]-	775.55 > 283.25,775.55 > 281.25	13.09±0		281.385	276.478	249.059	241.809	196.671	197.889	355.671	389.053	385.244	342.611	268.75	276.596
	PG(18:1)(18:1)	C42H79O10P1	774.541	[M - H]-	[Acyl FA - H]-	773.55 > 281.25	13.21±0		126.08	118.981	122.758	147.852	114.751	118.497	220.072	228.959	227.481	212.274	166.633	175.002
	PG(16:0)(18:2)	C40H75O10P1	746.51	[M - H]-	[Acyl FA - H]-	745.5 > 255.25,745.5 > 279.25	13.29±0		12.7789	12.4395	12.9077	11.9704	9.67085	12.3763	16.4073	13.9808	13.5898	12.4066	10.6687	11.7372
	PG(18:0)(18:2)	C42H79O10P1	774.541	[M - H]-	[Acyl FA - H]-	773.55 > 283.25,773.55 > 279.25	13.19±0.03		4.06088	4.22474	4.22653	3.99608	3.12122	3.79027	4.90124	4.52388	4.53502	3.66728	3.49855	3.7108
	PG(18:1)(18:2)	C42H77O10P1	772.525	[M - H]-	[Acyl FA - H]-	771.5 > 281.25,771.5 > 279.25	13.32±0		14.8146	16.0481	14.6824	14.3704	10.2087	13.2209	18.6919	20.0931	22.0156	16.5467	13.4147	14.5439
	PG(18:2)(18:2)	C42H75O10P1	770.51	[M - H]-	[Acyl FA - H]-	769.5 > 279.25	13.44±0.01		0.594824	0.682568	0.785512	0.510924	0.347766	0.498655	0.95231	0.585322	0.686728	0.454792	0.479088	0.475466
	PG(16:0)(20:4)	C42H75O10P1	770.51	[M - H]-	[Acyl FA - H]-	769.5 > 255.25,769.5 > 303.25	13.35±0		410.147	363.26	399.349	375.248	291.856	324.438	253.99	233.296	263.8	223.632	182.389	191.06
	PG(18:0)(20:4)	C44H79O10P1	798.541	[M - H]-	[Acyl FA - H]-	797.55 > 283.25,797.55 > 303.25	13.26±0		501.593	570.252	483.853	475.508	390.231	384.426	495.596	508.109	527.646	436.02	336.129	330.682
	PG(18:1)(20:4)	C44H77O10P1	796.525	[M - H]-	[Acyl FA - H]-	795.5 > 281.25,795.5 > 303.25	13.39±0		105.542	99.6885	102.484	101.49	76.1316	73.8099	111.852	127.518	131.304	106.172	80.536	92.3054
	PG(18:2)(20:4)	C44H75O10P1	794.51	[M - H]-	[Acyl FA - H]-	793.5 > 279.25,793.5 > 303.25	13.52±0		6.18543	6.68838	6.7229	5.85736	4.08647	5.08529	6.65958	6.50256	7.0794	4.79014	3.95782	4.45935
	PG(20:4)(20:4)	C46H75O10P1	818.51	[M - H]-	[Acyl FA - H]-	817.5 > 303.25	13.21±0		16.9862	15.9929	17.7258	25.203	15.2494	16.9486	16.4851	13.4978	17.5272	17.1335	14.1061	12.8956
	PG(16:0)(20:5)	C42H73O10P1	768.494	[M - H]-	[Acyl FA - H]-	767.5 > 255.25,767.5 > 301.2	13.49±0.01		1.15469	0.921599	1.04436	0.929422	0.78169	0.827582	1.03394	0.885525	0.832644	0.792094	0.849462	0.822065
	PG(18:1)(20:5)	C44H75O10P1	794.51	[M - H]-	[Acyl FA - H]-	793.5 > 281.25,793.5 > 301.2	13.15±0		1.63988	1.48939	1.38438	1.83642	1.46331	1.54141	2.20134	2.27522	2.45081	2.79365	2.43134	2.20379
	PG(20:4)(20:5)	C46H73O10P1	816.494	[M - H]-	[Acyl FA - H]-	815.5 > 303.25,815.5 > 301.2	13.35±0.01		1.36877	1.37449	1.17564	1.66735	1.40995	1.13449	1.76828	1.69399	1.5355	1.84115	1.51744	1.38187
	PG(18:2)(22:5)	C46H77O10P1	820.525	[M - H]-	[Acyl FA - H]-	819.5 > 279.25,819.5 > 329.25	13.29±0.01		1.76779	1.57849	1.80715	2.00032	1.76297	1.76014	1.86916	1.36617	1.70892	1.78066	1.3468	1.53489
	PG(20:4)(22:5)	C48H77O10P1	844.525	[M - H]-	[Acyl FA - H]-	843.5 > 303.25,843.5 > 329.25	13.36±0		6.01181	5.92083	5.89651	8.26185	6.08519	5.81185	6.02604	5.44191	5.53262	6.46367	5.55909	5.33516
	PG(22:5)(22:5)	C50H79O10P1	870.541	[M - H]-	[Acyl FA - H]-	869.55 > 329.25	13.41±0.04		1.04827	1.08326	0.981701	1.30735	0.998021	0.857777	1.34802	1.17054	1.18072	1.40123	1.19349	1.13782
	PG(16:0)(22:6)	C44H75O10P1	794.51	[M - H]-	[Acyl FA - H]-	793.5 > 255.25,793.5 > 327.25	13.48±0		37.6745	38.59	36.9638	40.0704	27.9353	31.6844	47.5499	58.717	57.2161	53.3159	38.8247	41.1633
	PG(18:0)(22:6)	C46H79O10P1	822.541	[M - H]-	[Acyl FA - H]-	821.55 > 283.25,821.55 > 327.25	13.39±0		22.7843	20.9717	21.3013	22.7024	16.7827	17.8418	33.5025	36.2282	36.9004	32.5809	24.9516	26.1716
	PG(18:1)(22:6)	C46H77O10P1	820.525	[M - H]-	[Acyl FA - H]-	819.5 > 281.25,819.5 > 327.25	13.16±0		48.4384	49.6444	49.8753	64.7684	54.6296	49.2622	59.4127	54.0099	68.22	67.1928	60.3707	57.9627
	PG(18:2)(22:6)	C46H75O10P1	818.51	[M - H]-	[Acyl FA - H]-	817.5 > 279.25,817.5 > 327.25	13.29±0		18.8695	16.4051	17.4929	20.8692	15.0038	16.1247	18.8068	14.2455	15.9297	16.6676	14.5353	14.9932
	PG(20:4)(22:6)	C48H75O10P1	842.51	[M - H]-	[Acyl FA - H]-	841.5 > 303.25,841.5 > 327.25	13.36±0		66.0854	64.4202	67.073	93.2492	65.3964	67.4922	65.7405	57.8878	64.7953	69.9382	63.4798	57.9812
	PG(20:5)(22:6)	C48H73O10P1	840.494	[M - H]-	[Acyl FA - H]-	839.5 > 301.2,839.5 > 327.25	13.49±0.01		2.10916	1.99648	1.79613	2.83371	2.1355	2.18349	3.26017	2.70374	2.7821	3.22508	2.67444	2.9802
	PG(22:6)(22:6)	C50H75O10P1	866.51	[M - H]-	[Acyl FA - H]-	865.5 > 327.25	13.5±0		163.718	152.975	161.735	200.201	167.488	164.196	203.347	187.681	192.772	215.359	183.699	179.546
	PG total								0	0	0	0	0	0	0	0	0	0	0	0
	15:0-18:1 (d7) PG (Na Salt)	C39H67(D7)NaO10P1	764.02	[M - H]-	[Acyl FA - H]-	740.55 > 288.3,740.55 > 241.2	13.19±0	100
21	PI(16:0)(16:0)	C41H79O13P1	810.526	[M - H]-	[Acyl FA - H]-	809.5 > 255.25	17.14±0.02		112.9	129.131	124.804	163.026	140.803	137.444	201.201	268.309	291.756	271.451	290.064	230.734
	PI(18:0)(18:0)	C45H87O13P1	866.588	[M - H]-	[Acyl FA - H]-	865.6 > 283.25	16.99±0.01		39.9862	37.1136	40.2985	37.6951	37.8723	42.9879	50.4968	57.1237	52.4182	50.3129	66.8612	50.0788
	PI(16:0)(18:1)	C43H81O13P1	836.541	[M - H]-	[Acyl FA - H]-	835.55 > 255.25,835.55 > 281.25	17.1±0.01		425.293	414.472	458.874	470.256	391.744	498.049	837.096	982.129	1040.34	996.617	1034.6	913.292
	PI(18:0)(18:1)	C45H85O13P1	864.573	[M - H]-	[Acyl FA - H]-	863.55 > 283.25,863.55 > 281.25	17±0.01		678.048	675.656	651.871	641.286	615.316	711.703	877.566	1044.47	985.703	877.607	1072.45	900.525
	PI(18:1)(18:1)	C45H83O13P1	862.557	[M - H]-	[Acyl FA - H]-	861.55 > 281.25	17.08±0.01		92.8885	92.0726	88.204	92.3399	78.6071	98.0169	222.306	247.6	283.216	234.986	238.988	219.847
	PI(16:0)(18:2)	C43H79O13P1	834.526	[M - H]-	[Acyl FA - H]-	833.5 > 255.25,833.5 > 279.25	17.21±0.01		22.55	24.3912	25.2666	26.9639	22.799	28.1506	37.8658	36.3626	38.3023	35.8718	38.7478	36.1559
	PI(18:0)(18:2)	C45H83O13P1	862.557	[M - H]-	[Acyl FA - H]-	861.55 > 283.25,861.55 > 279.25	17.07±0.01		47.899	50.4497	53.9192	47.4481	40.6635	55.7617	69.3898	81.568	90.2171	80.9104	82.8566	72.1388
	PI(18:1)(18:2)	C45H81O13P1	860.541	[M - H]-	[Acyl FA - H]-	859.55 > 281.25,859.55 > 279.25	17.2±0.01		23.224	19.797	20.8643	23.5622	19.9663	22.3674	38.9339	44.7861	51.544	45.7779	49.4965	42.4743
	PI(18:2)(18:2)	C45H79O13P1	858.526	[M - H]-	[Acyl FA - H]-	857.5 > 279.25	17.3±0.03		1.93847	2.2163	2.23023	3.11245	2.52553	3.23393	2.51126	1.55022	2.00002	2.08848	2.69844	2.03984
	PI(16:0)(20:4)	C45H79O13P1	858.526	[M - H]-	[Acyl FA - H]-	857.5 > 255.25,857.5 > 303.25	17.25±0.01		5510	5336.77	5584.33	6178.97	5232.99	5747.01	5213.52	4568.58	5146.66	4898.48	5235.4	4807.84
	PI(18:0)(20:4)	C47H83O13P1	886.557	[M - H]-	[Acyl FA - H]-	885.55 > 283.25,885.55 > 303.25	17.13±0.01		18318.8	18677.9	17899.5	18493	16467.4	17246.5	16904.8	17150.3	19092.6	18423	17517.1	16626.1
	PI(18:1)(20:4)	C47H81O13P1	884.541	[M - H]-	[Acyl FA - H]-	883.55 > 281.25,883.55 > 303.25	17.24±0.01		4022.44	4048.97	3899.76	4252.12	3672.69	4082.27	3581.07	3275.6	3626.6	3422.98	3338.05	3306.17
	PI(18:2)(20:4)	C47H79O13P1	882.526	[M - H]-	[Acyl FA - H]-	881.5 > 279.25,881.5 > 303.25	17.34±0.01		91.9732	89.639	83.4313	91.8945	77.7778	107.604	58.3064	56.7023	53.4416	54.6961	57.636	65.7087
	PI(20:4)(20:4)	C49H79O13P1	906.526	[M - H]-	[Acyl FA - H]-	905.5 > 303.25	17.4±0		80.7271	101.132	76.3405	80.9995	93.9112	80.465	62.4796	53.3449	52.7777	51.9577	73.2453	61.2
	PI(16:0)(20:5)	C45H77O13P1	856.51	[M - H]-	[Acyl FA - H]-	855.5 > 255.25,855.5 > 301.2	17.35±0.01		72.5629	82.1426	67.7588	84.3167	87.6174	87.4064	93.5315	86.9779	71.2553	89.7669	96.1917	97.7693
	PI(18:0)(20:5)	C47H81O13P1	884.541	[M - H]-	[Acyl FA - H]-	883.55 > 283.25,883.55 > 301.2	17.23±0.01		101.336	101.167	95.1949	112.805	101.03	111.053	151.416	128.743	123.227	138.908	151.753	128.073
	PI(18:1)(20:5)	C47H79O13P1	882.526	[M - H]-	[Acyl FA - H]-	881.5 > 281.25,881.5 > 301.2	17.34±0.01		21.0313	20.412	18.3969	24.3138	23.7376	27.6482	24.5276	24.3936	20.2342	24.1787	25.8041	25.1799
	PI(16:0)(22:6)	C47H79O13P1	882.526	[M - H]-	[Acyl FA - H]-	881.5 > 255.25,881.5 > 327.25	17.33±0		771.704	820.274	846.24	1195.05	818.353	978.155	1212.02	1536.86	1532.68	1735.68	1592.18	1478.59
	PI(18:0)(22:6)	C49H83O13P1	910.557	[M - H]-	[Acyl FA - H]-	909.55 > 283.25,909.55 > 327.25	17.21±0.01		526.608	543.57	566.524	810.722	542.224	694.608	1284.16	1614.97	1681.17	1731	1499.9	1478.53
	PI(18:1)(22:6)	C49H81O13P1	908.541	[M - H]-	[Acyl FA - H]-	907.55 > 281.25,907.55 > 327.25	17.33±0.01		99.5289	106.641	104.909	124.188	97.2171	121.43	143.471	159.456	187.028	177.722	168.03	169.001
	PI(20:4)(22:6)	C51H79O13P1	930.526	[M - H]-	[Acyl FA - H]-	929.5 > 303.25,929.5 > 327.25	17.46±0.01		20.0252	23.4836	23.8921	28.8378	25.0205	30.1806	19.9513	22.5359	20.4572	25.0513	23.7622	29.6223
	PI total								0	0	0	0	0	0	0	0	0	0	0	0
	15:0-18:1 (d7) PI (NH4 Salt)	C42H75(D7)NO13P1	847.13	[M - H]-	[Acyl FA - H]-	828.55 > 288.3,828.55 > 241.2	17.16±0.02	400
19	PS(16:0)(16:0)	C38H74N1O10P1	735.505	[M - H]-	[Acyl FA - H]-	734.5 > 255.25	17.59±0.12		33.1267	40.2108	31.0734	39.115	30.7759	36.66	70.2793	56.8263	60.9404	66.6768	54.2996	53.0533
	PS(16:0)(18:0)	C40H78N1O10P1	763.536	[M - H]-	[Acyl FA - H]-	762.55 > 255.25,762.55 > 283.25	17.62±0.01		387.495	458.296	373.031	388.34	318.807	357.38	530.847	500.367	541.452	512.619	456.498	378.791
	PS(18:0)(18:0)	C42H82N1O10P1	791.568	[M - H]-	[Acyl FA - H]-	790.55 > 283.25	17.49±0.01		1798.02	1857.98	1681.76	1722.24	1419.19	1691.5	4249.47	3560.48	4344.05	4140.84	3414.32	2859.18
	PS(16:0)(18:1)	C40H76N1O10P1	761.521	[M - H]-	[Acyl FA - H]-	760.5 > 255.25,760.5 > 281.25	17.62±0		3558.03	4735.1	3633.08	4057.47	3514.8	3765.32	4283.73	4059.16	4050.68	4146.84	3792.56	3491.49
	PS(18:0)(18:1)	C42H80N1O10P1	789.552	[M - H]-	[Acyl FA - H]-	788.55 > 283.25,788.55 > 281.25	17.48±0		37730.9	33441.8	38065.6	30534.9	27439.8	34702.6	92003.5	64808.2	109109	84109.4	83655.9	66141.5
	PS(18:1)(18:1)	C42H78N1O10P1	787.536	[M - H]-	[Acyl FA - H]-	786.55 > 281.25	17.6±0.01		9763.96	11478.9	9591.18	10771.4	9420.16	10234.6	22507	20759.1	22639.5	23575	19969.8	18456.7
	PS(16:0)(18:2)	C40H74N1O10P1	759.505	[M - H]-	[Acyl FA - H]-	758.5 > 255.25,758.5 > 279.25	17.75±0.18		22.429	34.0707	24.5647	27.1001	27.4554	30.5259	37.7136	30.4514	35.6811	37.0715	33.6581	29.9951
	PS(18:0)(18:2)	C42H78N1O10P1	787.536	[M - H]-	[Acyl FA - H]-	786.55 > 283.25,786.55 > 279.25	17.61±0.01		426.579	491.417	431.719	432.165	403.766	461.058	718.069	601.015	633.387	641.999	583.638	538.65
	PS(18:1)(18:2)	C42H76N1O10P1	785.521	[M - H]-	[Acyl FA - H]-	784.5 > 281.25,784.5 > 279.25	17.68±0.01		125.214	152.164	122.003	132.862	124.806	138.194	273.111	256.823	267.057	271.608	260.713	229.324
	PS(16:0)(20:4)	C42H74N1O10P1	783.505	[M - H]-	[Acyl FA - H]-	782.5 > 255.25,782.5 > 303.25	17.82±0.02		149.797	205.364	155.049	199.014	161.057	168.299	276.544	204.073	227.23	234.702	207.527	194.588
	PS(18:0)(20:4)	C44H78N1O10P1	811.536	[M - H]-	[Acyl FA - H]-	810.55 > 283.25,810.55 > 303.25	17.65±0.01		6582.73	7353.53	6475.06	7279.02	6313.91	7178.34	14920.3	11390.8	13366.3	13451.3	12026.6	11373.2
	PS(18:1)(20:4)	C44H76N1O10P1	809.521	[M - H]-	[Acyl FA - H]-	808.5 > 281.25,808.5 > 303.25	17.8±0.02		400.224	501.361	409.371	476.186	418.038	427.252	1092.23	947.529	1022.03	1036.33	885.841	836.787
	PS(18:1)(22:5)	C46H78N1O10P1	835.536	[M - H]-	[Acyl FA - H]-	834.55 > 281.25,834.55 > 329.25	17.92±0.02		253.228	305.128	264.532	318.272	279.108	314.343	318.234	269.113	280.448	339.173	282.86	270.754
	PS(16:0)(22:6)	C44H74N1O10P1	807.505	[M - H]-	[Acyl FA - H]-	806.5 > 255.25,806.5 > 327.25	17.93±0.01		1163.06	1451.52	1153.81	1759.81	1438.57	1371.09	843.983	610.381	669.081	805.016	730.4	691.077
	PS(18:0)(22:6)	C46H78N1O10P1	835.536	[M - H]-	[Acyl FA - H]-	834.55 > 283.25,834.55 > 327.25	17.77±0.01		122305	114636	115725	106940	104870	113039	111212	89926.3	111269	109737	118160	95688.7
	PS(18:1)(22:6)	C46H76N1O10P1	833.521	[M - H]-	[Acyl FA - H]-	832.5 > 281.25,832.5 > 327.25	17.92±0.01		3009.94	3458.7	2932.32	3663.96	3260.13	3455.58	3380.93	2814.57	3008.01	3438.96	2927.37	2793.87
	PS(20:4)(22:6)	C48H74N1O10P1	855.505	[M - H]-	[Acyl FA - H]-	854.5 > 303.25,854.5 > 327.25	18.12±0.01		347.689	421.962	366.39	492.851	436.477	476.989	600.78	480.054	512.519	630.933	545.497	488.903
	PS(22:5)(22:6)	C50H76N1O10P1	881.521	[M - H]-	[Acyl FA - H]-	880.5 > 329.25,880.5 > 327.25	18.12±0.01		416.539	497.785	435.557	534.127	450.836	574.442	1011.37	985.528	1019.02	1089.64	958.072	916.869
	PS(22:6)(22:6)	C50H74N1O10P1	879.505	[M - H]-	[Acyl FA - H]-	878.5 > 327.25	18.19±0		723.376	900.274	880.216	1133.86	1014.05	1170.96	1862.45	2064.57	2058.72	2664.08	2312.58	2113.53
	PS total								0	0	0	0	0	0	0	0	0	0	0	0
	15:0-18:1 (d7) PS (Na Salt)	C39H66(D7)NNaO10P1	777.02	[M - H]-	[Acyl FA - H]-	753.55 > 288.3,753.55 > 241.2	17.66±0.01	400
167	TG(36:0)	C39H74O6	638.549	[M + NH4]+	[M + NH4]+	656.6 > 656.6	4.01±0.51		9.56166	9.76311	8.7174	9.79833	7.49623	8.1813	9.61329	9.77407	8.92225	9.74395	9.70845	8.82047
	TG(38:0)	C41H78O6	666.58	[M + NH4]+	[M + NH4]+	684.6 > 684.6	1.84±0.48		13.0905	14.5812	12.9447	13.696	11.0449	11.9594	13.0928	13.9718	12.1838	13.3785	13.6273	12.5402
	TG(38:1)	C41H76O6	664.564	[M + NH4]+	[M + NH4]+	682.6 > 682.6	1.72±0.11		23.2053	22.2306	18.948	21.0815	17.0128	17.5701	21.1164	20.1364	17.2802	20.5993	19.7791	19.3949
	TG(40:0)	C43H82O6	694.611	[M + NH4]+	[M + NH4]+	712.65 > 712.65	2±0.68		14.5817	15.6495	14.3081	15.3397	12.3447	13.5933	15.7124	14.9929	14.2267	14.8087	15.7432	13.9274
	TG(40:1)	C43H80O6	692.595	[M + NH4]+	[M + NH4]+	710.65 > 710.65	2.45±0.54		26.6537	25.0293	21.8131	23.2167	18.5615	19.6715	23.7661	21.841	20.4732	21.8676	20.403	20.3361
	TG(40:2)	C43H78O6	690.58	[M + NH4]+	[M + NH4]+	708.6 > 708.6	2.3±0.5		204.419	200.548	171.838	169.083	135.82	146.357	175.326	164.441	149.757	161.19	148.163	151.557
	TG(42:0)	C45H86O6	722.642	[M + NH4]+	[M + NH4]+	740.7 > 740.7	3.88±0.75		14.9181	17.5401	15.3151	15.6864	13.1031	13.1809	15.5286	15.052	15.0288	15.2004	15.8659	14.3914
	TG(42:1)	C45H84O6	720.627	[M + NH4]+	[M + NH4]+	738.65 > 738.65	3.7±0.81		17.2071	17.4926	14.9732	15.866	13.0858	13.6205	16.1445	15.315	14.4332	15.5116	16.1417	15.0135
	TG(42:2)	C45H82O6	718.611	[M + NH4]+	[M + NH4]+	736.65 > 736.65	3.67±0.8		99.0321	105.042	91.945	88.7732	74.0727	79.0177	90.43	92.441	85.1113	88.7035	88.3473	84.706
	TG(42:3)	C45H80O6	716.595	[M + NH4]+	[M + NH4]+	734.65 > 734.65	3.62±0.07		5.82907	19.3398	23.804	24.5977	20.4594	23.2356	25.3114	19.6115	21.0173	19.9419	19.4774	18.4936
	TG(42:4)	C45H78O6	714.58	[M + NH4]+	[M + NH4]+	732.6 > 732.6	3.99±0.07		7.96394	10.2144	9.82413	10.7411	8.81448	8.97483	10.6331	10.3241	9.72924	9.95692	10.1507	9.6148
	TG(44:0)	C47H90O6	750.674	[M + NH4]+	[M + NH4]+	768.7 > 768.7	3.23±1.3		11.3899	15.9147	14.3828	14.2091	13.3823	12.9998	14.7613	14.8778	13.9222	14.8067	14.2608	14.2501
	TG(44:1)	C47H88O6	748.658	[M + NH4]+	[M + NH4]+	766.7 > 766.7	3.06±0.52		8.34432	9.73314	7.85628	8.85939	7.91427	7.29891	8.86133	9.1326	8.18551	9.38041	9.48016	8.68428
	TG(44:2)	C47H86O6	746.642	[M + NH4]+	[M + NH4]+	764.7 > 764.7	3.44±0.6		25.1244	33.3925	28.2247	25.2548	22.4039	22.2887	25.7153	30.0413	25.5187	27.8842	26.8327	24.4331
	TG(44:3)	C47H84O6	744.627	[M + NH4]+	[M + NH4]+	762.65 > 762.65	3.63±0.08		5.89028	11.7926	12.075	12.7119	10.4096	11.6083	13.055	12.4287	13.5515	13.1749	13.3962	12.0366
	TG(44:4)	C47H82O6	742.611	[M + NH4]+	[M + NH4]+	760.65 > 760.65	3.53±0.43		5.92578	22.3093	29.2427	31.2319	25.2661	30.7565	30.439	30.4796	33.4461	32.3832	33.0861	29.4088
	TG(44:5)	C47H80O6	740.595	[M + NH4]+	[M + NH4]+	758.65 > 758.65	1.09±0.01		11.4851	13.9043	13.076	13.4376	10.5258	12.0843	14.3027	13.5939	13.7036	12.8999	13.3302	13.2116
	TG(46:0)	C49H94O6	778.705	[M + NH4]+	[M + NH4]+	796.75 > 796.75	4±0		241.814	240.67	203.1	195.817	154.003	161.874	212.194	209.871	186.232	190.679	190.207	169.951
	TG(46:1)	C49H92O6	776.689	[M + NH4]+	[M + NH4]+	794.7 > 794.7	3.64±0.35		6.68161	10.2024	7.02924	8.96796	7.84362	6.98983	10.3963	10.7309	10.4502	12.3622	11.5939	9.65186
	TG(46:2)	C49H90O6	774.674	[M + NH4]+	[M + NH4]+	792.7 > 792.7	3.46±0.19		13.8496	23.6755	20.2079	20.0079	17.2033	16.6963	19.6017	23.9244	23.4418	25.7248	22.9369	21.2486
	TG(46:3)	C49H88O6	772.658	[M + NH4]+	[M + NH4]+	790.7 > 790.7	3.72±0.27		4.32974	7.98368	7.30275	8.34742	6.77452	6.95604	8.40854	10.6946	10.9563	12.267	12.0719	10.809
	TG(46:4)	C49H86O6	770.642	[M + NH4]+	[M + NH4]+	788.7 > 788.7	3.53±0.44		4.53906	9.39741	10.256	11.2225	8.95375	9.88537	11.0748	12.4374	13.613	13.105	13.2956	12.1354
	TG(46:5)	C49H84O6	768.627	[M + NH4]+	[M + NH4]+	786.65 > 786.65	1.11±0.01		14.8536	16.3533	15.3952	15.2114	11.8397	12.8282	15.8813	15.161	15.0755	13.4692	13.6857	13.5463
	TG(46:6)	C49H82O6	766.611	[M + NH4]+	[M + NH4]+	784.65 > 784.65	1.14±0.01		35.9401	39.5445	34.5788	31.4853	26.3754	26.2944	31.8454	33.1525	31.655	31.2661	31.9665	28.7371
	TG(48:0)	C51H98O6	806.736	[M + NH4]+	[M + NH4]+	824.75 > 824.75	3.33±0.08		110.069	152.744	117.792	126.153	99.8354	94.101	105.777	101.623	86.1086	96.2376	97.9207	85.2691
	TG(48:1)	C51H96O6	804.721	[M + NH4]+	[M + NH4]+	822.75 > 822.75	3.47±0.1		20.7753	25.5267	18.1913	29.1724	19.6958	19.6814	32.9248	29.1781	25.9383	32.5429	34.1229	28.5104
	TG(48:2)	C51H94O6	802.705	[M + NH4]+	[M + NH4]+	820.75 > 820.75	3.54±0.06		10.6137	11.019	8.5522	9.85892	8.125	7.86127	11.3018	10.8961	10.4622	11.9578	12.116	9.99955
	TG(48:3)	C51H92O6	800.689	[M + NH4]+	[M + NH4]+	818.7 > 818.7	4.01±0.01		8.31269	7.98307	7.46926	7.63017	6.24748	6.62361	8.54274	8.54469	8.91862	8.69965	9.16616	8.12123
	TG(48:4)	C51H90O6	798.674	[M + NH4]+	[M + NH4]+	816.7 > 816.7	3.48±0.97		4.75283	5.28068	4.71526	4.88404	4.1529	4.20844	4.95579	5.43334	5.60273	5.2778	5.6426	4.80753
	TG(48:5)	C51H88O6	796.658	[M + NH4]+	[M + NH4]+	814.7 > 814.7	4±0.01		23.3628	26.0047	23.6573	22.7036	17.7751	19.4273	24.1694	23.7359	26.2565	24.7053	24.0066	21.5741
	TG(48:6)	C51H86O6	794.642	[M + NH4]+	[M + NH4]+	812.7 > 812.7	4.01±0.01		112.561	119	100.963	101.874	85.9794	84.6987	133.002	117.971	115.816	104.479	109.727	99.6864
	TG(48:7)	C51H84O6	792.627	[M + NH4]+	[M + NH4]+	810.65 > 810.65	1.18±0.02		528.423	524.36	441.722	373.24	317.141	314.598	376.249	424.584	389.106	379.574	385.49	308.421
	TG(48:8)	C51H82O6	790.611	[M + NH4]+	[M + NH4]+	808.65 > 808.65	3.39±1.11		6.09683	9.64398	7.97565	8.95804	8.27491	7.94145	9.00758	10.2321	10.2819	10.8012	10.1817	9.7012
	TG(50:0)	C53H102O6	834.768	[M + NH4]+	[M + NH4]+	852.8 > 852.8	3.57±0.01		105.131	144.432	109.214	111.107	86.605	86.8436	109.741	111.182	95.334	93.3016	104.879	86.6282
	TG(50:1)	C53H100O6	832.752	[M + NH4]+	[M + NH4]+	850.8 > 850.8	3.58±0.01		124.513	169.335	119.549	165.555	112.747	118.866	174.74	168.823	146.668	160.322	178.677	145.251
	TG(50:2)	C53H98O6	830.736	[M + NH4]+	[M + NH4]+	848.75 > 848.75	3.6±0		24.5201	26.2292	19.6292	30.4519	19.2479	22.1871	34.8082	32.792	29.0734	35.3965	37.1792	31.5125
	TG(50:3)	C53H96O6	828.721	[M + NH4]+	[M + NH4]+	846.75 > 846.75	3.7±0.17		10.5802	8.45766	7.14124	8.90433	6.84442	6.93179	9.44819	8.56032	7.7127	9.87379	9.78527	8.9203
	TG(50:4)	C53H94O6	826.705	[M + NH4]+	[M + NH4]+	844.75 > 844.75	3.57±0.13		7.43042	7.02009	6.00558	6.25388	4.96835	5.24078	7.02873	6.26556	6.17121	6.61702	6.74789	6.55448
	TG(50:5)	C53H92O6	824.689	[M + NH4]+	[M + NH4]+	842.7 > 842.7	1.22±0.04		11.3081	11.0207	9.78859	8.92882	7.10675	7.5097	9.96012	10.2073	10.0671	8.91449	9.07699	7.61623
	TG(50:6)	C53H90O6	822.674	[M + NH4]+	[M + NH4]+	840.7 > 840.7	1.22±0.04		32.4452	34.646	29.4887	26.0295	21.1809	20.9082	29.1405	32.9065	28.7336	27.7572	30.5337	20.6065
	TG(50:7)	C53H88O6	820.658	[M + NH4]+	[M + NH4]+	838.7 > 838.7	1.23±0.05		351.215	363.39	301.23	242.297	198.1	191.821	272.843	333.131	288.834	271.876	303.058	175.906
	TG(50:8)	C53H86O6	818.642	[M + NH4]+	[M + NH4]+	836.7 > 836.7	3.42±0.12		8.26776	17.9433	16.0195	18.3131	14.7635	15.493	19.8797	17.4661	15.9529	16.9703	17.6176	16.1247
	TG(50:9)	C53H84O6	816.627	[M + NH4]+	[M + NH4]+	834.65 > 834.65	3.41±0.21		13.2916	16.2034	13.0731	13.639	12.2893	13.1944	15.199	15.7509	15.7589	15.4438	15.8274	16.0802
	TG(51:0)	C54H104O6	848.783	[M + NH4]+	[M + NH4]+	866.8 > 866.8	1.53±0.08		158.069	146.715	130.451	100.298	67.1117	81.7719	131.316	186.397	158.597	123.423	169.519	59.9346
	TG(52:0)	C55H106O6	862.799	[M + NH4]+	[M + NH4]+	880.85 > 880.85	4.08±0.15		85.8377	92.1826	87.1747	85.6706	76.7216	68.0529	97.0122	96.2185	81.2415	83.1124	85.01	68.125
	TG(52:1)	C55H104O6	860.783	[M + NH4]+	[M + NH4]+	878.8 > 878.8	3.63±0.01		74.6473	99.9286	75.2951	92.8594	66.1336	69.7226	115.018	115.052	101.774	101.397	106.434	95.366
	TG(52:10)	C55H86O6	842.642	[M + NH4]+	[M + NH4]+	860.7 > 860.7	3.76±0.17		4.58012	5.10174	4.30955	4.90133	3.92102	4.02619	5.75746	5.1302	5.38542	4.93399	5.43863	4.80877
	TG(52:2)	C55H102O6	858.768	[M + NH4]+	[M + NH4]+	876.8 > 876.8	3.64±0		66.5941	73.8621	54.1394	88.7288	53.9581	61.6068	114.619	108.834	89.1622	99.4227	109.051	93.0537
	TG(52:3)	C55H100O6	856.752	[M + NH4]+	[M + NH4]+	874.8 > 874.8	3.67±0		31.7677	29.2953	22.2759	31.9347	20.3747	22.896	32.7062	27.3805	22.1324	31.2631	29.6524	25.2008
	TG(52:4)	C55H98O6	854.736	[M + NH4]+	[M + NH4]+	872.75 > 872.75	3.68±0		31.5891	31.0068	26.6759	32.8751	23.0085	22.5274	26.4118	22.693	19.1985	24.0688	24.0513	20.2877
	TG(52:5)	C55H96O6	852.721	[M + NH4]+	[M + NH4]+	870.75 > 870.75	3.7±0		12.2252	12.2509	10.4294	12.4024	8.535	8.91732	12.9641	12.6764	11.428	11.8962	12.6134	10.0686
	TG(52:6)	C55H94O6	850.705	[M + NH4]+	[M + NH4]+	868.75 > 868.75	2.54±1.1		23.422	24.6261	20.5563	18.5892	13.5158	14.6413	23.7769	27.8048	23.7238	22.392	27.1135	14.8351
	TG(52:7)	C55H92O6	848.689	[M + NH4]+	[M + NH4]+	866.7 > 866.7	1.53±0.1		388.155	353.476	297.816	220.097	147.838	173.947	306.973	415.153	336.418	280.392	370.254	121.854
	TG(52:8)	C55H90O6	846.674	[M + NH4]+	[M + NH4]+	864.7 > 864.7	4.13±0		120.2	121.711	106.507	112.036	83.1949	95.5819	119.44	114.523	106.667	106.949	110.327	95.9976
	TG(52:9)	C55H88O6	844.658	[M + NH4]+	[M + NH4]+	862.7 > 862.7	3.62±0.02		5.64148	6.40849	5.62244	6.7684	5.19985	5.35644	8.57047	7.4897	7.32158	7.64473	7.79767	6.967
	TG(54:0)	C57H110O6	890.83	[M + NH4]+	[M + NH4]+	908.85 > 908.85	3.75±0.07		13.7517	15.4129	13.3748	14.8996	11.3536	12.5385	20.0456	20.0352	17.6338	18.6627	17.8192	16.1007
	TG(54:1)	C57H108O6	888.815	[M + NH4]+	[M + NH4]+	906.85 > 906.85	3.68±0		17.8227	20.7727	17.2804	21.9272	14.6482	15.8001	35.7463	36.4412	33.8492	32.4197	29.1866	28.0841
	TG(54:10)	C57H90O6	870.674	[M + NH4]+	[M + NH4]+	888.7 > 888.7	3.68±0.01		4.16892	4.75243	4.23965	4.82259	3.63586	4.02096	5.76739	5.55635	5.17642	5.34535	5.63129	4.93577
	TG(54:11)	C57H88O6	868.658	[M + NH4]+	[M + NH4]+	886.7 > 886.7	4.14±0.01		8.27404	9.44069	8.86663	9.69162	6.99311	7.61639	10.1637	10.4144	9.83772	9.38488	10.2351	8.63861
	TG(54:12)	C57H86O6	866.642	[M + NH4]+	[M + NH4]+	884.7 > 884.7	3.69±0.01		6.91776	7.70523	6.66722	7.81407	6.08834	6.44033	8.02222	8.69522	7.77868	8.20026	8.4383	7.52599
	TG(54:2)	C57H106O6	886.799	[M + NH4]+	[M + NH4]+	904.85 > 904.85	3.69±0		23.1515	27.0627	23.7256	30.1279	20.9606	24.5376	62.7009	50.8757	46.9112	48.8099	50.9561	43.7981
	TG(54:3)	C57H104O6	884.783	[M + NH4]+	[M + NH4]+	902.8 > 902.8	3.71±0		31.3821	33.9974	24.7855	36.4685	23.744	26.0216	53.1062	41.0104	38.2983	43.1506	48.2548	40.3382
	TG(54:4)	C57H102O6	882.768	[M + NH4]+	[M + NH4]+	900.8 > 900.8	3.72±0		55.9979	62.9097	49.4739	58.228	45.9033	44.2631	63.5736	48.5711	44.4454	50.4158	53.5846	47.8552
	TG(54:5)	C57H100O6	880.752	[M + NH4]+	[M + NH4]+	898.8 > 898.8	3.74±0		64.7202	71.5802	60.4086	78.5385	56.4048	60.031	76.6911	62.4975	56.4262	63.5225	67.5307	56.3701
	TG(54:6)	C57H98O6	878.736	[M + NH4]+	[M + NH4]+	896.75 > 896.75	3.76±0		118.308	135.638	115.54	117.393	87.3643	97.1511	122.387	125.279	102.852	107.853	115.194	94.404
	TG(54:7)	C57H96O6	876.721	[M + NH4]+	[M + NH4]+	894.75 > 894.75	2.08±0.66		182.836	145.568	127.825	81.823	47.3834	66.3936	153.155	247.179	180.139	136.137	210.896	48.4919
	TG(54:8)	C57H94O6	874.705	[M + NH4]+	[M + NH4]+	892.75 > 892.75	3.66±0.04		6.21485	6.99056	6.19781	6.87401	5.24457	5.64468	8.64796	7.82932	7.57053	7.31891	7.65128	6.6194
	TG(54:9)	C57H92O6	872.689	[M + NH4]+	[M + NH4]+	890.7 > 890.7	3.67±0.01		5.12054	6.71645	5.87439	6.56991	4.93892	5.65201	8.65282	7.66638	7.39068	7.45227	7.42237	6.62851
	TG(56:0)	C59H114O6	918.862	[M + NH4]+	[M + NH4]+	936.9 > 936.9	3.85±0.07		5.63204	6.62799	5.93661	6.74349	4.9528	5.64654	8.46741	8.88823	8.31822	8.28496	8.67014	7.12536
	TG(56:1)	C59H112O6	916.846	[M + NH4]+	[M + NH4]+	934.9 > 934.9	3.73±0.03		4.91108	5.80114	5.21729	5.93519	4.43171	5.17579	9.95983	9.00526	9.25291	8.83993	8.81059	7.72703
	TG(56:10)	C59H94O6	898.705	[M + NH4]+	[M + NH4]+	916.75 > 916.75	3.76±0.07		3.73991	3.91789	3.50845	4.01361	3.18975	3.38516	4.64139	4.41678	3.98997	4.5578	4.5506	3.89794
	TG(56:11)	C59H92O6	896.689	[M + NH4]+	[M + NH4]+	914.7 > 914.7	3.72±0.01		4.75821	5.18671	4.81043	5.0762	3.69522	4.18805	6.35588	6.49531	6.02535	5.56025	6.40936	4.41488
	TG(56:12)	C59H90O6	894.674	[M + NH4]+	[M + NH4]+	912.7 > 912.7	3.74±0.01		5.96779	7.0734	6.025	6.36402	5.17014	5.70958	7.69722	7.49554	7.22469	7.55637	7.96037	7.04633
	TG(56:13)	C59H88O6	892.658	[M + NH4]+	[M + NH4]+	910.7 > 910.7	3.75±0.01		11.0893	13.0364	10.9183	12.0685	9.40561	10.4161	14.9717	14.6872	13.3524	13.3372	14.0794	11.9636
	TG(56:2)	C59H110O6	914.83	[M + NH4]+	[M + NH4]+	932.85 > 932.85	3.73±0.01		6.94262	7.45608	6.64704	7.57862	5.5302	6.51129	15.0449	13.5644	11.8066	11.9241	12.2874	10.3108
	TG(56:3)	C59H108O6	912.815	[M + NH4]+	[M + NH4]+	930.85 > 930.85	3.76±0.01		9.5319	11.6006	9.3184	11.7045	7.98791	8.96945	19.4087	16.8218	13.4753	15.5023	16.9201	13.1503
	TG(56:4)	C59H106O6	910.799	[M + NH4]+	[M + NH4]+	928.85 > 928.85	3.76±0.01		24.923	30.2411	22.9714	27.0062	19.8623	20.9391	38.7356	34.4844	26.0031	30.5471	34.291	26.1329
	TG(56:5)	C59H104O6	908.783	[M + NH4]+	[M + NH4]+	926.8 > 926.8	3.78±0.01		46.5923	52.0186	46.7687	53.6988	36.9041	43.1873	73.7935	67.7064	51.5187	58.2028	65.2529	51.8485
	TG(56:6)	C59H102O6	906.768	[M + NH4]+	[M + NH4]+	924.8 > 924.8	3.8±0		98.2419	129.466	108.705	113.257	83.5289	88.8586	123.631	130.435	110.231	114.108	119.089	97.7175
	TG(56:7)	C59H100O6	904.752	[M + NH4]+	[M + NH4]+	922.8 > 922.8	3.83±0		181.836	174.245	145.856	136.684	97.1085	112.258	183.298	235.807	181.675	166.015	207.901	118.281
	TG(56:8)	C59H98O6	902.736	[M + NH4]+	[M + NH4]+	920.75 > 920.75	3.84±0.01		22.8055	23.4427	22.7136	27.2572	18.6938	22.5509	26.2327	20.7575	19.1475	23.4841	21.3867	19.5669
	TG(56:9)	C59H96O6	900.721	[M + NH4]+	[M + NH4]+	918.75 > 918.75	3.86±0.02		5.54327	6.07928	5.86553	6.3404	5.05854	5.62103	7.50824	6.66606	6.43968	6.84355	6.91864	5.99587
	TG(58:0)	C61H118O6	946.893	[M + NH4]+	[M + NH4]+	964.95 > 964.95	3.86±0.01		2.39197	2.48567	2.36922	2.43792	2.02901	2.23667	3.44577	3.42529	3.45136	2.97975	3.33304	2.84287
	TG(58:1)	C61H116O6	944.877	[M + NH4]+	[M + NH4]+	962.9 > 962.9	3.85±0.05		2.55887	3.00547	2.88861	3.17816	2.37353	2.58655	4.719	4.20178	4.52466	4.19558	4.3186	3.71299
	TG(58:10)	C61H98O6	926.736	[M + NH4]+	[M + NH4]+	944.75 > 944.75	3.91±0		30.6572	40.6023	36.2959	40.208	31.5653	27.7165	32.3465	29.4259	27.6771	32.3699	33.4534	28.1761
	TG(58:11)	C61H96O6	924.721	[M + NH4]+	[M + NH4]+	942.75 > 942.75	3.94±0		4.89808	5.36395	5.11721	5.82472	4.20405	4.55985	6.57472	6.52138	5.78445	6.07584	6.84448	5.4896
	TG(58:12)	C61H94O6	922.705	[M + NH4]+	[M + NH4]+	940.75 > 940.75	3.89±0.08		4.9941	5.80683	5.08303	5.97013	4.27205	4.64703	7.01708	7.23331	6.151	7.22924	7.35461	6.24457
	TG(58:13)	C61H92O6	920.689	[M + NH4]+	[M + NH4]+	938.7 > 938.7	3.81±0.01		5.91939	6.35501	5.59734	6.30543	4.59751	5.10035	7.94501	8.02241	7.25111	7.22379	7.4834	6.68482
	TG(58:14)	C61H90O6	918.674	[M + NH4]+	[M + NH4]+	936.7 > 936.7	3.87±0.11		8.42421	9.25484	8.48	8.70473	6.72638	7.60212	11.7012	12.7439	11.9197	11.5065	12.7871	9.82865
	TG(58:2)	C61H114O6	942.862	[M + NH4]+	[M + NH4]+	960.9 > 960.9	3.84±0.07		3.19705	3.31419	3.43663	3.33572	2.5644	2.9535	6.13379	4.96026	5.22488	4.52288	5.22502	4.22541
	TG(58:3)	C61H112O6	940.846	[M + NH4]+	[M + NH4]+	958.9 > 958.9	3.88±0.05		3.76533	4.10531	3.81604	4.09378	3.02761	3.63355	6.24067	6.00859	5.15985	5.46459	5.87929	4.60824
	TG(58:4)	C61H110O6	938.83	[M + NH4]+	[M + NH4]+	956.85 > 956.85	3.85±0.03		5.80937	6.75249	5.66259	6.2553	4.78849	5.48862	9.90495	8.8347	7.49801	8.65193	9.46173	7.55215
	TG(58:5)	C61H108O6	936.815	[M + NH4]+	[M + NH4]+	954.85 > 954.85	3.83±0.01		8.99811	11.1469	9.79286	11.1053	8.18562	9.40637	17.4674	16.9266	13.4712	15.1873	16.7656	13.5982
	TG(58:6)	C61H106O6	934.799	[M + NH4]+	[M + NH4]+	952.85 > 952.85	3.85±0.01		16.1819	19.2529	14.5103	17.9611	12.7387	14.0962	27.1765	31.5383	23.2817	25.3749	28.3552	20.8849
	TG(58:7)	C61H104O6	932.783	[M + NH4]+	[M + NH4]+	950.8 > 950.8	3.86±0		68.5896	55.9909	49.7952	39.4098	28.7364	31.5962	82.7608	121.9	86.2397	72.323	105.156	47.4768
	TG(58:8)	C61H102O6	930.768	[M + NH4]+	[M + NH4]+	948.8 > 948.8	3.88±0		29.8199	37.1799	27.8504	38.4721	29.2352	27.9424	45.4656	39.4701	36.0141	37.6524	39.8087	34.3202
	TG(58:9)	C61H100O6	928.752	[M + NH4]+	[M + NH4]+	946.8 > 946.8	3.9±0		22.003	25.3993	22.3894	27.527	20.7732	20.9416	23.544	21.7632	19.8792	20.8561	22.9435	20.5868
	TG(60:0)	C63H122O6	974.924	[M + NH4]+	[M + NH4]+	992.95 > 992.95	4.09±0.03		2.35337	2.63516	2.32563	2.36725	2.0207	1.92454	2.62786	2.51965	2.49216	2.44873	2.76416	2.27353
	TG(60:1)	C63H120O6	972.908	[M + NH4]+	[M + NH4]+	990.95 > 990.95	3.94±0.12		1.59586	1.74984	1.63798	1.75194	1.41695	1.52033	2.4083	2.432	2.50417	2.34582	2.49824	2.21943
	TG(60:10)	C63H102O6	954.768	[M + NH4]+	[M + NH4]+	972.8 > 972.8	3.95±0		22.261	29.5789	26.2235	33.1267	22.2479	22.7554	36.4862	25.6893	23.9774	26.9172	30.4302	25.8436
	TG(60:11)	C63H100O6	952.752	[M + NH4]+	[M + NH4]+	970.8 > 970.8	4±0		15.1122	20.5271	15.6097	21.0759	13.5599	16.4068	21.1739	20.8	16.8568	20.1054	21.0409	18.0795
	TG(60:12)	C63H98O6	950.736	[M + NH4]+	[M + NH4]+	968.75 > 968.75	4.01±0		30.0103	38.846	29.6629	39.3163	26.1887	34.2079	38.3672	44.4488	32.1507	43.3943	44.9027	40.6231
	TG(60:13)	C63H96O6	948.721	[M + NH4]+	[M + NH4]+	966.75 > 966.75	4.04±0.02		3.73886	4.46103	4.09476	4.83543	3.41775	4.0736	5.48621	5.1324	5.07075	5.29798	5.30826	4.74649
	TG(60:14)	C63H94O6	946.705	[M + NH4]+	[M + NH4]+	964.75 > 964.75	3.85±0.07		3.93476	4.08129	3.79814	3.4945	2.76738	3.1316	5.06138	5.3331	4.74521	4.62249	5.02528	3.89064
	TG(60:15)	C63H92O6	944.689	[M + NH4]+	[M + NH4]+	962.7 > 962.7	3.85±0.08		3.31149	3.67279	3.43427	3.88606	2.95634	3.14738	5.31986	5.37286	5.36307	4.95301	5.17412	4.3591
	TG(60:2)	C63H118O6	970.893	[M + NH4]+	[M + NH4]+	988.95 > 988.95	3.84±0.05		1.60542	1.9716	1.8103	1.91756	1.42761	1.61817	2.78982	2.67046	2.60728	2.32439	2.64395	2.32361
	TG(60:3)	C63H116O6	968.877	[M + NH4]+	[M + NH4]+	986.9 > 986.9	3.91±0.05		1.96412	2.29697	2.16071	2.34259	1.8239	1.9868	3.15012	2.85521	3.01566	2.76887	3.03684	2.64697
	TG(60:4)	C63H114O6	966.862	[M + NH4]+	[M + NH4]+	984.9 > 984.9	3.93±0.05		1.98433	2.2771	2.10741	2.346	1.87383	2.15357	3.03831	2.88029	2.77721	2.70519	3.21114	2.62155
	TG(60:5)	C63H112O6	964.846	[M + NH4]+	[M + NH4]+	982.9 > 982.9	3.7±0.13		2.9372	3.34131	3.78553	3.75233	2.97729	3.26928	5.07757	5.46198	4.87832	5.11439	5.11742	4.81233
	TG(60:6)	C63H110O6	962.83	[M + NH4]+	[M + NH4]+	980.85 > 980.85	3.89±0.12		4.20928	4.30414	3.79258	3.90013	2.98898	3.12902	6.19863	7.27709	5.79781	5.6936	7.19417	4.41
	TG(60:7)	C63H108O6	960.815	[M + NH4]+	[M + NH4]+	978.85 > 978.85	3.56±0.35		17.3478	12.4223	11.1097	6.56322	4.59799	5.17562	16.8148	30.1997	20.8003	14.6689	25.7353	7.39898
	TG(60:8)	C63H106O6	958.799	[M + NH4]+	[M + NH4]+	976.85 > 976.85	3.93±0		5.04018	5.80858	5.10948	6.16872	4.57764	4.91693	8.52259	7.39644	6.43285	7.32106	7.5685	6.81249
	TG(60:9)	C63H104O6	956.783	[M + NH4]+	[M + NH4]+	974.8 > 974.8	3.94±0		9.73222	12.2435	10.8057	12.9688	9.53112	10.5575	15.8841	14.0592	12.5113	14.339	14.0772	11.957
	TG(62:0)	C65H126O6	1002.96	[M + NH4]+	[M + NH4]+	1021 > 1021	4.11±0.11		1.11498	1.30723	1.37738	1.48431	1.18635	1.29444	1.59324	1.5573	1.50251	1.74983	1.85559	1.49576
	TG(62:1)	C65H124O6	1000.94	[M + NH4]+	[M + NH4]+	1018.9 > 1018.9	4.17±0.02		1.30028	1.7757	1.46764	1.54189	1.27325	1.4218	1.81437	1.76477	1.72767	1.72553	1.88218	1.53715
	TG(62:10)	C65H106O6	982.799	[M + NH4]+	[M + NH4]+	1000.8 > 1000.8	4.01±0.01		3.00908	3.54988	2.70102	3.53439	2.50924	3.04981	4.4057	4.26279	3.55689	3.91598	4.22785	3.46428
	TG(62:11)	C65H104O6	980.783	[M + NH4]+	[M + NH4]+	998.8 > 998.8	4.05±0.01		3.4959	4.49276	3.79719	4.52288	3.31658	3.5895	5.81934	5.87706	4.8891	5.68893	6.15149	4.74739
	TG(62:12)	C65H102O6	978.768	[M + NH4]+	[M + NH4]+	996.8 > 996.8	4.05±0		5.90983	8.28821	7.2127	8.75837	6.4434	6.72526	10.9069	12.3399	11.7255	11.9238	12.1636	10.18
	TG(62:13)	C65H100O6	976.752	[M + NH4]+	[M + NH4]+	994.8 > 994.8	4.08±0		4.09783	5.66178	4.75624	5.90371	4.6809	4.9011	6.96791	7.11093	6.54501	6.97675	7.48215	6.32013
	TG(62:14)	C65H98O6	974.736	[M + NH4]+	[M + NH4]+	992.75 > 992.75	4.09±0.01		3.31518	3.72791	3.40783	3.59427	2.98458	3.07709	3.94614	3.7294	3.72209	3.65875	4.07124	3.55716
	TG(62:15)	C65H96O6	972.721	[M + NH4]+	[M + NH4]+	990.75 > 990.75	4±0.05		1.96623	2.463	2.15804	2.61694	1.95005	2.38655	3.31242	3.40482	3.51938	3.39517	3.4997	3.41712
	TG(62:16)	C65H94O6	970.705	[M + NH4]+	[M + NH4]+	988.75 > 988.75	3.86±0.05		1.96115	2.24145	2.1621	2.10811	1.79716	1.78364	3.20776	2.9991	2.99848	2.74284	3.09052	2.58409
	TG(62:2)	C65H122O6	998.924	[M + NH4]+	[M + NH4]+	1016.9 > 1016.9	4.18±0		1.50994	1.83983	1.59662	1.65061	1.27929	1.59374	2.00573	1.84352	1.78581	1.89308	1.91693	1.73758
	TG(62:3)	C65H120O6	996.908	[M + NH4]+	[M + NH4]+	1014.9 > 1014.9	3.74±0.47		1.16372	1.37447	1.29467	1.38354	1.03127	1.21213	1.66793	1.5182	1.65248	1.56716	1.48837	1.52653
	TG(62:4)	C65H118O6	994.893	[M + NH4]+	[M + NH4]+	1012.9 > 1012.9	3.72±0.24		1.19821	1.48912	1.42989	1.54872	1.18499	1.28077	1.83313	1.52367	1.59596	1.56572	1.64556	1.48702
	TG(62:5)	C65H116O6	992.877	[M + NH4]+	[M + NH4]+	1010.9 > 1010.9	3.66±0.06		1.27616	1.76869	1.60278	1.74335	1.41975	1.69103	2.15352	2.22466	2.17487	2.32102	2.54635	2.17973
	TG(62:6)	C65H114O6	990.862	[M + NH4]+	[M + NH4]+	1008.9 > 1008.9	3.75±0.15		1.40648	1.59599	1.4545	1.40265	1.12262	1.31581	2.14844	2.4384	2.35032	1.99294	2.35646	1.74534
	TG(62:7)	C65H112O6	988.846	[M + NH4]+	[M + NH4]+	1006.9 > 1006.9	3.62±0.17		4.15431	3.34013	2.97139	2.16007	1.55304	1.56304	4.32217	8.27977	5.90557	3.78664	6.69518	2.40428
	TG(62:8)	C65H110O6	986.83	[M + NH4]+	[M + NH4]+	1004.8 > 1004.8	3.92±0.1		1.41366	1.55811	1.55645	1.85298	1.39472	1.71778	2.41801	2.09789	2.09623	2.21047	2.34242	1.9874
	TG(62:9)	C65H108O6	984.815	[M + NH4]+	[M + NH4]+	1002.8 > 1002.8	4.01±0.02		2.06414	2.52456	2.21135	2.52519	1.87071	2.106	3.22	2.82642	2.64248	2.70345	2.96724	2.55733
	TG(64:0)	C67H130O6	1030.99	[M + NH4]+	[M + NH4]+	1049 > 1049	3.67±0.77		0.917015	1.03219	1.06244	1.07764	0.858514	0.89232	1.18755	1.37514	1.23121	1.08081	1.39474	1.18602
	TG(64:1)	C67H128O6	1028.97	[M + NH4]+	[M + NH4]+	1047 > 1047	3.77±0.58		0.810343	0.991145	1.04673	0.942264	0.802066	0.960134	1.22433	1.05977	1.12875	1.20285	1.2711	1.10215
	TG(64:10)	C67H110O6	1010.83	[M + NH4]+	[M + NH4]+	1028.8 > 1028.8	3.99±0.42		1.45147	1.68417	1.51639	1.75632	1.4	1.50982	1.908	1.76924	1.63004	1.99597	1.89785	1.81636
	TG(64:11)	C67H108O6	1008.81	[M + NH4]+	[M + NH4]+	1026.8 > 1026.8	3.29±1.01		2.22784	2.25116	1.9996	2.26069	1.88713	2.13552	2.51768	2.38907	2.19427	2.43696	2.52507	2.31872
	TG(64:12)	C67H106O6	1006.8	[M + NH4]+	[M + NH4]+	1024.8 > 1024.8	4.07±0.1		1.52866	1.57154	1.47338	1.82496	1.34501	1.65192	2.12397	2.06409	1.89393	1.98702	2.15504	1.8328
	TG(64:13)	C67H104O6	1004.78	[M + NH4]+	[M + NH4]+	1022.8 > 1022.8	4.13±0.01		1.51126	2.01569	1.79953	1.75327	1.42752	1.64786	2.5092	2.32601	2.13209	2.18185	2.34908	2.06256
	TG(64:14)	C67H102O6	1002.77	[M + NH4]+	[M + NH4]+	1020.8 > 1020.8	4.12±0.07		1.8257	1.9797	2.00259	2.07805	1.72612	1.83342	2.45576	2.40443	2.28937	2.368	2.47484	2.06591
	TG(64:15)	C67H100O6	1000.75	[M + NH4]+	[M + NH4]+	1018.8 > 1018.8	4.17±0.01		1.39124	2.06862	1.65061	2.04112	1.53313	1.74118	2.22475	2.20485	2.12884	2.47706	2.39595	2.0165
	TG(64:16)	C67H98O6	998.736	[M + NH4]+	[M + NH4]+	1016.7 > 1016.7	4.18±0		1.6167	2.14736	1.74727	2.08325	1.65741	1.73538	2.32045	2.48361	2.39399	2.4775	2.43096	2.17727
	TG(64:17)	C67H96O6	996.721	[M + NH4]+	[M + NH4]+	1014.7 > 1014.7	3.83±0.38		1.16085	1.51083	1.30884	1.45301	1.13348	1.32625	1.75866	1.59488	1.72627	1.60303	1.77488	1.543
	TG(64:2)	C67H126O6	1026.96	[M + NH4]+	[M + NH4]+	1045 > 1045	4±0.23		0.820112	1.0752	0.955406	1.21418	0.830841	0.902449	1.13163	1.2336	1.27686	1.25672	1.3603	1.12668
	TG(64:3)	C67H124O6	1024.94	[M + NH4]+	[M + NH4]+	1042.9 > 1042.9	3.66±0.54		0.970203	1.3422	1.16932	1.31334	0.930413	1.05056	1.4024	1.16213	1.27627	1.38352	1.40221	1.29507
	TG(64:4)	C67H122O6	1022.92	[M + NH4]+	[M + NH4]+	1040.9 > 1040.9	3.74±0.16		0.93918	1.20871	1.08881	1.20408	0.988226	1.11098	1.28844	1.254	1.33304	1.32728	1.25591	1.2074
	TG(64:5)	C67H120O6	1020.91	[M + NH4]+	[M + NH4]+	1038.9 > 1038.9	3.68±0		1.0279	1.56146	1.42992	1.55777	1.17027	1.40311	1.55138	1.76609	1.56601	1.81461	1.68483	1.65454
	TG(64:6)	C67H118O6	1018.89	[M + NH4]+	[M + NH4]+	1036.9 > 1036.9	3.71±0.19		0.949019	1.30311	1.26928	1.30414	0.891148	1.00714	1.43501	1.44128	1.46581	1.27337	1.52677	1.33959
	TG(64:7)	C67H116O6	1016.88	[M + NH4]+	[M + NH4]+	1034.9 > 1034.9	3.64±0.07		2.35477	2.22244	1.98363	1.52455	1.2019	1.30876	2.37571	4.40997	3.35849	2.38941	3.74104	1.495
	TG(64:8)	C67H114O6	1014.86	[M + NH4]+	[M + NH4]+	1032.9 > 1032.9	3.7±0.62		1.00923	1.12218	1.0474	1.24107	0.976296	1.14819	1.42534	1.35625	1.30154	1.3497	1.47409	1.28838
	TG(64:9)	C67H112O6	1012.85	[M + NH4]+	[M + NH4]+	1030.9 > 1030.9	3.86±0.58		1.0499	1.24554	1.25901	1.24626	1.07283	1.22595	1.52415	1.31708	1.50597	1.39603	1.46653	1.27477
	TG(66:0)	C69H134O6	1059.02	[M + NH4]+	[M + NH4]+	1077 > 1077	3.4±0.76		0.831322	1.18836	1.02577	1.12011	0.844601	0.91559	1.24725	1.23553	1.12047	1.16287	1.32095	1.19768
	TG(66:1)	C69H132O6	1057	[M + NH4]+	[M + NH4]+	1075 > 1075	3.56±0.73		1.00588	1.06172	1.07809	1.10107	0.927905	0.939088	1.24151	1.18641	1.23781	1.35001	1.25295	1.17959
	TG(66:10)	C69H114O6	1038.86	[M + NH4]+	[M + NH4]+	1056.9 > 1056.9	3.58±0.67		0.864002	1.18183	1.11479	1.09654	0.887592	1.163	1.35035	1.27197	1.1724	1.27421	1.37543	1.16348
	TG(66:11)	C69H112O6	1036.85	[M + NH4]+	[M + NH4]+	1054.9 > 1054.9	3.6±0.73		0.918804	1.05883	0.98	1.04706	0.910449	1.01094	1.28389	1.21333	1.20352	1.20042	1.24463	1.14327
	TG(66:12)	C69H110O6	1034.83	[M + NH4]+	[M + NH4]+	1052.8 > 1052.8	3.69±0.31		1.09435	1.1552	1.08454	1.27675	0.937584	1.06898	1.34498	1.33617	1.25321	1.33032	1.35642	1.29687
	TG(66:13)	C69H108O6	1032.81	[M + NH4]+	[M + NH4]+	1050.8 > 1050.8	3.88±0.38		1.04939	1.23239	1.19119	1.25713	1.08883	1.15496	1.53154	1.36368	1.25127	1.31056	1.44168	1.34632
	TG(66:14)	C69H106O6	1030.8	[M + NH4]+	[M + NH4]+	1048.8 > 1048.8	3.95±0.28		1.05516	1.35861	1.23546	1.38175	1.01286	1.11668	1.50547	1.58818	1.40673	1.48991	1.54621	1.32842
	TG(66:15)	C69H104O6	1028.78	[M + NH4]+	[M + NH4]+	1046.8 > 1046.8	4.04±0.22		1.23237	1.32594	1.08752	1.33739	0.97907	0.989014	1.32912	1.25177	1.27164	1.3031	1.32723	1.13627
	TG(66:16)	C69H102O6	1026.77	[M + NH4]+	[M + NH4]+	1044.8 > 1044.8	4.07±0.14		1.00423	1.31293	1.14965	1.26483	0.979651	1.08111	1.29335	1.35313	1.35523	1.37238	1.35508	1.32246
	TG(66:17)	C69H100O6	1024.75	[M + NH4]+	[M + NH4]+	1042.8 > 1042.8	3.46±0.81		1.20453	1.3457	1.21471	1.21183	1.08277	1.24921	1.58318	1.33283	1.36298	1.33461	1.516	1.38849
	TG(66:18)	C69H98O6	1022.74	[M + NH4]+	[M + NH4]+	1040.7 > 1040.7	3.6±0.65		0.921435	1.18677	1.17508	1.38033	0.935263	1.09571	1.35153	1.23484	1.26525	1.39875	1.40272	1.26033
	TG(66:2)	C69H130O6	1054.99	[M + NH4]+	[M + NH4]+	1073 > 1073	3.83±0.41		0.907311	1.17697	1.08751	1.07337	0.974345	1.04205	1.34698	1.31812	1.20046	1.20675	1.35812	1.16826
	TG(66:3)	C69H128O6	1052.97	[M + NH4]+	[M + NH4]+	1071 > 1071	3.42±0.81		1.05298	1.30121	1.14523	1.07807	0.954847	1.08111	1.43059	1.15992	1.44775	1.29355	1.39907	1.27716
	TG(66:4)	C69H126O6	1050.96	[M + NH4]+	[M + NH4]+	1069 > 1069	3.55±0.69		1.27717	1.2596	1.32719	1.43985	1.10934	1.40722	1.61604	1.40864	1.65963	1.71233	1.63589	1.37715
	TG(66:5)	C69H124O6	1048.94	[M + NH4]+	[M + NH4]+	1066.9 > 1066.9	3.72±0.01		1.13924	1.36973	1.26795	1.36914	1.01511	1.1223	1.60627	1.46341	1.52749	1.51602	1.59115	1.48017
	TG(66:6)	C69H122O6	1046.92	[M + NH4]+	[M + NH4]+	1064.9 > 1064.9	3.67±0.36		0.9937	1.19796	1.10891	1.31488	1.02129	1.01046	1.30329	1.3765	1.33566	1.26728	1.28498	1.2426
	TG(66:7)	C69H120O6	1044.91	[M + NH4]+	[M + NH4]+	1062.9 > 1062.9	3.72±0.1		1.44913	1.5656	1.26609	1.36559	1.0779	1.08232	1.59706	2.40604	2.03571	1.50152	2.26198	1.18754
	TG(66:8)	C69H118O6	1042.89	[M + NH4]+	[M + NH4]+	1060.9 > 1060.9	3.29±0.76		0.877307	1.18439	1.04055	1.10424	0.933475	0.974381	1.19798	1.2492	1.1953	1.11407	1.31408	1.08124
	TG(66:9)	C69H116O6	1040.88	[M + NH4]+	[M + NH4]+	1058.9 > 1058.9	3.18±0.93		1.02958	1.23954	1.11092	1.21822	0.87663	1.08517	1.34651	1.13881	1.2726	1.22121	1.25159	1.19209
	TG total								4743.38	5101.12	4301.32	4296.91	3263.06	3467.01	4976.37	5315.15	4613.84	4575.2	5032.99	3706.41
	15:0-18:1 (d7)-15:0 TG	C51H89(D7)O6	812.37	[M + NH4]+	[M + NH4]+	829.8 > 829.8	3.39±0.11	700
8	HexCer(d18:1)(16:0)	C40H77N1O8	699.565	[M + H]+	[C18H34N]+ (264.3)	700.55 > 264.25	7.8±0		12.1089	16.7349	14.8632	15.7695	12.1251	16.0156	32.9113	33.2005	31.9417	27.7369	32.5015	22.6457
	HexCer(d18:1)(18:0)	C42H81N1O8	727.596	[M + H]+	[C18H34N]+ (264.3)	728.6 > 264.25	7.77±0		214.951	359.477	265.056	251.316	207.3	275.901	453.848	647.427	557.997	391.742	511.428	340.564
	HexCer(d18:1)(18:1)	C42H79N1O8	725.581	[M + H]+	[C18H34N]+ (264.3)	726.6 > 264.25	8.1±0		945.353	1453.93	1109.83	1106.37	925.669	1203.61	1235.11	2019.25	1696.86	1283.9	1725.37	1077.56
	HexCer(d18:1)(18:2)	C42H77N1O8	723.565	[M + H]+	[C18H34N]+ (264.3)	724.55 > 264.25	8.15±0		10.0197	14.2771	13.4181	12.7642	9.16586	13.6124	22.9181	20.5615	21.4594	18.2032	20.3659	16.4695
	HexCer(d18:1)(20:4)	C44H77N1O8	747.565	[M + H]+	[C18H34N]+ (264.3)	748.55 > 264.25	8.1±0.01		0.469875	0.618027	0.476079	0.54516	0.333673	0.589347	0.920051	0.975903	0.896131	1.24571	1.26658	0.565649
	HexCer(d18:1)(20:5)	C44H75N1O8	745.549	[M + H]+	[C18H34N]+ (264.3)	746.55 > 264.25	8.1±0		15.1623	27.7651	20.022	18.5255	15.7989	21.3156	22.052	37.1986	26.3159	24.2906	29.8538	17.6013
	HexCer(d18:1)(22:5)	C46H79N1O8	773.581	[M + H]+	[C18H34N]+ (264.3)	774.6 > 264.25	8.07±0.01		22.3148	26.9778	27.9871	27.3194	20.3498	30.159	29.3144	35.0979	35.0812	30.4424	37.6923	23.9755
	HexCer(d18:1)(22:6)	C46H77N1O8	771.565	[M + H]+	[C18H34N]+ (264.3)	772.55 > 264.25	8.07±0		363.132	444.64	440.394	485.212	322.14	528.227	472.857	535.593	530.811	469.976	585.591	345.406
	HexCer total								1583.51	2344.42	1892.05	1917.83	1512.88	2089.43	2269.93	3329.31	2901.36	2247.53	2944.07	1844.79
	18:1-d18:1 (d5) GlcCer	C42H74(D5)NO8	730.611	[M + H]+	[C18H34N]+ (264.3)	731.6 > 269.3	7.89±0	100
4	SM(d18:1)(16:0)	C39H79N2O6P1	702.568	[M + H]+	[C5H15O4NP]+ (184.1)	703.55 > 184.05	8.32±0		1150.43	1323.02	1304.08	1227.34	1111.99	946.771	2196.58	1392.75	1623.07	1451.62	1566.76	1189.42
	SM(d18:1)(18:0)	C41H83N2O6P1	730.599	[M + H]+	[C5H15O4NP]+ (184.1)	731.6 > 184.05	8.21±0		28519	24968	23562.4	20661.4	18060.2	17042.9	21188.6	17819.4	18680.3	15691.1	14626.1	17055.2
	SM(d18:1)(18:1)	C41H81N2O6P1	728.583	[M + H]+	[C5H15O4NP]+ (184.1)	729.6 > 184.05	8.33±0		5178.93	4460.93	4279.06	4917.62	3882.17	3220.83	4624.05	3295.66	3654.19	3327.13	3382.52	2803.59
	SM(d18:1)(18:2)	C41H79N2O6P1	726.568	[M + H]+	[C5H15O4NP]+ (184.1)	727.55 > 184.05	8.41±0.01		26.1098	24.7093	30.4788	25.6857	27.4634	26.5665	41.6044	31.2875	29.5989	31.5143	30.9662	23.8982
	SM total								0	0	0	0	0	0	0	0	0	0	0	0
	d18:1-18:1 (d9) SM	C41H72(D9)N2O6P1	738.12	[M + H]+	[C5H15O4NP]+ (184.1)	738.65 > 184.05	8.32±0	400
