# Supplementary material for: PDZD8-deficient mice accumulate cholesteryl esters in the brain as a result of impaired lipophagy
Source: iScience. 2022 Nov 16;25(12):105612. doi: 10.1016/j.isci.2022.105612 (PMC9709239; doi:10.1016/j.isci.2022.105612)
Supplement: Table S5. Source data for lipidome analysis, related to Figure 1C — Mouse: 5 M, n = 2. Tissue: Brain-BG and liver. Amount of lipid (pmol/mg protein). ND in all samples are shown in red. [file mmc4.xlsx]

## Sheet: Table S5_Fig1C
The number of lipid species	Compound name	Abbreviation	Formula	Exact Mass	Precursor-ion	Product-ion	MRM transition		RT(min)	ISTD (pmol/2 µL injection)						Amount of lipid (pmol/mg protein)
							Quan1	Quan2		*not normalized by Dilution rate		[b]-WT-1	[b]-WT-2	[b]-KO-1	[b]-KO-2	Liver-WT-1	Liver-WT-2	Liver-KO-1	Liver-KO-2
	Splash_18:1(d7)CholEster	CE	C45H71(D7)O2	657.644	[M + NH4]+	[C27H45]+ (369.4)	675.7 > 369.4		9.33±0.02	56.125		1499.19	1521.01	1300.22	1666.55	905.772	1069.55	970.247	1007.67
17	CE(12:0)	CE	C39H68O2	568.522	[M + NH4]+	[C27H45]+ (369.4)	586.55 > 369.35		ND			ND	ND	ND	ND	ND	ND	ND	ND
	CE(13:0)	CE	C40H70O2	582.538	[M + NH4]+	[C27H45]+ (369.4)	600.55 > 369.35		ND			ND	ND	ND	ND	ND	ND	ND	ND
	CE(14:0)	CE	C41H72O2	596.553	[M + NH4]+	[C27H45]+ (369.4)	614.6 > 369.35		ND			ND	ND	ND	ND	ND	ND	ND	ND
	CE(14:1)	CE	C41H70O2	594.538	[M + NH4]+	[C27H45]+ (369.4)	612.55 > 369.35		ND			ND	ND	ND	ND	ND	ND	ND	ND
	CE(15:0)	CE	C42H74O2	610.569	[M + NH4]+	[C27H45]+ (369.4)	628.6 > 369.35		ND			ND	ND	ND	ND	ND	ND	ND	ND
	CE(16:0)	CE	C43H76O2	624.585	[M + NH4]+	[C27H45]+ (369.4)	642.6 > 369.35		9.08±0.05			3.75875	3.79546	13.1511	27.3923	26.6593	21.4037	10.4774	7.03707
	CE(16:1)	CE	C43H74O2	622.569	[M + NH4]+	[C27H45]+ (369.4)	640.6 > 369.35		8.82±0.03			9.29564	8.60646	18.7165	44.2787	162.978	177.193	149.277	27.8637
	CE(17:0)	CE	C44H78O2	638.6	[M + NH4]+	[C27H45]+ (369.4)	656.65 > 369.35		ND			ND	ND	ND	ND	ND	ND	ND	ND
	CE(17:1)	CE	C44H76O2	636.585	[M + NH4]+	[C27H45]+ (369.4)	654.6 > 369.35		ND			ND	ND	ND	ND	ND	ND	ND	ND
	CE(18:0)	CE	C45H80O2	652.616	[M + NH4]+	[C27H45]+ (369.4)	670.65 > 369.35		9.72±0.02			1.39251	1.70208	6.1594	5.6957	5.09063	6.75585	3.98075	2.46548
	CE(18:1)	CE	C45H78O2	650.6	[M + NH4]+	[C27H45]+ (369.4)	668.65 > 369.35		9.4±0.02			78.1236	60.1032	168.797	205.331	1709.86	2054.23	2237.93	738.695
	CE(18:2)	CE	C45H76O2	648.585	[M + NH4]+	[C27H45]+ (369.4)	666.6 > 369.35		9.18±0.03			25.462	24.7803	69.797	80.7378	2889.91	3299.36	2399.53	1418.14
	CE(18:3)	CE	C45H74O2	646.569	[M + NH4]+	[C27H45]+ (369.4)	664.6 > 369.35		9.03±0.04			2.91891	2.35594	7.26693	16.2935	388.543	311.595	230.061	44.1657
	CE(18:4)	CE	C45H72O2	644.553	[M + NH4]+	[C27H45]+ (369.4)	662.6 > 369.35		8.88±0.04			0.610386	0.821881	1.38825	3.51968	6.95181	7.15641	3.52681	0.462181
	CE(19:0)	CE	C46H82O2	666.631	[M + NH4]+	[C27H45]+ (369.4)	684.65 > 369.35		ND			ND	ND	ND	ND	ND	ND	ND	ND
	CE(19:1)	CE	C46H80O2	664.616	[M + NH4]+	[C27H45]+ (369.4)	682.65 > 369.35		ND			ND	ND	ND	ND	ND	ND	ND	ND
	CE(20:0)	CE	C47H84O2	680.647	[M + NH4]+	[C27H45]+ (369.4)	698.7 > 369.35		ND			ND	ND	ND	ND	ND	ND	ND	ND
	CE(20:1)	CE	C47H82O2	678.631	[M + NH4]+	[C27H45]+ (369.4)	696.65 > 369.35		9.98±0.03			5.83901	5.07813	12.7151	18.1639	11.2729	10.8693	5.9367	6.47177
	CE(20:2)	CE	C47H80O2	676.616	[M + NH4]+	[C27H45]+ (369.4)	694.65 > 369.35		9.75±0.02			5.75879	5.74349	11.45	17.5338	12.8819	15.2904	13.0996	4.61277
	CE(20:3)	CE	C47H78O2	674.6	[M + NH4]+	[C27H45]+ (369.4)	692.65 > 369.35		9.49±0.02			25.7338	23.4643	60.9772	91.4446	67.6306	92.4313	78.9858	42.1428
	CE(20:4)	CE	C47H76O2	672.585	[M + NH4]+	[C27H45]+ (369.4)	690.6 > 369.35		9.35±0.02			111.483	106.441	155.363	198.061	474.685	616.785	471.94	403.381
	CE(20:5)	CE	C47H74O2	670.569	[M + NH4]+	[C27H45]+ (369.4)	688.6 > 369.35		9.24±0.01			25.3979	28.8764	93.106	170.673	313.081	299.847	307.326	112.32
	CE(21:0)	CE	C48H86O2	694.663	[M + NH4]+	[C27H45]+ (369.4)	712.7 > 369.35		9.6±0.02			1.22077	0.858181	2.88977	3.81648	4.7394	4.62025	3.9457	5.03305
	CE(22:0)	CE	C49H88O2	708.678	[M + NH4]+	[C27H45]+ (369.4)	726.7 > 369.35		ND			ND	ND	ND	ND	ND	ND	ND	ND
	CE(22:1)	CE	C49H86O2	706.663	[M + NH4]+	[C27H45]+ (369.4)	724.7 > 369.35		ND			ND	ND	ND	ND	ND	ND	ND	ND
	CE(22:2)	CE	C49H84O2	704.647	[M + NH4]+	[C27H45]+ (369.4)	722.7 > 369.35		ND			ND	ND	ND	ND	ND	ND	ND	ND
	CE(22:3)	CE	C49H82O2	702.631	[M + NH4]+	[C27H45]+ (369.4)	720.65 > 369.35		10.02±0.09			3.41463	2.42891	5.52136	8.35391	2.42204	3.88437	2.23462	1.95143
	CE(22:4)	CE	C49H80O2	700.616	[M + NH4]+	[C27H45]+ (369.4)	718.65 > 369.35		9.82±0.03			30.3146	25.8681	78.0962	110.662	6.77658	12.6699	7.50854	12.5454
	CE(22:5)	CE	C49H78O2	698.6	[M + NH4]+	[C27H45]+ (369.4)	716.65 > 369.35		9.69±0.02			54.7295	50.9345	211.876	278.224	48.6911	56.7145	53.3615	61.6501
	CE(22:6)	CE	C49H76O2	696.585	[M + NH4]+	[C27H45]+ (369.4)	714.6 > 369.35		9.59±0.02			426.283	508.924	1678.82	2880.18	639.133	845.464	644.138	906.42
	CE(23:0)	CE	C50H90O2	722.694	[M + NH4]+	[C27H45]+ (369.4)	740.75 > 369.35		ND			ND	ND	ND	ND	ND	ND	ND	ND
	CE(24:0)	CE	C51H92O2	736.71	[M + NH4]+	[C27H45]+ (369.4)	754.75 > 369.35		ND			ND	ND	ND	ND	ND	ND	ND	ND
	CE(24:1)	CE	C51H90O2	734.694	[M + NH4]+	[C27H45]+ (369.4)	752.75 > 369.35		ND			ND	ND	ND	ND	ND	ND	ND	ND
	CE(25:0)	CE	C52H94O2	750.725	[M + NH4]+	[C27H45]+ (369.4)	768.75 > 369.35		ND			ND	ND	ND	ND	ND	ND	ND	ND
	CE(26:0)	CE	C53H96O2	764.741	[M + NH4]+	[C27H45]+ (369.4)	782.75 > 369.35		ND			ND	ND	ND	ND	ND	ND	ND	ND
	CE(27:0)	CE	C54H98O2	778.757	[M + NH4]+	[C27H45]+ (369.4)	796.8 > 369.35		ND			ND	ND	ND	ND	ND	ND	ND	ND
	CE(28:0)	CE	C55H100O2	792.772	[M + NH4]+	[C27H45]+ (369.4)	810.8 > 369.35		ND			ND	ND	ND	ND	ND	ND	ND	ND
	CE total											811.737	860.782	2596.09	4160.36	6771.31	7836.27	6623.26	3795.35
	Splash_15:0-18:1(d7)-15:0TG	TG	C51H89(D7)O6	811.765	[M + NH4]+	[M + NH4]+	829.8 > 523.45		4.09±0.06	7.8575		209.886	212.941	182.03	233.317	126.808	149.737	135.835	141.074
167	TG(36:0)	TG	C39H74O6	638.549	[M + NH4]+	[M + NH4]+	656.6 > 656.6		5.5±0.58			4.71413	4.74489	4.19965	4.50287	11.03	10.3799	11.5816	25.793
	TG(38:0)	TG	C41H78O6	666.58	[M + NH4]+	[M + NH4]+	684.6 > 684.6		5.08±0.29			11.2321	10.3409	10.2094	11.0025	29.1808	37.3277	35.4085	113.882
	TG(38:1)	TG	C41H76O6	664.564	[M + NH4]+	[M + NH4]+	682.6 > 682.6		5.2±0.37			7.28336	6.76324	5.94645	6.23553	21.5417	27.3253	22.6853	93.8498
	TG(40:0)	TG	C43H82O6	694.611	[M + NH4]+	[M + NH4]+	712.65 > 712.65		4.5±1.12			7.65083	7.59737	5.95103	7.47688	14.8521	13.7709	15.4044	34.8902
	TG(40:1)	TG	C43H80O6	692.595	[M + NH4]+	[M + NH4]+	710.65 > 710.65		5.48±0.62			5.75271	5.7869	4.81962	5.48455	11.8673	11.6071	12.0478	25.8915
	TG(40:2)	TG	C43H78O6	690.58	[M + NH4]+	[M + NH4]+	708.6 > 708.6		4.05±0.51			8.11551	7.59454	6.78598	7.36101	12.3873	11.5242	14.101	31.1596
	TG(42:0)	TG	C45H86O6	722.642	[M + NH4]+	[M + NH4]+	740.7 > 740.7		6.2±0.39			6.47653	6.28791	5.01531	6.03143	10.5683	9.38868	11.0506	23.5399
	TG(42:1)	TG	C45H84O6	720.627	[M + NH4]+	[M + NH4]+	738.65 > 738.65		5.92±0.76			6.39255	6.4754	4.90965	5.92224	11.4658	9.72809	11.4416	25.0797
	TG(42:2)	TG	C45H82O6	718.611	[M + NH4]+	[M + NH4]+	736.65 > 736.65		4.7±1.1			8.92938	8.53473	6.66925	8.47245	14.3507	12.9087	14.5527	31.7082
	TG(42:3)	TG	C45H80O6	716.595	[M + NH4]+	[M + NH4]+	734.65 > 734.65		5.95±0.9			17.9528	17.4362	12.6562	18.0667	15.7718	9.4547	9.93628	20.9175
	TG(42:4)	TG	C45H78O6	714.58	[M + NH4]+	[M + NH4]+	732.6 > 732.6		6.25±0.45			8.92512	8.88685	6.89362	8.58995	11.9387	10.2361	12.0238	28.0126
	TG(44:0)	TG	C47H90O6	750.674	[M + NH4]+	[M + NH4]+	768.7 > 768.7		6.15±0.42			6.13287	6.03718	4.57478	5.58371	9.31298	7.76901	9.19741	19.8669
	TG(44:1)	TG	C47H88O6	748.658	[M + NH4]+	[M + NH4]+	766.7 > 766.7		6.24±0.55			6.21497	6.38035	4.60921	5.53921	8.83898	7.86153	9.13057	20.5912
	TG(44:2)	TG	C47H86O6	746.642	[M + NH4]+	[M + NH4]+	764.7 > 764.7		5.61±1.12			5.41045	5.33975	4.28192	4.9118	8.50952	7.29848	8.64939	18.8768
	TG(44:3)	TG	C47H84O6	744.627	[M + NH4]+	[M + NH4]+	762.65 > 762.65		5.93±0.88			17.7359	16.5662	14.399	17.0289	16.1579	12.6824	12.4213	26.3208
	TG(44:4)	TG	C47H82O6	742.611	[M + NH4]+	[M + NH4]+	760.65 > 760.65		5.96±1.32			37.2678	35.221	27.7339	36.6911	26.5241	15.9782	16.9343	34.2528
	TG(44:5)	TG	C47H80O6	740.595	[M + NH4]+	[M + NH4]+	758.65 > 758.65		5.21±1.79			9.18926	9.13989	7.07685	8.535	13.2502	15.0193	20.3852	44.2208
	TG(46:0)	TG	C49H94O6	778.705	[M + NH4]+	[M + NH4]+	796.75 > 796.75		4.95±0.65			20.6784	24.2311	17.7408	17.4299	25.4934	33.0883	45.5701	75.8429
	TG(46:1)	TG	C49H92O6	776.689	[M + NH4]+	[M + NH4]+	794.7 > 794.7		5.97±0.99			5.4955	5.3149	4.10462	4.69911	9.1868	7.20756	9.29737	21.0092
	TG(46:2)	TG	C49H90O6	774.674	[M + NH4]+	[M + NH4]+	792.7 > 792.7		5.68±1.17			5.90182	5.53328	4.43473	5.41651	7.75176	6.2133	7.51793	20.0019
	TG(46:3)	TG	C49H88O6	772.658	[M + NH4]+	[M + NH4]+	790.7 > 790.7		5.85±1.05			10.089	9.98983	7.90673	9.5879	9.08875	6.89494	8.56943	19.6315
	TG(46:4)	TG	C49H86O6	770.642	[M + NH4]+	[M + NH4]+	788.7 > 788.7		6.34±0.24			12.1433	12.7497	9.53126	12.5938	14.4192	9.6781	10.8871	22.6385
	TG(46:5)	TG	C49H84O6	768.627	[M + NH4]+	[M + NH4]+	786.65 > 786.65		4.85±2.07			10.0822	10.22	7.72038	9.85444	14.7522	13.4001	16.9639	36.2131
	TG(46:6)	TG	C49H82O6	766.611	[M + NH4]+	[M + NH4]+	784.65 > 784.65		3.83±0.01			8.9686	8.69844	6.85595	8.36647	14.9962	13.5082	16.0545	33.2497
	TG(48:0)	TG	C51H98O6	806.736	[M + NH4]+	[M + NH4]+	824.75 > 824.75		4.16±0.4			13.1601	10.437	9.17751	8.92567	11.2848	9.1572	9.61359	21.1641
	TG(48:1)	TG	C51H96O6	804.721	[M + NH4]+	[M + NH4]+	822.75 > 822.75		4.19±0.41			5.75103	5.59757	4.68661	4.32612	12.9227	9.34865	12.5466	26.1915
	TG(48:2)	TG	C51H94O6	802.705	[M + NH4]+	[M + NH4]+	820.75 > 820.75		4.47±0.66			4.31011	4.23922	3.36585	3.66538	12.6654	9.02369	13.2888	31.0736
	TG(48:3)	TG	C51H92O6	800.689	[M + NH4]+	[M + NH4]+	818.7 > 818.7		5.07±0.98			5.57655	5.94347	4.40936	5.07978	8.58383	6.97005	9.5211	24.88
	TG(48:4)	TG	C51H90O6	798.674	[M + NH4]+	[M + NH4]+	816.7 > 816.7		5.78±0.36			8.97371	8.25397	7.15909	8.12832	15.933	8.0461	9.05507	23.8501
	TG(48:5)	TG	C51H88O6	796.658	[M + NH4]+	[M + NH4]+	814.7 > 814.7		5.21±0.67			20.2721	17.1718	16.608	19.7481	64.5377	22.194	25.3295	66.2521
	TG(48:6)	TG	C51H86O6	794.642	[M + NH4]+	[M + NH4]+	812.7 > 812.7		4.48±0.3			18.1425	19.5922	14.6671	15.7955	24.074	24.4102	34.6897	62.6671
	TG(48:7)	TG	C51H84O6	792.627	[M + NH4]+	[M + NH4]+	810.65 > 810.65		3.87±0.01			41.5783	35.5932	27.7902	34.6818	43.1482	28.6547	24.7142	42.7855
	TG(48:8)	TG	C51H82O6	790.611	[M + NH4]+	[M + NH4]+	808.65 > 808.65		5.81±1.29			5.50065	5.36677	4.09762	4.98177	7.4472	6.89322	8.59944	18.2083
	TG(50:0)	TG	C53H102O6	834.768	[M + NH4]+	[M + NH4]+	852.8 > 852.8		4.24±0.46			11.3288	9.91172	8.41201	8.33889	11.4167	9.60365	9.41213	23.6011
	TG(50:1)	TG	C53H100O6	832.752	[M + NH4]+	[M + NH4]+	850.8 > 850.8		4.11±0.15			18.1353	15.0148	13.6831	11.5145	46.4197	36.9135	38.26	90.6227
	TG(50:2)	TG	C53H98O6	830.736	[M + NH4]+	[M + NH4]+	848.75 > 848.75		4.14±0.16			6.57874	6.48125	5.68507	4.83821	59.3554	45.9994	66.968	139.625
	TG(50:3)	TG	C53H96O6	828.721	[M + NH4]+	[M + NH4]+	846.75 > 846.75		4.3±0.41			4.08936	4.05923	3.38345	3.60523	30.6675	24.4402	38.6298	66.4243
	TG(50:4)	TG	C53H94O6	826.705	[M + NH4]+	[M + NH4]+	844.75 > 844.75		5.22±1.18			3.6713	4.0878	3.18856	3.57798	10.1669	8.18443	11.4119	27.0535
	TG(50:5)	TG	C53H92O6	824.689	[M + NH4]+	[M + NH4]+	842.7 > 842.7		4.84±1.14			3.97153	4.06934	2.86903	3.48568	7.10476	5.73727	6.70019	16.6787
	TG(50:6)	TG	C53H90O6	822.674	[M + NH4]+	[M + NH4]+	840.7 > 840.7		4.12±0.51			4.9771	4.94264	3.49715	4.13874	6.60235	5.52185	6.3887	14.4161
	TG(50:7)	TG	C53H88O6	820.658	[M + NH4]+	[M + NH4]+	838.7 > 838.7		3.92±0.01			21.8803	20.3165	12.2617	17.157	15.453	8.39746	7.88654	16.1882
	TG(50:8)	TG	C53H86O6	818.642	[M + NH4]+	[M + NH4]+	836.7 > 836.7		4.22±0.46			4.63246	4.11097	3.45179	3.97309	8.04926	6.59439	7.52789	16.6607
	TG(50:9)	TG	C53H84O6	816.627	[M + NH4]+	[M + NH4]+	834.65 > 834.65		4.09±0.14			4.88879	4.86383	3.88537	5.23239	8.11748	7.21788	8.78401	17.9091
	TG(51:0)	TG	C54H104O6	848.783	[M + NH4]+	[M + NH4]+	866.8 > 866.8		4.09±0.21			7.07201	6.3345	4.57431	5.2451	6.76064	5.16811	5.74836	13.5314
	TG(52:0)	TG	C55H106O6	862.799	[M + NH4]+	[M + NH4]+	880.85 > 880.85		4.34±0.31			9.54485	8.75698	7.55117	7.88297	9.90767	8.44818	9.2187	21.4743
	TG(52:1)	TG	C55H104O6	860.783	[M + NH4]+	[M + NH4]+	878.8 > 878.8		4.3±0.38			16.4108	14.6826	12.4444	11.7302	40.1647	32.0349	36.8197	78.2735
	TG(52:10)	TG	C55H86O6	842.642	[M + NH4]+	[M + NH4]+	860.7 > 860.7		5.37±1.16			3.8746	3.96001	3.15626	3.72946	10.9065	8.60371	10.3869	22.2191
	TG(52:2)	TG	C55H102O6	858.768	[M + NH4]+	[M + NH4]+	876.8 > 876.8		4.2±0.17			15.4179	14.8972	13.3532	11.662	196.036	146.661	185.264	392.843
	TG(52:3)	TG	C55H100O6	856.752	[M + NH4]+	[M + NH4]+	874.8 > 874.8		4.22±0.17			6.40917	6.49324	5.65599	5.34062	242.426	204.024	231.223	581.58
	TG(52:4)	TG	C55H98O6	854.736	[M + NH4]+	[M + NH4]+	872.75 > 872.75		4.24±0.14			5.82445	5.17555	4.72903	5.04716	108.873	97.4025	108.914	374.351
	TG(52:5)	TG	C55H96O6	852.721	[M + NH4]+	[M + NH4]+	870.75 > 870.75		4.31±0.11			4.09667	3.61057	3.15954	3.32983	26.9855	22.8064	29.0917	69.1268
	TG(52:6)	TG	C55H94O6	850.705	[M + NH4]+	[M + NH4]+	868.75 > 868.75		4.27±0.15			4.1432	3.75175	3.06285	3.27237	9.17202	7.52684	9.94127	22.3695
	TG(52:7)	TG	C55H92O6	848.689	[M + NH4]+	[M + NH4]+	866.7 > 866.7		4.01±0.11			15.3792	12.5788	8.53902	9.68296	9.21401	6.51555	7.16889	16.5453
	TG(52:8)	TG	C55H90O6	846.674	[M + NH4]+	[M + NH4]+	864.7 > 864.7		4.62±0.41			9.5892	9.38276	7.86699	8.24864	8.23668	7.17244	9.01107	19.5081
	TG(52:9)	TG	C55H88O6	844.658	[M + NH4]+	[M + NH4]+	862.7 > 862.7		4.25±0.46			3.99222	3.92077	2.97688	3.44623	9.96791	8.59676	10.5329	20.4938
	TG(54:0)	TG	C57H110O6	890.83	[M + NH4]+	[M + NH4]+	908.85 > 908.85		4.45±0.37			5.51932	5.43472	4.2313	4.97583	10.4148	9.09504	10.3115	22.2975
	TG(54:1)	TG	C57H108O6	888.815	[M + NH4]+	[M + NH4]+	906.85 > 906.85		4.28±0.19			7.16794	7.03049	5.25588	6.07436	11.6161	10.1663	10.5462	24.0889
	TG(54:10)	TG	C57H90O6	870.674	[M + NH4]+	[M + NH4]+	888.7 > 888.7		4.39±0.51			3.47174	3.38338	2.52732	3.10952	9.8558	8.03275	9.90288	22.9465
	TG(54:11)	TG	C57H88O6	868.658	[M + NH4]+	[M + NH4]+	886.7 > 886.7		5.09±1.11			3.81271	3.94149	2.91386	3.39025	8.778	7.28506	8.99661	19.8951
	TG(54:12)	TG	C57H86O6	866.642	[M + NH4]+	[M + NH4]+	884.7 > 884.7		5.19±0.61			5.55933	5.03991	4.01144	4.64638	9.47563	7.80506	8.98533	18.7142
	TG(54:2)	TG	C57H106O6	886.799	[M + NH4]+	[M + NH4]+	904.85 > 904.85		4.24±0.17			8.82037	8.78926	6.96971	6.84174	26.2418	23.3017	26.4508	53.3261
	TG(54:3)	TG	C57H104O6	884.783	[M + NH4]+	[M + NH4]+	902.8 > 902.8		4.39±0.44			8.54114	8.58221	7.24841	6.86218	74.5463	65.4016	84.1621	155.132
	TG(54:4)	TG	C57H102O6	882.768	[M + NH4]+	[M + NH4]+	900.8 > 900.8		4.42±0.4			10.3484	10.3203	8.92384	8.31416	104.274	94.8808	117.492	264.791
	TG(54:5)	TG	C57H100O6	880.752	[M + NH4]+	[M + NH4]+	898.8 > 898.8		4.46±0.35			10.4202	9.72437	9.21634	8.76523	78.0923	67.2202	78.9372	219.386
	TG(54:6)	TG	C57H98O6	878.736	[M + NH4]+	[M + NH4]+	896.75 > 896.75		4.39±0.12			17.5156	16.4766	12.5855	11.9995	47.1058	38.8584	46.4909	128.419
	TG(54:7)	TG	C57H96O6	876.721	[M + NH4]+	[M + NH4]+	894.75 > 894.75		4.22±0.26			9.21796	7.88477	5.18314	5.65495	28.2044	22.2154	28.8806	60.8404
	TG(54:8)	TG	C57H94O6	874.705	[M + NH4]+	[M + NH4]+	892.75 > 892.75		4.66±0.78			4.36555	4.19755	3.25904	3.71702	11.9065	9.74549	12.9171	26.812
	TG(54:9)	TG	C57H92O6	872.689	[M + NH4]+	[M + NH4]+	890.7 > 890.7		4.31±0.41			3.88589	3.76082	2.76374	3.39538	9.70505	7.59158	9.28753	21.2059
	TG(56:0)	TG	C59H114O6	918.862	[M + NH4]+	[M + NH4]+	936.9 > 936.9		4.45±0.4			3.92162	3.81888	2.87395	3.39349	7.7115	6.23731	7.07617	15.7802
	TG(56:1)	TG	C59H112O6	916.846	[M + NH4]+	[M + NH4]+	934.9 > 934.9		4.45±0.42			3.97908	3.9933	3.16248	3.67546	7.8798	6.55725	6.99076	16.2917
	TG(56:10)	TG	C59H94O6	898.705	[M + NH4]+	[M + NH4]+	916.75 > 916.75		4.69±0.82			3.65496	3.428	2.71911	3.25732	9.00731	7.38795	8.54014	18.4022
	TG(56:11)	TG	C59H92O6	896.689	[M + NH4]+	[M + NH4]+	914.7 > 914.7		4.68±0.69			3.68186	3.71981	2.71205	3.17251	7.68673	6.29951	7.5987	17.4618
	TG(56:12)	TG	C59H90O6	894.674	[M + NH4]+	[M + NH4]+	912.7 > 912.7		4.48±0.38			4.1788	4.0637	3.14907	3.57211	7.97581	6.59485	7.58452	17.4876
	TG(56:13)	TG	C59H88O6	892.658	[M + NH4]+	[M + NH4]+	910.7 > 910.7		4.36±0.22			5.53811	5.58934	4.18609	4.81064	11.3538	9.28103	10.4856	22.5318
	TG(56:2)	TG	C59H110O6	914.83	[M + NH4]+	[M + NH4]+	932.85 > 932.85		4.49±0.34			4.41605	4.3979	3.26868	3.906	8.42843	7.20835	7.43848	16.8021
	TG(56:3)	TG	C59H108O6	912.815	[M + NH4]+	[M + NH4]+	930.85 > 930.85		4.38±0.22			5.04656	4.7894	3.93741	3.96048	11.2864	9.64596	10.4467	21.7855
	TG(56:4)	TG	C59H106O6	910.799	[M + NH4]+	[M + NH4]+	928.85 > 928.85		4.5±0.4			7.28964	6.82289	5.60698	5.43689	15.8762	13.7944	14.8862	30.6118
	TG(56:5)	TG	C59H104O6	908.783	[M + NH4]+	[M + NH4]+	926.8 > 926.8		4.38±0.22			10.3051	9.70016	8.52842	7.55433	24.8754	20.9361	22.6147	49.7036
	TG(56:6)	TG	C59H102O6	906.768	[M + NH4]+	[M + NH4]+	924.8 > 924.8		4.5±0.41			17.099	16.3071	13.5183	12.4961	45.0135	34.9446	38.7362	106.937
	TG(56:7)	TG	C59H100O6	904.752	[M + NH4]+	[M + NH4]+	922.8 > 922.8		4.39±0.11			21.3371	19.0671	17.5909	15.4378	103.243	82.8946	81.6354	270.171
	TG(56:8)	TG	C59H98O6	902.736	[M + NH4]+	[M + NH4]+	920.75 > 920.75		4.47±0.32			5.7824	5.65099	5.12541	4.90036	86.1108	83.205	75.8799	284.826
	TG(56:9)	TG	C59H96O6	900.721	[M + NH4]+	[M + NH4]+	918.75 > 918.75		4.49±0.33			4.17535	4.0917	3.19717	3.53049	20.8185	18.5018	21.032	48.4531
	TG(58:0)	TG	C61H118O6	946.893	[M + NH4]+	[M + NH4]+	964.95 > 964.95		5.45±1.2			2.87587	2.86413	2.22643	2.48768	4.33628	3.6366	4.23947	9.27273
	TG(58:1)	TG	C61H116O6	944.877	[M + NH4]+	[M + NH4]+	962.9 > 962.9		4.87±0.89			2.81974	2.86806	2.18793	2.54605	5.06122	3.98497	4.74706	9.67397
	TG(58:10)	TG	C61H98O6	926.736	[M + NH4]+	[M + NH4]+	944.75 > 944.75		4.59±0.31			5.78474	5.55035	5.26017	4.88321	24.301	21.737	22.1908	74.5688
	TG(58:11)	TG	C61H96O6	924.721	[M + NH4]+	[M + NH4]+	942.75 > 942.75		4.58±0.4			3.21047	3.15658	2.45431	2.78388	10.3894	8.94069	9.49203	22.9299
	TG(58:12)	TG	C61H94O6	922.705	[M + NH4]+	[M + NH4]+	940.75 > 940.75		4.53±0.47			3.69061	3.57172	2.75847	3.10951	7.30494	6.1422	6.46998	14.846
	TG(58:13)	TG	C61H92O6	920.689	[M + NH4]+	[M + NH4]+	938.7 > 938.7		4.49±0.43			3.87387	3.90247	2.99487	3.64106	7.30173	6.27321	6.75741	15.4818
	TG(58:14)	TG	C61H90O6	918.674	[M + NH4]+	[M + NH4]+	936.7 > 936.7		4.4±0.46			4.65235	4.87263	3.71219	4.13551	9.73116	8.03591	9.18804	20.6169
	TG(58:2)	TG	C61H114O6	942.862	[M + NH4]+	[M + NH4]+	960.9 > 960.9		4.56±0.58			2.98175	3.07227	2.36309	2.73006	5.1729	4.33767	4.77665	10.6645
	TG(58:3)	TG	C61H112O6	940.846	[M + NH4]+	[M + NH4]+	958.9 > 958.9		4.4±0.5			3.06521	3.15652	2.3188	2.59461	4.96461	4.42384	4.70174	10.4295
	TG(58:4)	TG	C61H110O6	938.83	[M + NH4]+	[M + NH4]+	956.85 > 956.85		4.51±0.41			3.25821	3.22322	2.57532	2.80793	5.53855	5.07338	5.32361	11.3359
	TG(58:5)	TG	C61H108O6	936.815	[M + NH4]+	[M + NH4]+	954.85 > 954.85		4.45±0.22			4.29277	4.11678	3.32572	3.4992	7.05986	6.35483	7.09571	15.3105
	TG(58:6)	TG	C61H106O6	934.799	[M + NH4]+	[M + NH4]+	952.85 > 952.85		4.38±0.22			4.81385	4.84329	3.79723	4.15364	9.23772	8.47281	9.08798	18.5916
	TG(58:7)	TG	C61H104O6	932.783	[M + NH4]+	[M + NH4]+	950.8 > 950.8		4.4±0.09			7.05837	7.21696	5.82326	6.50503	20.8673	19.6391	21.2033	43.2748
	TG(58:8)	TG	C61H102O6	930.768	[M + NH4]+	[M + NH4]+	948.8 > 948.8		4.41±0.22			5.99047	5.9927	5.68646	5.91002	43.8025	41.6322	49.8597	98.0604
	TG(58:9)	TG	C61H100O6	928.752	[M + NH4]+	[M + NH4]+	946.8 > 946.8		4.61±0.34			5.14014	4.79253	4.41009	4.47108	46.3974	49.4964	54.8192	133.033
	TG(60:0)	TG	C63H122O6	974.924	[M + NH4]+	[M + NH4]+	992.95 > 992.95		5.72±1.01			2.25219	2.31874	1.76394	2.01391	4.91475	4.95015	4.97821	11.8772
	TG(60:1)	TG	C63H120O6	972.908	[M + NH4]+	[M + NH4]+	990.95 > 990.95		5.28±1.12			2.32038	2.43789	1.79474	1.99593	3.84193	3.18533	3.70877	8.24927
	TG(60:10)	TG	C63H102O6	954.768	[M + NH4]+	[M + NH4]+	972.8 > 972.8		4.53±0.24			5.43403	4.92926	4.23656	4.09349	7.42211	7.35497	7.86173	17.73
	TG(60:11)	TG	C63H100O6	952.752	[M + NH4]+	[M + NH4]+	970.8 > 970.8		4.67±0.35			4.54666	4.75181	3.54677	3.81088	8.6593	8.13899	8.8991	25.8058
	TG(60:12)	TG	C63H98O6	950.736	[M + NH4]+	[M + NH4]+	968.75 > 968.75		4.55±0.23			7.24816	7.43969	6.09079	5.95364	10.2077	8.99674	10.1166	32.635
	TG(60:13)	TG	C63H96O6	948.721	[M + NH4]+	[M + NH4]+	966.75 > 966.75		4.64±0.38			3.23521	3.09175	2.32273	2.72951	6.70345	6.01579	6.95203	15.8637
	TG(60:14)	TG	C63H94O6	946.705	[M + NH4]+	[M + NH4]+	964.75 > 964.75		5.32±1.21			3.58723	3.54898	2.58659	3.13647	5.80296	4.78362	5.46051	12.6195
	TG(60:15)	TG	C63H92O6	944.689	[M + NH4]+	[M + NH4]+	962.7 > 962.7		4.47±0.71			3.21744	3.28051	2.43594	2.81996	5.67406	4.7929	5.52987	12.2803
	TG(60:2)	TG	C63H118O6	970.893	[M + NH4]+	[M + NH4]+	988.95 > 988.95		5.81±0.86			2.48798	2.45569	1.75817	2.26411	3.96954	3.51916	3.79581	8.55339
	TG(60:3)	TG	C63H116O6	968.877	[M + NH4]+	[M + NH4]+	986.9 > 986.9		5.21±1.06			2.42671	2.40002	1.77532	1.97433	3.74513	3.14399	3.47386	7.52579
	TG(60:4)	TG	C63H114O6	966.862	[M + NH4]+	[M + NH4]+	984.9 > 984.9		4.88±1.05			2.15608	2.08393	1.57971	1.96145	3.52218	3.1566	3.46098	7.70159
	TG(60:5)	TG	C63H112O6	964.846	[M + NH4]+	[M + NH4]+	982.9 > 982.9		4.53±0.66			2.6522	2.65943	2.01584	2.37635	4.43997	3.70494	4.44202	9.38344
	TG(60:6)	TG	C63H110O6	962.83	[M + NH4]+	[M + NH4]+	980.85 > 980.85		4.63±0.56			2.68955	2.68204	2.16248	2.37751	4.54037	3.99415	4.39102	9.60357
	TG(60:7)	TG	C63H108O6	960.815	[M + NH4]+	[M + NH4]+	978.85 > 978.85		4.5±0.46			2.83401	2.76994	2.10981	2.3629	5.26477	4.2302	4.95727	9.40947
	TG(60:8)	TG	C63H106O6	958.799	[M + NH4]+	[M + NH4]+	976.85 > 976.85		4.5±0.2			2.86824	2.90417	2.06733	2.33339	6.32232	5.55014	6.07208	12.764
	TG(60:9)	TG	C63H104O6	956.783	[M + NH4]+	[M + NH4]+	974.8 > 974.8		4.64±0.3			3.72752	3.55603	2.81559	3.01388	7.7638	6.69824	6.86377	14.8054
	TG(62:0)	TG	C65H126O6	1002.96	[M + NH4]+	[M + NH4]+	1021 > 1021		5.6±1.24			2.49278	2.52504	1.95454	2.23026	3.21092	2.58059	2.77987	5.38227
	TG(62:1)	TG	C65H124O6	1000.94	[M + NH4]+	[M + NH4]+	1018.95 > 1018.95		5.82±1.06			2.10976	2.04908	1.52735	1.76731	2.9655	2.70115	2.91092	6.12836
	TG(62:10)	TG	C65H106O6	982.799	[M + NH4]+	[M + NH4]+	1000.85 > 1000.85		4.57±0.47			2.33203	2.24518	1.68994	1.95381	3.83831	3.20351	3.434	7.34611
	TG(62:11)	TG	C65H104O6	980.783	[M + NH4]+	[M + NH4]+	998.8 > 998.8		4.57±0.24			2.7929	2.81805	2.1709	2.30857	4.41799	3.58384	3.99742	9.60295
	TG(62:12)	TG	C65H102O6	978.768	[M + NH4]+	[M + NH4]+	996.8 > 996.8		4.71±0.33			3.80802	3.5795	2.93311	3.08114	5.76974	4.72983	5.37882	13.3587
	TG(62:13)	TG	C65H100O6	976.752	[M + NH4]+	[M + NH4]+	994.8 > 994.8		4.73±0.28			3.07599	2.79419	2.27837	2.44625	8.57668	7.79103	7.72464	19.5646
	TG(62:14)	TG	C65H98O6	974.736	[M + NH4]+	[M + NH4]+	992.75 > 992.75		5.66±1.02			3.07291	2.89855	2.18381	2.5748	7.37511	7.6516	7.74813	20.5507
	TG(62:15)	TG	C65H96O6	972.721	[M + NH4]+	[M + NH4]+	990.75 > 990.75		4.99±1.13			2.80361	2.79002	2.06676	2.40331	4.5089	3.86514	4.43746	9.61489
	TG(62:16)	TG	C65H94O6	970.705	[M + NH4]+	[M + NH4]+	988.75 > 988.75		5.44±1.07			2.91147	2.72575	2.00979	2.37867	4.28371	3.50496	4.12301	9.97911
	TG(62:2)	TG	C65H122O6	998.924	[M + NH4]+	[M + NH4]+	1016.95 > 1016.95		5.53±0.96			1.89533	1.96009	1.42451	1.5139	2.78371	2.41917	2.86738	6.34843
	TG(62:3)	TG	C65H120O6	996.908	[M + NH4]+	[M + NH4]+	1014.95 > 1014.95		5.42±0.88			1.85265	1.92381	1.33261	1.65937	2.91805	2.37328	2.58445	6.14109
	TG(62:4)	TG	C65H118O6	994.893	[M + NH4]+	[M + NH4]+	1012.95 > 1012.95		5.79±0.79			1.82111	1.79704	1.31023	1.61671	3.09032	2.34319	2.84199	5.87081
	TG(62:5)	TG	C65H116O6	992.877	[M + NH4]+	[M + NH4]+	1010.9 > 1010.9		4.97±1.32			1.78315	1.78542	1.45678	1.63994	3.1309	2.56729	3.02979	6.45355
	TG(62:6)	TG	C65H114O6	990.862	[M + NH4]+	[M + NH4]+	1008.9 > 1008.9		5.13±1.29			1.84149	1.82675	1.35948	1.60162	3.07129	2.5179	2.9758	6.32533
	TG(62:7)	TG	C65H112O6	988.846	[M + NH4]+	[M + NH4]+	1006.9 > 1006.9		5.42±1.13			1.99054	1.93383	1.44662	1.74017	3.30831	2.82783	3.18762	6.6159
	TG(62:8)	TG	C65H110O6	986.83	[M + NH4]+	[M + NH4]+	1004.85 > 1004.85		6.05±0.53			2.31608	2.40847	1.77261	2.0735	3.50093	3.16709	3.38908	7.92013
	TG(62:9)	TG	C65H108O6	984.815	[M + NH4]+	[M + NH4]+	1002.85 > 1002.85		5.03±0.85			2.17451	2.10071	1.57652	1.83746	3.47177	2.89997	3.45873	7.46616
	TG(64:0)	TG	C67H130O6	1030.99	[M + NH4]+	[M + NH4]+	1049 > 1049		6.01±0.94			3.99459	3.87441	2.75291	3.29025	2.34935	1.99586	2.30418	4.95048
	TG(64:1)	TG	C67H128O6	1028.97	[M + NH4]+	[M + NH4]+	1047 > 1047		6.02±1.09			2.48784	2.5317	1.9173	2.25336	2.42388	1.99516	2.25015	5.31807
	TG(64:10)	TG	C67H110O6	1010.83	[M + NH4]+	[M + NH4]+	1028.85 > 1028.85		5.03±1.09			1.73042	1.72641	1.30599	1.56647	2.64698	2.36863	2.83071	5.38757
	TG(64:11)	TG	C67H108O6	1008.81	[M + NH4]+	[M + NH4]+	1026.85 > 1026.85		4.21±0.63			2.07122	1.94435	1.6062	1.89763	2.96668	2.66958	2.95729	6.28597
	TG(64:12)	TG	C67H106O6	1006.8	[M + NH4]+	[M + NH4]+	1024.85 > 1024.85		5.15±0.91			2.01456	1.95698	1.5043	1.80064	3.01343	2.59485	3.18173	6.46004
	TG(64:13)	TG	C67H104O6	1004.78	[M + NH4]+	[M + NH4]+	1022.8 > 1022.8		6±0.85			2.40042	2.13131	1.78487	1.90748	3.33546	2.84643	3.07876	6.94796
	TG(64:14)	TG	C67H102O6	1002.77	[M + NH4]+	[M + NH4]+	1020.8 > 1020.8		5.69±1.14			3.28421	2.92725	2.42721	2.67008	3.52267	2.99723	3.36276	6.50102
	TG(64:15)	TG	C67H100O6	1000.75	[M + NH4]+	[M + NH4]+	1018.8 > 1018.8		5.85±1.07			2.21981	2.14377	1.67175	1.90068	3.18975	2.78392	3.0608	6.70298
	TG(64:16)	TG	C67H98O6	998.736	[M + NH4]+	[M + NH4]+	1016.75 > 1016.75		5.42±0.97			2.09908	1.83456	1.60618	1.67436	3.26028	2.54455	2.9903	6.81315
	TG(64:17)	TG	C67H96O6	996.721	[M + NH4]+	[M + NH4]+	1014.75 > 1014.75		5.38±0.88			2.09091	2.01046	1.5827	1.80232	3.00599	2.58797	2.85565	6.81231
	TG(64:2)	TG	C67H126O6	1026.96	[M + NH4]+	[M + NH4]+	1045 > 1045		5.56±1.06			1.52989	1.50643	1.15364	1.41284	2.41523	1.91522	2.12632	4.76761
	TG(64:3)	TG	C67H124O6	1024.94	[M + NH4]+	[M + NH4]+	1042.95 > 1042.95		5.52±0.83			1.61422	1.62441	1.18825	1.49481	2.54459	2.02982	2.30103	5.10045
	TG(64:4)	TG	C67H122O6	1022.92	[M + NH4]+	[M + NH4]+	1040.95 > 1040.95		5.74±1.22			1.9199	2.0153	1.54754	1.6059	2.47674	2.11226	2.21935	5.26319
	TG(64:5)	TG	C67H120O6	1020.91	[M + NH4]+	[M + NH4]+	1038.95 > 1038.95		6.1±0.89			2.0869	1.97588	1.48199	1.78246	2.69124	2.28693	2.56762	5.81308
	TG(64:6)	TG	C67H118O6	1018.89	[M + NH4]+	[M + NH4]+	1036.95 > 1036.95		5.89±1.06			1.88243	1.60584	1.29571	1.43988	2.67096	2.22502	2.45934	5.42391
	TG(64:7)	TG	C67H116O6	1016.88	[M + NH4]+	[M + NH4]+	1034.9 > 1034.9		6.35±0.31			2.03962	2.07645	1.4561	1.71693	2.79856	2.26543	2.53458	5.50328
	TG(64:8)	TG	C67H114O6	1014.86	[M + NH4]+	[M + NH4]+	1032.9 > 1032.9		6.06±0.62			2.38469	2.32866	1.81767	2.02393	2.86641	2.35319	2.68515	5.6398
	TG(64:9)	TG	C67H112O6	1012.85	[M + NH4]+	[M + NH4]+	1030.9 > 1030.9		6.08±0.63			2.57774	2.72402	2.02683	2.1185	2.68366	2.10307	2.44895	5.21899
	TG(66:0)	TG	C69H134O6	1059.02	[M + NH4]+	[M + NH4]+	1077.05 > 1077.05		6.21±0.68			2.79975	2.71601	2.08946	2.25452	2.42445	1.95278	2.28074	5.14573
	TG(66:1)	TG	C69H132O6	1057	[M + NH4]+	[M + NH4]+	1075.05 > 1075.05		6.23±0.51			2.47567	2.44049	1.81083	2.04966	2.5739	2.11845	2.27743	5.10576
	TG(66:10)	TG	C69H114O6	1038.86	[M + NH4]+	[M + NH4]+	1056.9 > 1056.9		5.82±1.01			1.83595	1.64124	1.3421	1.57249	2.22184	2.17371	2.24881	4.73083
	TG(66:11)	TG	C69H112O6	1036.85	[M + NH4]+	[M + NH4]+	1054.9 > 1054.9		5.74±0.99			1.57644	1.6097	1.16842	1.36934	2.45509	1.94255	2.37955	5.04916
	TG(66:12)	TG	C69H110O6	1034.83	[M + NH4]+	[M + NH4]+	1052.85 > 1052.85		6.33±0.74			1.95859	1.7459	1.3894	1.64189	2.63175	2.26711	2.46964	5.71976
	TG(66:13)	TG	C69H108O6	1032.81	[M + NH4]+	[M + NH4]+	1050.85 > 1050.85		6.01±0.87			2.51964	2.54728	2.05387	2.45025	2.78834	2.44305	2.59917	5.82284
	TG(66:14)	TG	C69H106O6	1030.8	[M + NH4]+	[M + NH4]+	1048.85 > 1048.85		5.82±1.11			4.50255	4.24861	3.24931	3.76282	2.57096	2.08415	2.35625	5.34005
	TG(66:15)	TG	C69H104O6	1028.78	[M + NH4]+	[M + NH4]+	1046.8 > 1046.8		6.21±0.7			2.90077	2.7582	2.21808	2.37146	2.61534	2.24625	2.56395	5.23407
	TG(66:16)	TG	C69H102O6	1026.77	[M + NH4]+	[M + NH4]+	1044.8 > 1044.8		5.68±1.03			1.72274	1.79579	1.2768	1.59956	2.61126	2.15582	2.4499	5.42526
	TG(66:17)	TG	C69H100O6	1024.75	[M + NH4]+	[M + NH4]+	1042.8 > 1042.8		5.53±0.76			1.76018	1.78951	1.33619	1.50618	2.62375	2.29916	2.44035	5.6672
	TG(66:18)	TG	C69H98O6	1022.74	[M + NH4]+	[M + NH4]+	1040.75 > 1040.75		5.67±1.08			2.28958	2.12814	1.59914	1.92292	2.774	2.31298	2.79241	5.63933
	TG(66:2)	TG	C69H130O6	1054.99	[M + NH4]+	[M + NH4]+	1073 > 1073		5.76±1.2			1.87544	1.87638	1.47188	1.66134	2.27585	1.91917	2.28089	4.84967
	TG(66:3)	TG	C69H128O6	1052.97	[M + NH4]+	[M + NH4]+	1071 > 1071		5.83±1			1.88106	1.76642	1.33711	1.60257	2.42604	1.84527	2.12057	4.59507
	TG(66:4)	TG	C69H126O6	1050.96	[M + NH4]+	[M + NH4]+	1069 > 1069		6.15±0.76			1.93362	1.76842	1.34577	1.66596	2.68363	2.0591	2.29837	4.97439
	TG(66:5)	TG	C69H124O6	1048.94	[M + NH4]+	[M + NH4]+	1066.95 > 1066.95		6.09±0.77			2.44727	2.39653	1.83293	2.04659	3.09805	2.31974	2.78463	5.79661
	TG(66:6)	TG	C69H122O6	1046.92	[M + NH4]+	[M + NH4]+	1064.95 > 1064.95		6.08±0.92			2.10359	2.01544	1.57198	1.78754	2.48481	1.96575	2.22046	4.6982
	TG(66:7)	TG	C69H120O6	1044.91	[M + NH4]+	[M + NH4]+	1062.95 > 1062.95		5.75±1.31			2.02565	1.96139	1.4238	1.69745	2.44242	1.96267	2.27981	4.77081
	TG(66:8)	TG	C69H118O6	1042.89	[M + NH4]+	[M + NH4]+	1060.95 > 1060.95		5.83±1.18			2.16754	2.07586	1.49149	2.0061	2.35327	1.94547	2.25896	4.97216
	TG(66:9)	TG	C69H116O6	1040.88	[M + NH4]+	[M + NH4]+	1058.9 > 1058.9		5.99±0.86			2.29069	2.22573	1.65954	1.99295	2.38646	2.00202	2.31598	5.05367
	TG total											998.721	956.591	764.286	849.67	2697.11	2267.42	2610.18	6284.18
	Splash_18:1(d7)MG	MG	C21H33(D7)O4	363.337	[M + H]+	[M + H - H2O]+	364.35 > 346.35		5.45±0.03	22.45		599.674	608.403	520.087	666.619	362.309	427.821	388.099	403.068
5	MG(16:0)	MG	C19H38O4	330.277	[M + H]+	[M + H - H2O]+	331.3 > 313.25		5.4±0.07			162.358	90.3198	132.469	124.897	42.3959	52.2233	60.435	48.5872
	MG(18:0)	MG	C21H42O4	358.308	[M + H]+	[M + H - H2O]+	359.3 > 341.3		5.4±0.01			180.467	122.547	175.194	191.088	79.5008	190.638	103.774	84.3822
	MG(18:1)	MG	C21H40O4	356.293	[M + H]+	[M + H - H2O]+	357.3 > 339.3		5.53±0.09			201.568	129.737	155.906	166.673	47.2329	85.8313	87.3177	54.3073
	MG(18:2)	MG	C21H38O4	354.277	[M + H]+	[M + H - H2O]+	355.3 > 337.25		5.59±0.07			20.0795	11.1821	15.3839	10.1054	18.6913	31.9338	31.8809	23.8504
	MG(20:4)	MG	C23H38O4	378.277	[M + H]+	[M + H - H2O]+	379.3 > 361.25		5.71±0.09			95.0464	40.5947	33.3329	28.1988	4.47521	3.07498	4.26101	2.95319
	MG(20:5)	MG	C23H36O4	376.261	[M + H]+	[M + H - H2O]+	377.25 > 359.25		ND			ND	ND	ND	ND	ND	ND	ND	ND
	MG(22:5)	MG	C25H40O4	404.293	[M + H]+	[M + H - H2O]+	405.3 > 387.3		ND			ND	ND	ND	ND	ND	ND	ND	ND
	MG(22:6)	MG	C25H38O4	402.277	[M + H]+	[M + H - H2O]+	403.3 > 385.25		ND			ND	ND	ND	ND	ND	ND	ND	ND
	MG total											659.518	394.38	512.286	520.962	192.296	363.701	287.669	214.08
	Cholesterol(d7)	Chol	C27H39OD7	393.399	[M + H]+	147.1	376.4 > 147.1		9.11±0.03	67.35		1799.02	1825.21	1560.26	1999.86	1086.93	1283.46	1164.3	1209.2
1	Cholesterol	Chol	C27H46O	386.355	[M + H]+	147.1	369.35 > 147.1		9.24±0.12			1.72999e+06	1.31815e+06	1.58102e+06	1.98704e+06	516219	620028	339239	187152
	Cer[NS] d18:1(d7)/15:0	Cer	C33H58(D7)NO3	530.54	[M + H]+	271.3	531.55 > 271.3		5.69±0.01	0.449		11.9935	12.1681	10.4017	13.3324	7.24618	8.55641	7.76198	8.06137
8	Cer(d18:1)(16:0)	Cer	C34H67N1O3	537.512	[M + H]+	[C18H34N]+ (264.3)	538.5 > 264.25		5.69±0.01			12.2784	11.1974	12.7312	9.83047	40.8978	51.3561	45.0829	36.0673
	Cer(d18:1)(18:0)	Cer	C36H71N1O3	565.543	[M + H]+	[C18H34N]+ (264.3)	566.55 > 264.25		5.7±0.01			454.446	485.051	413.249	406.376	8.14948	10.3926	6.82337	12.67
	Cer(d18:1)(18:1)	Cer	C36H69N1O3	563.528	[M + H]+	[C18H34N]+ (264.3)	564.55 > 264.25		5.73±0.03			1.44755	1.49184	1.62795	1.10886	0.188978	0.202528	0.227801	0.246042
	Cer(d18:1)(18:2)	Cer	C36H67N1O3	561.512	[M + H]+	[C18H34N]+ (264.3)	562.5 > 264.25		5.7±0.01			5.44161	5.11988	4.91323	4.39171	0.789507	1.09064	0.627311	1.27877
	Cer(d18:1)(20:4)	Cer	C38H67N1O3	585.512	[M + H]+	[C18H34N]+ (264.3)	586.5 > 264.25		5.72±0.01			1.72408	2.22621	1.7299	1.97604	3.70237	5.05429	2.26654	2.1905
	Cer(d18:1)(20:5)	Cer	C38H65N1O3	583.496	[M + H]+	[C18H34N]+ (264.3)	584.5 > 264.25		5.78±0.06			0.88284	0.813423	0.8263	0.737849	0.279969	0.425008	0.226172	0.281847
	Cer(d18:1)(22:5)	Cer	C40H69N1O3	611.528	[M + H]+	[C18H34N]+ (264.3)	612.55 > 264.25		5.76±0.04			4.12946	6.44214	4.63373	5.6316	11.1871	17.264	11.1027	12.167
	Cer(d18:1)(22:6)	Cer	C40H67N1O3	609.512	[M + H]+	[C18H34N]+ (264.3)	610.5 > 264.25		5.76±0.08			1.59539	1.32476	1.37822	1.25567	0.586211	0.981638	0.628605	0.948293
	Cer total											481.945	513.666	441.089	431.309	65.7814	86.7668	66.9854	65.8497
	Splash_15:0-18:1(d7)DG	DG	C36H61(D7)O5	587.551	[M + NH4]+	[M + H - Acyl FA]+	605.6 > 299.25	605.6 > 346.35	4.7±0.02	3.3675		89.9511	91.2604	78.013	99.9928	54.3463	64.1731	58.2148	60.4602
36	DG(16:0)(16:0)	DG	C35H68O5	568.507	[M + NH4]+	[M + H - Acyl FA]+	586.55 > 313.25		4.67±0.04			90.8866	74.1521	91.0053	63.1738	15.6247	18.6677	13.87	24.4945
	DG(16:0)(18:0)	DG	C37H72O5	596.538	[M + NH4]+	[M + H - Acyl FA]+	614.55 > 341.3	614.55 > 313.25	4.7±0.02			131.529	108.736	128.703	103.745	14.1415	19.4595	13.4561	27.4309
	DG(18:0)(18:0)	DG	C39H76O5	624.569	[M + NH4]+	[M + H - Acyl FA]+	642.6 > 341.3		4.78±0.05			20.4326	19.9501	21.0853	20.2122	1.75656	2.43826	1.67052	3.11631
	DG(16:0)(18:1)	DG	C37H70O5	594.522	[M + NH4]+	[M + H - Acyl FA]+	612.55 > 339.3	612.55 > 313.25	4.73±0.06			573.608	581.463	675.595	629.262	347.811	496.284	399.205	741.482
	DG(18:0)(18:1)	DG	C39H74O5	622.554	[M + NH4]+	[M + H - Acyl FA]+	640.6 > 339.3	640.6 > 341.3	4.79±0.04			529.686	527.441	516.598	498.634	42.671	60.4895	49.1032	78.5313
	DG(18:1)(18:1)	DG	C39H72O5	620.538	[M + NH4]+	[M + H - Acyl FA]+	638.55 > 339.3		4.84±0.03			194.749	220.535	257.479	264.008	203.555	299.376	260.305	338.327
	DG(16:0)(18:2)	DG	C37H68O5	592.507	[M + NH4]+	[M + H - Acyl FA]+	610.55 > 337.25	610.55 > 313.25	4.79±0.03			20.5676	20.116	22.9306	20.7242	533.895	654.515	485.432	1108.49
	DG(18:0)(18:2)	DG	C39H72O5	620.538	[M + NH4]+	[M + H - Acyl FA]+	638.55 > 337.25	638.55 > 341.3	4.86±0.03			45.5874	39.3286	36.5677	42.6943	118.055	136.078	111.513	172.896
	DG(18:1)(18:2)	DG	C39H70O5	618.522	[M + NH4]+	[M + H - Acyl FA]+	636.55 > 337.25	636.55 > 339.3	4.92±0.05			9.97574	9.86317	10.5496	13.7292	191.509	276.744	231.188	521.308
	DG(18:2)(18:2)	DG	C39H68O5	616.507	[M + NH4]+	[M + H - Acyl FA]+	634.55 > 337.25		4.99±0.03			0.286368	0.337625	0.329615	0.347742	26.2523	39.814	21.9706	92.1473
	DG(16:0)(20:4)	DG	C39H68O5	616.507	[M + NH4]+	[M + H - Acyl FA]+	634.55 > 361.25	634.55 > 313.25	4.9±0.03			373.215	276.228	311.692	239.525	88.7396	97.9398	76.1339	143.07
	DG(18:0)(20:4)	DG	C41H72O5	644.538	[M + NH4]+	[M + H - Acyl FA]+	662.55 > 361.25	662.55 > 341.3	4.98±0.02			1160.77	963.484	916.775	828.738	101.574	100.379	61.0742	117.278
	DG(18:1)(20:4)	DG	C41H70O5	642.522	[M + NH4]+	[M + H - Acyl FA]+	660.55 > 361.25	660.55 > 339.3	5.03±0.02			198.822	149.769	189.338	154.728	18.2804	21.8842	18.4606	32.1474
	DG(18:2)(20:4)	DG	C41H68O5	640.507	[M + NH4]+	[M + H - Acyl FA]+	658.55 > 361.25	658.55 > 337.25	5.09±0.01			2.54477	2.02556	3.3569	2.41476	6.12714	11.377	5.8054	20.5254
	DG(20:4)(20:4)	DG	C43H68O5	664.507	[M + NH4]+	[M + H - Acyl FA]+	682.55 > 361.25		5.18±0.02			7.5686	4.12859	7.27824	2.99647	0.297284	0.587583	0.284924	0.778349
	DG(16:0)(20:5)	DG	C39H66O5	614.491	[M + NH4]+	[M + H - Acyl FA]+	632.5 > 359.25	632.5 > 313.25	5±0.02			4.22058	3.23136	3.97307	2.37294	21.234	18.0037	15.3116	17.6412
	DG(18:0)(20:5)	DG	C41H70O5	642.522	[M + NH4]+	[M + H - Acyl FA]+	660.55 > 359.25	660.55 > 341.3	5.05±0.02			12.2901	8.645	11.2078	7.184	9.50693	7.62513	7.26319	7.14324
	DG(18:1)(20:5)	DG	C41H68O5	640.507	[M + NH4]+	[M + H - Acyl FA]+	658.55 > 359.25	658.55 > 339.3	5.1±0.01			2.03231	1.58008	2.38912	1.95342	7.80539	10.7203	10.3816	14.2085
	DG(18:2)(20:5)	DG	C41H66O5	638.491	[M + NH4]+	[M + H - Acyl FA]+	656.5 > 359.25	656.5 > 337.25	5.16±0.01			0.0677838	0.0496356	0.0810732	0.0801643	5.50462	8.72608	5.17156	13.2601
	DG(20:4)(20:5)	DG	C43H66O5	662.491	[M + NH4]+	[M + H - Acyl FA]+	680.5 > 359.25	680.5 > 361.25	5.24±0.01			0.355639	0.18442	0.486152	0.17202	0.215379	0.402728	0.220629	0.50101
	DG(20:5)(20:5)	DG	C43H64O5	660.475	[M + NH4]+	[M + H - Acyl FA]+	678.5 > 359.25		5.17±0.16			0.00210506	ND	0.00879649	0.0106237	0.0433653	0.0624621	0.0738884	0.045438
	DG(16:0)(22:5)	DG	C41H70O5	642.522	[M + NH4]+	[M + H - Acyl FA]+	660.55 > 387.3	660.55 > 313.25	5.07±0.01			11.2369	12.024	12.9432	9.26617	12.3756	13.1711	12.7355	28.6528
	DG(18:0)(22:5)	DG	C43H74O5	670.554	[M + NH4]+	[M + H - Acyl FA]+	688.6 > 387.3	688.6 > 341.3	5.12±0.01			10.7846	9.13885	9.58745	8.82336	3.53696	3.21386	3.00345	4.73803
	DG(18:1)(22:5)	DG	C43H72O5	668.538	[M + NH4]+	[M + H - Acyl FA]+	686.55 > 387.3	686.55 > 339.3	5.17±0.01			2.8561	2.55097	3.91846	2.41774	6.53623	8.99179	7.41995	17.1132
	DG(18:2)(22:5)	DG	C43H70O5	666.522	[M + NH4]+	[M + H - Acyl FA]+	684.55 > 387.3	684.55 > 337.25	5.21±0.02			0.218976	0.13104	0.236148	0.129447	4.46383	8.11254	4.60038	16.9171
	DG(20:4)(22:5)	DG	C45H70O5	690.522	[M + NH4]+	[M + H - Acyl FA]+	708.55 > 387.3	708.55 > 361.25	5.3±0.01			0.389787	0.276725	0.588172	0.218765	0.162812	0.196355	0.130937	0.471621
	DG(20:5)(22:5)	DG	C45H68O5	688.507	[M + NH4]+	[M + H - Acyl FA]+	706.55 > 387.3	706.55 > 359.25	5.32±0.02			0.117367	0.114811	0.117594	0.0776995	0.070855	0.146058	0.139154	0.196351
	DG(22:5)(22:5)	DG	C47H72O5	716.538	[M + NH4]+	[M + H - Acyl FA]+	734.55 > 387.3		5.37±0.03			0.0250716	0.0157619	0.0139894	0.0264048	0.0448587	0.0533359	0.0468645	0.208692
	DG(16:0)(22:6)	DG	C41H68O5	640.507	[M + NH4]+	[M + H - Acyl FA]+	658.55 > 385.25	658.55 > 313.25	5.08±0.02			163.177	163.864	181.436	133.934	128.252	149.999	130.86	285.781
	DG(18:0)(22:6)	DG	C43H72O5	668.538	[M + NH4]+	[M + H - Acyl FA]+	686.55 > 385.25	686.55 > 341.3	5.13±0.02			164.478	139.517	127.803	128.013	38.0373	35.4963	32.6421	77.181
	DG(18:1)(22:6)	DG	C43H70O5	666.522	[M + NH4]+	[M + H - Acyl FA]+	684.55 > 385.25	684.55 > 339.3	5.17±0.01			32.4537	30.526	41.9207	34.0356	74.5556	124.099	97.6773	190.847
	DG(18:2)(22:6)	DG	C43H68O5	664.507	[M + NH4]+	[M + H - Acyl FA]+	682.55 > 385.25	682.55 > 337.25	5.23±0.01			0.823439	0.830294	1.47942	1.01886	44.401	82.6607	49.5905	186.417
	DG(20:4)(22:6)	DG	C45H68O5	688.507	[M + NH4]+	[M + H - Acyl FA]+	706.55 > 385.25	706.55 > 361.25	5.3±0.01			5.08013	5.25199	8.55179	3.98662	0.966022	1.65591	1.0732	4.69152
	DG(20:5)(22:6)	DG	C45H66O5	686.491	[M + NH4]+	[M + H - Acyl FA]+	704.5 > 385.25	704.5 > 359.25	5.37±0.04			0.0772981	0.0792558	0.132973	0.123239	0.535809	0.653647	0.47285	1.34361
	DG(22:5)(22:6)	DG	C47H70O5	714.522	[M + NH4]+	[M + H - Acyl FA]+	732.55 > 385.25	732.55 > 387.3	5.41±0.04			0.558121	0.575625	0.82086	0.71187	0.572052	0.921567	0.567647	3.0174
	DG(22:6)(22:6)	DG	C47H68O5	712.507	[M + NH4]+	[M + H - Acyl FA]+	730.55 > 385.25		5.4±0.04			4.1559	4.56567	6.25879	4.92326	1.91392	3.71836	1.5106	10.0879
	DG total											3775.63	3380.71	3603.24	3224.41	2071.02	2714.67	2130.37	4302.48
	FFA 16:0(13C16)	FA	13C16H32O2	272.294	[M - H]-	[M - H]-	271.3 > 271.3		5.36±0.05	1.1225		29.9837	30.4201	26.0043	33.3309	18.1154	21.391	19.4049	20.1534
8	FA(16:0)	FA	C16H32O2	256.24	[M - H]-	[M - H]-	255.25 > 255.25		5.37±0.01			1519.69	1707.5	2332.33	1798.7	1183.84	2099.09	1409.54	1330.1
	FA(18:0)	FA	C18H36O2	284.272	[M - H]-	[M - H]-	283.25 > 283.25		5.68±0.01			3140.13	3639.99	4097.84	3576.29	385.064	558.543	542.434	556.455
	FA(18:1)	FA	C18H34O2	282.256	[M - H]-	[M - H]-	281.25 > 281.25		5.57±0.01			856.311	986.587	1419.28	1208.37	413.527	473.296	575.509	432.771
	FA(18:2)	FA	C18H32O2	280.24	[M - H]-	[M - H]-	279.25 > 279.25		5.53±0.01			52.8947	76.0734	98.7038	96.7866	360.63	408.779	505.263	494.239
	FA(20:4)	FA	C20H32O2	304.24	[M - H]-	[M - H]-	303.25 > 303.25		5.69±0.1			4526.79	5216.55	5061.16	5188.21	119.789	127.052	143.551	165.75
	FA(20:5)	FA	C20H30O2	302.225	[M - H]-	[M - H]-	301.2 > 301.2		5.95±0.01			24.9654	33.0599	39.529	25.9188	16.9003	28.6873	31.4169	32.0248
	FA(22:5)	FA	C22H34O2	330.256	[M - H]-	[M - H]-	329.25 > 329.25		5.86±0.05			27.5994	36.7851	48.0346	30.6079	28.5431	36.5375	52.1847	52.308
	FA(22:6)	FA	C22H32O2	328.24	[M - H]-	[M - H]-	327.25 > 327.25		5.87±0.03			327.898	401.377	682.847	450.642	136.018	148.713	219.311	271.05
	FA total											10476.3	12097.9	13779.7	12375.5	2644.32	3880.7	3479.21	3334.7
	Hex(Glc)Cer[NS] d18:1(d5)/18:1	HexCer[NS]	C42H74(D5)NO8	730.612	[M + H]+	[C18H34N]+ (264.3)	731.6 > 269.3		7.74±0.01	1.1225		29.9837	30.4201	26.0043	33.3309	18.1154	21.391	19.4049	20.1534
8	HexCer(d18:1)(16:0)	HexCer[NS]	C40H77N1O8	699.565	[M + H]+	[C18H34N]+ (264.3)	700.55 > 264.25		7.68±0.03			24.1834	21.6926	15.9153	19.4677	23.1947	37.4002	34.0658	36.9869
	HexCer(d18:1)(18:0)	HexCer[NS]	C42H81N1O8	727.596	[M + H]+	[C18H34N]+ (264.3)	728.6 > 264.25		7.64±0.04			387.001	420.39	287.421	323.518	2.59142	5.78839	3.60546	8.46147
	HexCer(d18:1)(18:1)	HexCer[NS]	C42H79N1O8	725.581	[M + H]+	[C18H34N]+ (264.3)	726.6 > 264.25		7.94±0.01			367.422	394.67	308.823	339.96	0.308386	0.179472	0.122491	0.157883
	HexCer(d18:1)(18:2)	HexCer[NS]	C42H77N1O8	723.565	[M + H]+	[C18H34N]+ (264.3)	724.55 > 264.25		7.98±0.04			2.90385	2.62073	1.90039	2.23859	0.113502	0.138475	0.109649	0.144796
	HexCer(d18:1)(20:4)	HexCer[NS]	C44H77N1O8	747.565	[M + H]+	[C18H34N]+ (264.3)	748.55 > 264.25		7.97±0.08			0.315333	0.262379	0.214855	0.283641	0.0121621	0.0172266	0.0125261	0.0217339
	HexCer(d18:1)(20:5)	HexCer[NS]	C44H75N1O8	745.549	[M + H]+	[C18H34N]+ (264.3)	746.55 > 264.25		7.94±0.04			12.2149	12.7865	9.88658	10.8114	0.0376877	0.0729775	0.0462642	0.0381138
	HexCer(d18:1)(22:5)	HexCer[NS]	C46H79N1O8	773.581	[M + H]+	[C18H34N]+ (264.3)	774.6 > 264.25		7.93±0.05			15.5571	15.0525	11.1724	13.6398	0.135271	0.168627	0.0682412	0.102196
	HexCer(d18:1)(22:6)	HexCer[NS]	C46H77N1O8	771.565	[M + H]+	[C18H34N]+ (264.3)	772.55 > 264.25		7.91±0.01			253.381	250.891	193.092	212.862	0.470425	0.36498	0.250884	0.20558
	HexCer total											1062.98	1118.37	828.426	922.782	26.8636	44.1303	38.2813	46.1186
	Splash_18:1(d7)LPC_pos	LPC	C26H45(D7)NO7P1	528.392	[M + H]+	[C5H15O4NP]+	529.4 > 184.05		8.66±0.01	10.1025		269.853	273.781	234.039	299.978	163.039	192.519	174.644	181.381
8	LPC(16:0)	LPC	C24H50N1O7P1	495.332	[M + H]+	[C5H15O4NP]+	496.35 > 184.05		8.63±0.01			527.814	488.404	518.731	507.84	437.757	459.545	414.488	547.435
	LPC(18:0)	LPC	C26H54N1O7P1	523.364	[M + H]+	[C5H15O4NP]+	524.35 > 184.05		8.57±0.01			402.225	363.092	357.273	393.118	387.36	438.85	372.679	501.26
	LPC(18:1)	LPC	C26H52N1O7P1	521.348	[M + H]+	[C5H15O4NP]+	522.35 > 184.05		8.73±0.05			405.285	345.823	401.31	357.402	207.465	198.918	249.405	219.733
	LPC(18:2)	LPC	C26H50N1O7P1	519.332	[M + H]+	[C5H15O4NP]+	520.35 > 184.05		8.86±0.04			7.32895	5.69986	7.02918	7.93535	294.302	297.645	274.79	248.527
	LPC(20:4)	LPC	C28H50N1O7P1	543.332	[M + H]+	[C5H15O4NP]+	544.35 > 184.05		8.93±0.01			20.9993	18.3373	32.7922	26.4353	143.575	194.894	157.693	210.557
	LPC(20:5)	LPC	C28H48N1O7P1	541.317	[M + H]+	[C5H15O4NP]+	542.3 > 184.05		9.03±0.03			0.22744	0.224423	0.368891	0.29732	49.1622	36.617	41.4938	23.6119
	LPC(22:5)	LPC	C30H52N1O7P1	569.348	[M + H]+	[C5H15O4NP]+	570.35 > 184.05		9.02±0.02			1.45552	1.64605	2.69478	2.00641	19.3641	17.4044	18.557	18.8236
	LPC(22:6)	LPC	C30H50N1O7P1	567.332	[M + H]+	[C5H15O4NP]+	568.35 > 184.05		9.05±0.01			21.2872	23.531	37.1365	31.4374	177.406	149.612	166.461	182.648
	LPC total											1386.62	1246.76	1357.34	1326.47	1716.39	1793.49	1695.57	1952.59
	Splash_15:0-18:1(d7)PC	PC	C41H73(D7)NO8P1	752.606	[M + CH3COO]-	[Acyl FA - H]-	811.6 > 288.3	811.6 > 241.2	7.44±0.01	22.45		599.674	608.403	520.087	666.619	362.309	427.821	388.099	403.068
36	PC(16:0)(16:0)	PC	C40H80N1O8P1	733.562	[M + CH3COO]-	[Acyl FA - H]-	792.6 > 255.25		7.4±0.01			58277.9	51971.9	60934.6	54306.5	3840.1	4612.82	4220.38	4716.43
	PC(16:0)(18:0)	PC	C42H84N1O8P1	761.593	[M + CH3COO]-	[Acyl FA - H]-	820.6 > 255.25	820.6 > 283.25	7.38±0.02			31804.6	32176.6	34507	31439.5	1422.53	1670.35	1564.3	1850.61
	PC(18:0)(18:0)	PC	C44H88N1O8P1	789.625	[M + CH3COO]-	[Acyl FA - H]-	848.65 > 283.25		7.4±0.01			1978.26	1892.87	1796.53	1890.17	150.896	233.273	205.269	259.004
	PC(16:0)(18:1)	PC	C42H82N1O8P1	759.578	[M + CH3COO]-	[Acyl FA - H]-	818.6 > 255.25	818.6 > 281.25	7.44±0.01			111219	114173	114047	107848	15520.5	13133.4	15805.8	18248.8
	PC(18:0)(18:1)	PC	C44H86N1O8P1	787.609	[M + CH3COO]-	[Acyl FA - H]-	846.6 > 283.25	846.6 > 281.25	7.41±0.01			42334.3	41132	39353.7	42308.6	2781.39	3318.72	3333.72	3151.98
	PC(18:1)(18:1)	PC	C44H84N1O8P1	785.593	[M + CH3COO]-	[Acyl FA - H]-	844.6 > 281.25		7.48±0.01			16298.9	14688.3	15840.2	14968.2	829.214	1012.98	1413	894.966
	PC(16:0)(18:2)	PC	C42H80N1O8P1	757.562	[M + CH3COO]-	[Acyl FA - H]-	816.6 > 255.25	816.6 > 279.25	7.51±0.01			3665.78	3195.41	3713.79	4058.83	17663.8	20724	19811.6	24902.5
	PC(18:0)(18:2)	PC	C44H84N1O8P1	785.593	[M + CH3COO]-	[Acyl FA - H]-	844.6 > 283.25	844.6 > 279.25	7.48±0.01			2270.78	1904.5	1937.95	2167.2	10100.6	12104.3	10502.5	13183.6
	PC(18:1)(18:2)	PC	C44H82N1O8P1	783.578	[M + CH3COO]-	[Acyl FA - H]-	842.6 > 281.25	842.6 > 279.25	7.55±0.01			984.658	1080.73	1124.84	1301.87	3783.58	4548.57	5802.11	3716.24
	PC(18:2)(18:2)	PC	C44H80N1O8P1	781.562	[M + CH3COO]-	[Acyl FA - H]-	840.6 > 279.25		7.62±0.03			54.3743	54.1902	63.0642	31.2686	1020.81	1338.04	1178.3	944.315
	PC(16:0)(20:4)	PC	C44H80N1O8P1	781.562	[M + CH3COO]-	[Acyl FA - H]-	840.6 > 255.25	840.6 > 303.25	7.54±0.01			11852.8	9603.68	13711.4	10930.1	4318.93	6621.1	4866.06	7321.19
	PC(18:0)(20:4)	PC	C46H84N1O8P1	809.593	[M + CH3COO]-	[Acyl FA - H]-	868.6 > 283.25	868.6 > 303.25	7.51±0.01			14436.7	11715.1	15373.6	12242.3	2807.36	4930.06	3045.69	5936.4
	PC(18:1)(20:4)	PC	C46H82N1O8P1	807.578	[M + CH3COO]-	[Acyl FA - H]-	866.6 > 281.25	866.6 > 303.25	7.58±0.01			3734.21	3235.29	4193.16	3309.91	1082.51	1769.42	1561.48	1694.15
	PC(18:2)(20:4)	PC	C46H80N1O8P1	805.562	[M + CH3COO]-	[Acyl FA - H]-	864.6 > 279.25	864.6 > 303.25	7.66±0.01			124	103.856	160.949	168.785	515.308	845.824	553.991	518.068
	PC(20:4)(20:4)	PC	C48H80N1O8P1	829.562	[M + CH3COO]-	[Acyl FA - H]-	888.6 > 303.25		7.72±0.02			95.4174	77.4876	134.474	110.739	48.8979	99.706	51.2034	62.1295
	PC(16:0)(20:5)	PC	C44H78N1O8P1	779.547	[M + CH3COO]-	[Acyl FA - H]-	838.55 > 255.25	838.55 > 301.2	7.62±0.03			193.421	135.179	240.107	157.536	1933.82	2031.37	1840.08	1315.45
	PC(18:0)(20:5)	PC	C46H82N1O8P1	807.578	[M + CH3COO]-	[Acyl FA - H]-	866.6 > 283.25	866.6 > 301.2	7.61±0.03			305.202	281.582	329.623	246.927	1104.36	1351.58	995.006	1068.26
	PC(18:1)(20:5)	PC	C46H80N1O8P1	805.562	[M + CH3COO]-	[Acyl FA - H]-	864.6 > 281.25	864.6 > 301.2	7.69±0.05			69.5361	56.8743	66.724	62.0785	474.011	537.863	570.735	282.312
	PC(18:2)(20:5)	PC	C46H78N1O8P1	803.547	[M + CH3COO]-	[Acyl FA - H]-	862.55 > 279.25	862.55 > 301.2	7.73±0.03			10.0822	9.3939	11.0485	8.66188	517.883	586.731	489.493	270.769
	PC(20:4)(20:5)	PC	C48H78N1O8P1	827.547	[M + CH3COO]-	[Acyl FA - H]-	886.55 > 303.25	886.55 > 301.2	7.8±0.04			12.5213	5.28124	ND	5.04429	57.0075	85.4897	63.0544	40.2594
	PC(20:5)(20:5)	PC	C48H76N1O8P1	825.531	[M + CH3COO]-	[Acyl FA - H]-	884.55 > 301.2		7.85±0.04			ND	ND	ND	ND	11.4786	11.4829	7.93065	2.0481
	PC(16:0)(22:5)	PC	C46H82N1O8P1	807.578	[M + CH3COO]-	[Acyl FA - H]-	866.6 > 255.25	866.6 > 329.25	7.63±0.01			1406.66	1407.16	1679.87	1309.04	805.326	831.008	794.284	1125.67
	PC(18:0)(22:5)	PC	C48H86N1O8P1	835.609	[M + CH3COO]-	[Acyl FA - H]-	894.6 > 283.25	894.6 > 329.25	7.6±0.01			896.563	824.654	904.071	785.799	304.275	383.739	307.781	516.694
	PC(18:1)(22:5)	PC	C48H84N1O8P1	833.593	[M + CH3COO]-	[Acyl FA - H]-	892.6 > 281.25	892.6 > 329.25	7.68±0.01			460.242	472.136	544.356	489.647	162.774	207.056	230.885	222.98
	PC(18:2)(22:5)	PC	C48H82N1O8P1	831.578	[M + CH3COO]-	[Acyl FA - H]-	890.6 > 279.25	890.6 > 329.25	7.75±0.01			25.4642	19.6476	27.5098	19.2768	113.042	151.619	144.651	121.116
	PC(20:4)(22:5)	PC	C50H82N1O8P1	855.578	[M + CH3COO]-	[Acyl FA - H]-	914.6 > 303.25	914.6 > 329.25	7.8±0.03			86.0822	67.7935	104.387	75.7585	27.2043	48.7613	27.6064	27.5023
	PC(20:5)(22:5)	PC	C50H80N1O8P1	853.562	[M + CH3COO]-	[Acyl FA - H]-	912.6 > 301.2	912.6 > 329.25	7.85±0.03			ND	ND	ND	ND	4.48103	7.42962	7.03491	3.48323
	PC(22:5)(22:5)	PC	C52H84N1O8P1	881.593	[M + CH3COO]-	[Acyl FA - H]-	940.6 > 329.25		7.85±0.04			ND	1.07127	2.81168	1.33748	1.11866	2.34477	2.03478	2.25462
	PC(16:0)(22:6)	PC	C46H80N1O8P1	805.562	[M + CH3COO]-	[Acyl FA - H]-	864.6 > 255.25	864.6 > 327.25	7.64±0.01			11617.3	11221.3	13426.9	11017.1	5404.82	6318.26	5441.79	9017.79
	PC(18:0)(22:6)	PC	C48H84N1O8P1	833.593	[M + CH3COO]-	[Acyl FA - H]-	892.6 > 283.25	892.6 > 327.25	7.6±0.01			7979.33	7744.48	8490.83	7412.72	2265.14	3084.69	2348.24	4372.98
	PC(18:1)(22:6)	PC	C48H82N1O8P1	831.578	[M + CH3COO]-	[Acyl FA - H]-	890.6 > 281.25	890.6 > 327.25	7.68±0.01			4222.28	4113.79	4620.1	4174.28	1298.74	1674.5	1677.96	1964.78
	PC(18:2)(22:6)	PC	C48H80N1O8P1	829.562	[M + CH3COO]-	[Acyl FA - H]-	888.6 > 279.25	888.6 > 327.25	7.76±0.01			169.745	169.7	200.547	236.213	594.858	820.054	675.59	664.532
	PC(20:4)(22:6)	PC	C50H80N1O8P1	853.562	[M + CH3COO]-	[Acyl FA - H]-	912.6 > 303.25	912.6 > 327.25	7.8±0.01			612.02	497.772	721.416	578	160.924	240.179	151.249	134.975
	PC(20:5)(22:6)	PC	C50H78N1O8P1	851.547	[M + CH3COO]-	[Acyl FA - H]-	910.55 > 301.2	910.55 > 327.25	7.88±0.01			1.78224	ND	1.7506	1.6776	50.6039	60.9909	49.6716	25.3232
	PC(22:5)(22:6)	PC	C52H82N1O8P1	879.578	[M + CH3COO]-	[Acyl FA - H]-	938.6 > 329.25	938.6 > 327.25	7.87±0.02			38.0032	38.5348	52.4885	41.2131	12.9431	14.0812	21.1197	12.8211
	PC(22:6)(22:6)	PC	C52H80N1O8P1	877.562	[M + CH3COO]-	[Acyl FA - H]-	936.6 > 327.25		7.89±0.01			226.008	197.156	282.7	251.942	31.8937	35.8248	34.4273	19.2055
	PC total											327464	314268	338599	313957	81223.2	95447.6	89796	108612
	Splash_d18:1-18:1(d9)SM	SM	C41H72(D9)N2O6P1	737.64	[M + H]+	[C5H15O4NP]+ (184.1)	738.65 > 184.05		8.08±0.01	4.49		119.935	121.681	104.017	133.324	72.4618	85.5641	77.6198	80.6137
7	SM(d18:1)(16:0)	SM	C39H79N2O6P1	702.568	[M + H]+	[C5H15O4NP]+ (184.1)	703.55 > 184.05		8.07±0.01			1204.66	932.469	949.781	777.866	1617.54	800.303	1348.29	2509.57
	SM(d18:1)(18:0)	SM	C41H83N2O6P1	730.599	[M + H]+	[C5H15O4NP]+ (184.1)	731.6 > 184.05		8.03±0.01			23586.4	18120.1	20525.1	17273.2	538.277	327.647	367.978	913.5
	SM(d18:1)(18:1)	SM	C41H81N2O6P1	728.583	[M + H]+	[C5H15O4NP]+ (184.1)	729.6 > 184.05		8.12±0.01			1831.04	1434.35	1872.63	1484.02	37.5627	16.554	31.505	67.4232
	SM(d18:1)(18:2)	SM	C41H79N2O6P1	726.568	[M + H]+	[C5H15O4NP]+ (184.1)	727.55 > 184.05		ND			ND	ND	ND	ND	ND	ND	ND	ND
	SM(d18:1)(20:4)	SM	C43H79N2O6P1	750.568	[M + H]+	[C5H15O4NP]+ (184.1)	751.55 > 184.05		8.13±0.15			9.55138	4.97272	7.73052	3.65837	0.832403	1.05962	2.14161	ND
	SM(d18:1)(20:5)	SM	C43H77N2O6P1	748.552	[M + H]+	[C5H15O4NP]+ (184.1)	749.55 > 184.05		8.27±0.09			21.6414	12.6422	23.6064	16.3551	0.505477	1.08203	2.05118	0.0680553
	SM(d18:1)(22:5)	SM	C45H81N2O6P1	776.583	[M + H]+	[C5H15O4NP]+ (184.1)	777.6 > 184.05		8.28±0.17			83.3672	72.9943	83.7212	82.3753	6.20513	3.93617	3.69136	6.29803
	SM(d18:1)(22:6)	SM	C45H79N2O6P1	774.568	[M + H]+	[C5H15O4NP]+ (184.1)	775.55 > 184.05		8.02±0.1			43.1247	41.4441	50.7592	30.8886	16.7599	14.4642	16.6787	27.6614
	SM total											26779.8	20619	23513.4	19668.3	2217.68	1165.05	1772.34	3524.52
	Splash_15:0-18:1(d7)PE	PE	C38H67(D7)NO8P1	710.559	[M - H]-	[Acyl FA - H]-	709.55 > 288.3	709.55 > 241.2	8.98±0.02	1.5715		41.9772	42.5882	36.4061	46.6633	25.3616	29.9474	27.1669	28.2148
34	PE(16:0)(16:0)	PE	C37H74N1O8P1	691.515	[M - H]-	[Acyl FA - H]-	690.5 > 255.25		8.93±0.02			156.153	128.112	152.496	94.3018	20.8179	26.5807	25.443	22.5928
	PE(16:0)(18:0)	PE	C39H78N1O8P1	719.547	[M - H]-	[Acyl FA - H]-	718.55 > 255.25	718.55 > 283.25	8.9±0.01			693.728	688.793	750.111	540.304	39.6341	53.7435	47.1388	44.9326
	PE(18:0)(18:0)	PE	C41H82N1O8P1	747.578	[M - H]-	[Acyl FA - H]-	746.55 > 283.25		9.04±0.11			492.192	439.266	456.049	331.306	14.9251	19.9596	14.5294	18.7553
	PE(16:0)(18:1)	PE	C39H76N1O8P1	717.531	[M - H]-	[Acyl FA - H]-	716.5 > 255.25	716.5 > 281.25	8.97±0.01			8126.57	8138.93	8787.02	6387.15	405.92	596.555	561.832	660.347
	PE(18:0)(18:1)	PE	C41H80N1O8P1	745.562	[M - H]-	[Acyl FA - H]-	744.55 > 283.25	744.55 > 281.25	8.93±0.02			16804.7	16351.1	17194.2	13317.7	342.959	426.888	344.268	387.701
	PE(18:1)(18:1)	PE	C41H78N1O8P1	743.547	[M - H]-	[Acyl FA - H]-	742.55 > 281.25		9.01±0.01			12774.2	14117.6	13515.6	11199.9	113.999	160.199	163.559	138.467
	PE(16:0)(18:2)	PE	C39H74N1O8P1	715.515	[M - H]-	[Acyl FA - H]-	714.5 > 255.25	714.5 > 279.25	9.08±0.02			143.754	146.577	156.888	126.231	943.832	1322.52	1061.61	1461.22
	PE(18:0)(18:2)	PE	C41H78N1O8P1	743.547	[M - H]-	[Acyl FA - H]-	742.55 > 283.25	742.55 > 279.25	9.02±0.01			642.578	581.302	567.979	444.273	1514.14	2149.54	1601.22	1950.87
	PE(18:1)(18:2)	PE	C41H76N1O8P1	741.531	[M - H]-	[Acyl FA - H]-	740.5 > 281.25	740.5 > 279.25	9.11±0.01			520.187	506.633	508.596	517.048	715.864	976.821	1095.77	712.007
	PE(18:2)(18:2)	PE	C41H74N1O8P1	739.515	[M - H]-	[Acyl FA - H]-	738.5 > 279.25		9.24±0.04			8.56437	8.8615	9.84957	10.9202	78.5661	132.049	96.1853	87.5239
	PE(16:0)(20:4)	PE	C41H74N1O8P1	739.515	[M - H]-	[Acyl FA - H]-	738.5 > 255.25	738.5 > 303.25	9.12±0.01			1938.6	1742.84	2150.23	1612	993.054	1416.31	945.935	1357.11
	PE(18:0)(20:4)	PE	C43H78N1O8P1	767.547	[M - H]-	[Acyl FA - H]-	766.55 > 283.25	766.55 > 303.25	9.07±0.01			17382	15689.2	18106.8	13943.9	2822.59	4088.33	2437.8	4420.52
	PE(18:1)(20:4)	PE	C43H76N1O8P1	765.531	[M - H]-	[Acyl FA - H]-	764.5 > 281.25	764.5 > 303.25	9.16±0.01			4327.75	4155.81	4545.11	4026.61	788.365	1222.23	1146.42	1029.33
	PE(18:2)(20:4)	PE	C43H74N1O8P1	763.515	[M - H]-	[Acyl FA - H]-	762.5 > 279.25	762.5 > 303.25	9.29±0.02			123.629	135.723	149.252	143.373	73.0997	120.963	82.3415	57.2835
	PE(20:4)(20:4)	PE	C45H74N1O8P1	787.515	[M - H]-	[Acyl FA - H]-	786.5 > 303.25		9.37±0.02			74.7413	58.1123	77.7575	57.6549	5.9162	10.887	6.93679	4.98726
	PE(16:0)(20:5)	PE	C41H72N1O8P1	737.5	[M - H]-	[Acyl FA - H]-	736.5 > 255.25	736.5 > 301.2	9.25±0.06			37.6539	31.8695	40.8776	26.4584	201.948	221.521	210.101	167.992
	PE(18:0)(20:5)	PE	C43H76N1O8P1	765.531	[M - H]-	[Acyl FA - H]-	764.5 > 283.25	764.5 > 301.2	9.22±0.05			168.103	149.511	153.178	115.723	409.778	481.743	363.036	410.383
	PE(18:1)(20:5)	PE	C43H74N1O8P1	763.515	[M - H]-	[Acyl FA - H]-	762.5 > 281.25	762.5 > 301.2	9.29±0.03			153.553	148.574	166.713	134.59	248.865	320.418	361.231	171.06
	PE(18:2)(20:5)	PE	C43H72N1O8P1	761.5	[M - H]-	[Acyl FA - H]-	760.5 > 279.25	760.5 > 301.2	9.4±0.04			6.88753	6.64056	7.17842	3.91045	48.5242	62.5822	61.7209	23.4529
	PE(20:4)(20:5)	PE	C45H72N1O8P1	785.5	[M - H]-	[Acyl FA - H]-	784.5 > 303.25	784.5 > 301.2	9.45±0.02			16.0959	17.7213	17.2751	11.4537	6.51611	8.83297	7.73556	3.95695
	PE(20:5)(20:5)	PE	C45H70N1O8P1	783.484	[M - H]-	[Acyl FA - H]-	782.5 > 301.2		ND			ND	ND	ND	ND	ND	ND	ND	ND
	PE(16:0)(22:5)	PE	C43H76N1O8P1	765.531	[M - H]-	[Acyl FA - H]-	764.5 > 255.25	764.5 > 329.25	9.25±0.02			530.026	486.619	515.477	361.47	225.613	267.447	200.099	341.314
	PE(18:0)(22:5)	PE	C45H80N1O8P1	793.562	[M - H]-	[Acyl FA - H]-	792.55 > 283.25	792.55 > 329.25	9.19±0.02			1902.19	1864.3	1829.78	1400.72	119.249	138.931	102.878	171.964
	PE(18:1)(22:5)	PE	C45H78N1O8P1	791.547	[M - H]-	[Acyl FA - H]-	790.55 > 281.25	790.55 > 329.25	9.3±0.03			389.416	402.302	367.978	277.804	69.1808	92.3923	87.4267	90.4917
	PE(18:2)(22:5)	PE	C45H76N1O8P1	789.531	[M - H]-	[Acyl FA - H]-	788.5 > 279.25	788.5 > 329.25	9.39±0.02			19.0218	17.0939	19.0732	14.4725	14.9078	22.9328	17.9162	19.3704
	PE(20:4)(22:5)	PE	C47H76N1O8P1	813.531	[M - H]-	[Acyl FA - H]-	812.5 > 303.25	812.5 > 329.25	9.46±0.03			53.2035	43.5113	60.5527	36.5216	3.31386	4.51487	3.72165	3.26459
	PE(20:5)(22:5)	PE	C47H74N1O8P1	811.515	[M - H]-	[Acyl FA - H]-	810.5 > 301.2	810.5 > 329.25	ND			ND	ND	ND	ND	ND	ND	ND	ND
	PE(22:5)(22:5)	PE	C49H78N1O8P1	839.547	[M - H]-	[Acyl FA - H]-	838.55 > 329.25		9.56±0.03			18.6491	19.2237	16.7329	12.3856	0.203052	0.194045	0.32398	0.159242
	PE(16:0)(22:6)	PE	C43H74N1O8P1	763.515	[M - H]-	[Acyl FA - H]-	762.5 > 255.25	762.5 > 327.25	9.26±0.02			6956.16	6879.71	7828.58	5813.49	2701.02	3399.58	2637.99	4606.19
	PE(18:0)(22:6)	PE	C45H78N1O8P1	791.547	[M - H]-	[Acyl FA - H]-	790.55 > 283.25	790.55 > 327.25	9.2±0.02			31443.9	29545.3	32696.9	23194.9	970.732	1216.75	872.21	1728.93
	PE(18:1)(22:6)	PE	C45H76N1O8P1	789.531	[M - H]-	[Acyl FA - H]-	788.5 > 281.25	788.5 > 327.25	9.31±0.02			5048.12	4680.47	4967.44	3440.47	963.462	1289.69	1253.98	1449.62
	PE(18:2)(22:6)	PE	C45H74N1O8P1	787.515	[M - H]-	[Acyl FA - H]-	786.5 > 279.25	786.5 > 327.25	9.4±0.03			211.135	174.269	222.018	191.109	135.39	190.717	154.262	171.785
	PE(20:4)(22:6)	PE	C47H74N1O8P1	811.515	[M - H]-	[Acyl FA - H]-	810.5 > 303.25	810.5 > 327.25	9.47±0.03			437.396	362.204	458.4	370.684	22.3348	28.8777	24.8287	18.2211
	PE(20:5)(22:6)	PE	C47H72N1O8P1	809.5	[M - H]-	[Acyl FA - H]-	808.5 > 301.2	808.5 > 327.25	9.58±0.02			10.3172	8.22861	8.99007	4.73935	5.77783	6.84578	8.58609	4.01395
	PE(22:5)(22:6)	PE	C49H76N1O8P1	837.531	[M - H]-	[Acyl FA - H]-	836.5 > 329.25	836.5 > 327.25	9.56±0.02			370.201	387.831	383.852	278.273	2.65325	3.61941	3.78145	2.78088
	PE(22:6)(22:6)	PE	C49H74N1O8P1	835.515	[M - H]-	[Acyl FA - H]-	834.5 > 327.25		9.59±0.04			929.481	965.428	1042.12	765.854	5.66246	6.84952	6.52248	5.46509
	PE total											112911	109080	117931	89207.7	15028.8	20488	16009.4	21744.1
	Splash_18:1(d7)LPE_pos	LPE	C23H39(D7)NO7P1	486.345	[M + H]+	[M + H - C2H8O4NP]+	487.35 > 346.35		10.87±0.05	0.449		11.9935	12.1681	10.4017	13.3324	7.24618	8.55641	7.76198	8.06137
8	LPE(16:0)	LPE	C21H44N1O7P1	453.286	[M + H]+	[M + H - C2H8O4NP]+	454.3 > 313.25		10.85±0.03			124.372	108.403	147.962	133.421	162.818	147.702	127.676	204.465
	LPE(18:0)	LPE	C23H48N1O7P1	481.317	[M + H]+	[M + H - C2H8O4NP]+	482.3 > 341.3		10.75±0.02			282.438	245.822	291.625	280.903	167.115	169.776	139.413	216.385
	LPE(18:1)	LPE	C23H46N1O7P1	479.301	[M + H]+	[M + H - C2H8O4NP]+	480.3 > 339.3		11.02±0.07			217.457	228.787	283.973	231.869	78.2221	76.6999	85.7629	82.6091
	LPE(18:2)	LPE	C23H44N1O7P1	477.286	[M + H]+	[M + H - C2H8O4NP]+	478.3 > 337.25		11.22±0.11			4.14072	4.06514	6.78871	4.9049	46.3472	47.2866	44.2834	36.0605
	LPE(20:4)	LPE	C25H44N1O7P1	501.286	[M + H]+	[M + H - C2H8O4NP]+	502.3 > 361.25		11.3±0.05			54.5475	51.461	115.326	73.2631	76.9995	82.467	57.5118	84.7266
	LPE(20:5)	LPE	C25H42N1O7P1	499.27	[M + H]+	[M + H - C2H8O4NP]+	500.3 > 359.25		11.45±0.06			0.871917	0.681478	1.77212	1.062	17.3533	14.7227	15.6852	11.2664
	LPE(22:5)	LPE	C27H46N1O7P1	527.301	[M + H]+	[M + H - C2H8O4NP]+	528.3 > 387.3		11.42±0.07			12.9849	13.9836	31.3956	17.9889	12.9978	11.7531	11.5455	12.8953
	LPE(22:6)	LPE	C27H44N1O7P1	525.286	[M + H]+	[M + H - C2H8O4NP]+	526.3 > 385.25		11.46±0.02			212.12	226.755	549.136	287.566	152.565	142.888	137.228	170.957
	LPE total											908.932	879.958	1427.98	1030.98	714.418	693.295	619.105	819.365
	Splash_15:0-18:1(d7)PG	PG	C39H68(D7)O10P1	741.554	[M - H]-	[Acyl FA - H]-	740.55 > 288.3	740.55 > 241.2	13.15±0.04	1.1225		29.9837	30.4201	26.0043	33.3309	18.1154	21.391	19.4049	20.1534
33	PG(16:0)(16:0)	PG	C38H75O10P1	722.51	[M - H]-	[Acyl FA - H]-	721.5 > 255.25		13.08±0.03			291.932	284.163	291.872	239.594	2.71729	3.13699	2.931	2.51874
	PG(16:0)(18:0)	PG	C40H79O10P1	750.541	[M - H]-	[Acyl FA - H]-	749.55 > 255.25	749.55 > 283.25	13.04±0.07			144.42	147.421	139.879	119.443	12.4113	14.376	11.2302	19.3824
	PG(18:0)(18:0)	PG	C42H83O10P1	778.572	[M - H]-	[Acyl FA - H]-	777.55 > 283.25		13.02±0.03			6.9039	6.34719	6.74735	5.64446	0.669584	0.690918	0.50163	1.10609
	PG(16:0)(18:1)	PG	C40H77O10P1	748.525	[M - H]-	[Acyl FA - H]-	747.5 > 255.25	747.5 > 281.25	13.13±0.02			1309.82	1292.19	1209.3	1100.96	368.859	453.011	360.364	488.422
	PG(18:0)(18:1)	PG	C42H81O10P1	776.557	[M - H]-	[Acyl FA - H]-	775.55 > 283.25	775.55 > 281.25	13.05±0.05			149.721	142.49	135.484	123.086	14.725	18.2521	14.7349	31.1219
	PG(18:1)(18:1)	PG	C42H79O10P1	774.541	[M - H]-	[Acyl FA - H]-	773.55 > 281.25		13.18±0.05			115.257	109.855	101.944	98.864	4.89744	5.9263	6.50053	7.16772
	PG(16:0)(18:2)	PG	C40H75O10P1	746.51	[M - H]-	[Acyl FA - H]-	745.5 > 255.25	745.5 > 279.25	13.27±0.06			6.24711	6.03974	6.069	6.56034	112.602	145.853	96.9956	162.273
	PG(18:0)(18:2)	PG	C42H79O10P1	774.541	[M - H]-	[Acyl FA - H]-	773.55 > 283.25	773.55 > 279.25	13.17±0.06			2.18771	2.06529	2.09444	2.12776	61.0907	90.5771	65.3888	134.245
	PG(18:1)(18:2)	PG	C42H77O10P1	772.525	[M - H]-	[Acyl FA - H]-	771.5 > 281.25	771.5 > 279.25	13.29±0.04			8.54288	7.26016	7.47514	7.5835	14.684	20.1091	23.541	28.2618
	PG(18:2)(18:2)	PG	C42H75O10P1	770.51	[M - H]-	[Acyl FA - H]-	769.5 > 279.25		13.49±0.18			0.194379	0.107885	0.232095	0.170768	2.0508	2.65807	2.34395	2.83645
	PG(16:0)(20:4)	PG	C42H75O10P1	770.51	[M - H]-	[Acyl FA - H]-	769.5 > 255.25	769.5 > 303.25	13.33±0.04			85.8118	69.9188	84.6497	62.4176	2.18256	3.30187	2.08193	4.844
	PG(18:0)(20:4)	PG	C44H79O10P1	798.541	[M - H]-	[Acyl FA - H]-	797.55 > 283.25	797.55 > 303.25	13.23±0.04			173.631	160.675	155.954	130.656	4.02075	6.08807	3.85293	9.85179
	PG(18:1)(20:4)	PG	C44H77O10P1	796.525	[M - H]-	[Acyl FA - H]-	795.5 > 281.25	795.5 > 303.25	13.37±0.04			43.6893	39.9067	41.9379	35.0834	0.650353	0.94066	0.911464	1.41797
	PG(18:2)(20:4)	PG	C44H75O10P1	794.51	[M - H]-	[Acyl FA - H]-	793.5 > 279.25	793.5 > 303.25	13.53±0.03			2.35498	2.16176	2.22706	1.7749	0.0876529	0.169062	0.161542	0.184383
	PG(20:4)(20:4)	PG	C46H75O10P1	818.51	[M - H]-	[Acyl FA - H]-	817.5 > 303.25		13.62±0.06			0.485489	0.344385	0.411072	0.458893	ND	ND	0.00799659	0.00234918
	PG(16:0)(20:5)	PG	C42H73O10P1	768.494	[M - H]-	[Acyl FA - H]-	767.5 > 255.25	767.5 > 301.2	ND			ND	ND	ND	ND	ND	ND	ND	ND
	PG(18:0)(20:5)	PG	C44H77O10P1	796.525	[M - H]-	[Acyl FA - H]-	795.5 > 283.25	795.5 > 301.2	ND			ND	ND	ND	ND	ND	ND	ND	ND
	PG(18:1)(20:5)	PG	C44H75O10P1	794.51	[M - H]-	[Acyl FA - H]-	793.5 > 281.25	793.5 > 301.2	13.15±0.03			1.24674	0.900333	0.896493	0.763694	4.172	5.24569	4.72113	5.38508
	PG(18:2)(20:5)	PG	C44H73O10P1	792.494	[M - H]-	[Acyl FA - H]-	791.5 > 279.25	791.5 > 301.2	13.33±0.03			0.110839	0.0927172	0.14798	0.106148	1.76988	2.44202	1.81231	2.56922
	PG(20:4)(20:5)	PG	C46H73O10P1	816.494	[M - H]-	[Acyl FA - H]-	815.5 > 303.25	815.5 > 301.2	13.4±0.04			0.51513	0.388848	0.413457	0.281797	0.342011	0.499374	0.34912	0.807801
	PG(20:5)(20:5)	PG	C46H71O10P1	814.478	[M - H]-	[Acyl FA - H]-	813.45 > 301.2		ND			ND	ND	ND	ND	ND	ND	ND	ND
	PG(16:0)(22:5)	PG	C44H77O10P1	796.525	[M - H]-	[Acyl FA - H]-	795.5 > 255.25	795.5 > 329.25	13.47±0.03			2.29365	2.43574	2.35962	1.92264	0.516796	0.481535	0.408933	0.819201
	PG(18:0)(22:5)	PG	C46H81O10P1	824.557	[M - H]-	[Acyl FA - H]-	823.55 > 283.25	823.55 > 329.25	13.28±0.15			1.07446	1.12888	1.05671	0.946045	1.13178	1.45985	1.15598	1.63856
	PG(18:1)(22:5)	PG	C46H79O10P1	822.541	[M - H]-	[Acyl FA - H]-	821.55 > 281.25	821.55 > 329.25	13.17±0.07			3.0934	2.60969	3.10107	2.36617	11.3921	15.7777	13.7349	18.0566
	PG(18:2)(22:5)	PG	C46H77O10P1	820.525	[M - H]-	[Acyl FA - H]-	819.5 > 279.25	819.5 > 329.25	13.3±0.04			0.636937	0.58019	0.681387	0.740159	6.95947	8.80638	7.23827	11.3573
	PG(20:4)(22:5)	PG	C48H77O10P1	844.525	[M - H]-	[Acyl FA - H]-	843.5 > 303.25	843.5 > 329.25	13.37±0.04			1.94317	1.61128	1.94337	1.40433	1.22635	1.63667	1.20196	3.3398
	PG(20:5)(22:5)	PG	C48H75O10P1	842.51	[M - H]-	[Acyl FA - H]-	841.5 > 301.2	841.5 > 329.25	13.49±0.07			0.101574	0.104418	0.0466033	0.078445	0.682597	0.957745	0.893155	0.817478
	PG(22:5)(22:5)	PG	C50H79O10P1	870.541	[M - H]-	[Acyl FA - H]-	869.55 > 329.25		13.47±0.06			0.419211	0.346944	0.480488	0.358131	1.3623	1.75395	1.52121	1.81518
	PG(16:0)(22:6)	PG	C44H75O10P1	794.51	[M - H]-	[Acyl FA - H]-	793.5 > 255.25	793.5 > 327.25	13.5±0.05			22.296	22.6241	21.4684	19.8365	1.22075	1.66951	1.05304	1.55317
	PG(18:0)(22:6)	PG	C46H79O10P1	822.541	[M - H]-	[Acyl FA - H]-	821.55 > 283.25	821.55 > 327.25	13.39±0.02			12.7233	13.1286	12.4465	10.9847	2.24249	3.69024	2.52783	4.22521
	PG(18:1)(22:6)	PG	C46H77O10P1	820.525	[M - H]-	[Acyl FA - H]-	819.5 > 281.25	819.5 > 327.25	13.52±0.07			13.0116	13.3728	12.5171	10.8602	0.907344	1.34335	1.14444	1.36997
	PG(18:2)(22:6)	PG	C46H75O10P1	818.51	[M - H]-	[Acyl FA - H]-	817.5 > 279.25	817.5 > 327.25	13.33±0.04			6.27816	5.39831	6.32434	7.08423	29.6134	43.387	31.0703	54.4701
	PG(20:4)(22:6)	PG	C48H75O10P1	842.51	[M - H]-	[Acyl FA - H]-	841.5 > 303.25	841.5 > 327.25	13.41±0.03			20.1829	15.0069	21.1664	17.2179	3.09468	5.03889	3.30038	9.24262
	PG(20:5)(22:6)	PG	C48H73O10P1	840.494	[M - H]-	[Acyl FA - H]-	839.5 > 301.2	839.5 > 327.25	13.57±0.02			0.949263	0.775029	1.06026	0.786757	2.21397	2.82718	2.36124	3.5087
	PG(22:5)(22:6)	PG	C50H77O10P1	868.525	[M - H]-	[Acyl FA - H]-	867.5 > 329.25	867.5 > 327.25	13.52±0.04			10.7142	8.87213	10.7828	8.88746	12.8724	17.6527	14.683	19.2714
	PG(22:6)(22:6)	PG	C50H75O10P1	866.51	[M - H]-	[Acyl FA - H]-	865.5 > 327.25		13.58±0.03			64.9977	53.797	66.5911	56.2864	50.7611	72.0642	52.1073	75.7584
	PG total											2503.78	2414.12	2349.76	2075.34	734.13	951.825	732.832	1109.64
	Splash_15:0-18:1(d7)PI	PI	C42H72(D7)O13P1	829.57	[M - H]-	[Acyl FA - H]-	828.55 > 288.3	828.55 > 241.2	17.38±0.02	4.49		119.935	121.681	104.017	133.324	72.4618	85.5641	77.6198	80.6137
28	PI(16:0)(16:0)	PI	C41H79O13P1	810.526	[M - H]-	[Acyl FA - H]-	809.5 > 255.25		17.36±0.04			159.193	159.457	138.406	138.575	1.05367	0.684495	0.592903	0.798499
	PI(16:0)(18:0)	PI	C43H83O13P1	838.557	[M - H]-	[Acyl FA - H]-	837.55 > 255.25	837.55 > 283.25	17.26±0.04			239.885	201.667	221.257	209.098	8.52251	6.96971	4.75992	7.4135
	PI(18:0)(18:0)	PI	C45H87O13P1	866.588	[M - H]-	[Acyl FA - H]-	865.6 > 283.25		17.2±0.06			42.3602	43.1542	42.6374	38.35	9.90619	12.2099	10.5007	14.6686
	PI(16:0)(18:1)	PI	C43H81O13P1	836.541	[M - H]-	[Acyl FA - H]-	835.55 > 255.25	835.55 > 281.25	17.34±0.04			671.717	678.438	608.334	590.583	64.4915	60.7478	48.4502	88.8686
	PI(18:0)(18:1)	PI	C45H85O13P1	864.573	[M - H]-	[Acyl FA - H]-	863.55 > 283.25	863.55 > 281.25	17.23±0.03			698.749	687.756	642.291	613.301	147.056	167.431	138.674	214.661
	PI(18:1)(18:1)	PI	C45H83O13P1	862.557	[M - H]-	[Acyl FA - H]-	861.55 > 281.25		17.33±0.03			186.948	175.774	151.691	159.463	52.2777	74.7866	72.5146	77.7746
	PI(16:0)(18:2)	PI	C43H79O13P1	834.526	[M - H]-	[Acyl FA - H]-	833.5 > 255.25	833.5 > 279.25	17.47±0.02			24.5206	27.3539	20.96	25.4229	297.286	322.479	209.4	469.472
	PI(18:0)(18:2)	PI	C45H83O13P1	862.557	[M - H]-	[Acyl FA - H]-	861.55 > 283.25	861.55 > 279.25	17.37±0.13			54.1693	47.5276	44.9419	43.2918	406.636	495.584	404.019	497.508
	PI(18:1)(18:2)	PI	C45H81O13P1	860.541	[M - H]-	[Acyl FA - H]-	859.55 > 281.25	859.55 > 279.25	17.46±0.07			31.1843	33.1671	30.6264	35.8427	300.62	422.956	336.807	320.279
	PI(18:2)(18:2)	PI	C45H79O13P1	858.526	[M - H]-	[Acyl FA - H]-	857.5 > 279.25		17.58±0.03			1.58622	1.26681	0.256344	0.902787	41.1052	63.5726	38.9497	61.8335
	PI(16:0)(20:4)	PI	C45H79O13P1	858.526	[M - H]-	[Acyl FA - H]-	857.5 > 255.25	857.5 > 303.25	17.51±0.02			3013.59	2590.34	2893.5	2656.04	1494.88	1859.97	1152.6	2057.51
	PI(18:0)(20:4)	PI	C47H83O13P1	886.557	[M - H]-	[Acyl FA - H]-	885.55 > 283.25	885.55 > 303.25	17.38±0.01			10558	9271.92	10736.5	9533.28	10355.7	14814.6	9866.32	19596.8
	PI(18:1)(20:4)	PI	C47H81O13P1	884.541	[M - H]-	[Acyl FA - H]-	883.55 > 281.25	883.55 > 303.25	17.5±0.02			2326.48	2127.71	2304.47	2166.38	866.403	1263.23	1184.72	793.319
	PI(18:2)(20:4)	PI	C47H79O13P1	882.526	[M - H]-	[Acyl FA - H]-	881.5 > 279.25	881.5 > 303.25	17.63±0.02			48.9053	40.3289	53.0912	61.3524	52.5894	73.5311	60.6925	65.044
	PI(20:4)(20:4)	PI	C49H79O13P1	906.526	[M - H]-	[Acyl FA - H]-	905.5 > 303.25		17.69±0.05			50.0755	40.8626	58.8968	44.1299	4.39709	7.8734	4.7112	4.96815
	PI(16:0)(20:5)	PI	C45H77O13P1	856.51	[M - H]-	[Acyl FA - H]-	855.5 > 255.25	855.5 > 301.2	17.62±0.03			67.7612	65.9145	60.4782	56.6444	281.742	250.408	192.851	229.554
	PI(18:0)(20:5)	PI	C47H81O13P1	884.541	[M - H]-	[Acyl FA - H]-	883.55 > 283.25	883.55 > 301.2	17.51±0.04			97.2455	87.6112	92.9293	79.21	742.096	787.415	642.7	674.352
	PI(18:1)(20:5)	PI	C47H79O13P1	882.526	[M - H]-	[Acyl FA - H]-	881.5 > 281.25	881.5 > 301.2	17.63±0.06			26.035	20.7199	19.037	24.7978	190.327	215.709	208.608	99.496
	PI(18:2)(20:5)	PI	C47H77O13P1	880.51	[M - H]-	[Acyl FA - H]-	879.5 > 279.25	879.5 > 301.2	17.71±0.08			ND	0.37259	0.640861	ND	11.6563	14.5928	10.8952	7.3824
	PI(20:4)(20:5)	PI	C49H77O13P1	904.51	[M - H]-	[Acyl FA - H]-	903.5 > 303.25	903.5 > 301.2	ND			ND	ND	ND	ND	ND	ND	ND	ND
	PI(20:5)(20:5)	PI	C49H75O13P1	902.495	[M - H]-	[Acyl FA - H]-	901.5 > 301.2		ND			ND	ND	ND	ND	ND	ND	ND	ND
	PI(16:0)(22:5)	PI	C47H81O13P1	884.541	[M - H]-	[Acyl FA - H]-	883.55 > 255.25	883.55 > 329.25	17.58±0.05			99.6616	104.938	107.737	103.499	70.244	74.6229	56.8686	87.6639
	PI(18:0)(22:5)	PI	C49H85O13P1	912.573	[M - H]-	[Acyl FA - H]-	911.55 > 283.25	911.55 > 329.25	17.46±0.07			99.0385	100.404	99.0854	90.2036	119.983	118.763	112.688	103.319
	PI(18:1)(22:5)	PI	C49H83O13P1	910.557	[M - H]-	[Acyl FA - H]-	909.55 > 281.25	909.55 > 329.25	17.62±0.08			16.3838	16.4262	18.3445	16.461	16.6883	22.209	24.0621	15.1368
	PI(18:2)(22:5)	PI	C49H81O13P1	908.541	[M - H]-	[Acyl FA - H]-	907.55 > 279.25	907.55 > 329.25	17.68±0.08			ND	ND	ND	ND	2.37251	3.8075	3.85413	3.24061
	PI(20:4)(22:5)	PI	C51H81O13P1	932.541	[M - H]-	[Acyl FA - H]-	931.55 > 303.25	931.55 > 329.25	ND			ND	ND	ND	ND	ND	ND	ND	ND
	PI(20:5)(22:5)	PI	C51H79O13P1	930.526	[M - H]-	[Acyl FA - H]-	929.5 > 301.2	929.5 > 329.25	ND			ND	ND	ND	ND	ND	ND	ND	ND
	PI(22:5)(22:5)	PI	C53H83O13P1	958.557	[M - H]-	[Acyl FA - H]-	957.55 > 329.25		ND			ND	ND	ND	ND	ND	ND	ND	ND
	PI(16:0)(22:6)	PI	C47H79O13P1	882.526	[M - H]-	[Acyl FA - H]-	881.5 > 255.25	881.5 > 327.25	17.62±0.02			1163.93	1188.92	1163.98	1141.47	257.348	275.847	185.938	359.112
	PI(18:0)(22:6)	PI	C49H83O13P1	910.557	[M - H]-	[Acyl FA - H]-	909.55 > 283.25	909.55 > 327.25	17.49±0.04			1103.76	1190.69	1072.33	1096.38	403.65	476.585	405.871	380.016
	PI(18:1)(22:6)	PI	C49H81O13P1	908.541	[M - H]-	[Acyl FA - H]-	907.55 > 281.25	907.55 > 327.25	17.64±0.07			133.647	130.799	128.279	148.473	66.2686	88.0596	90.1112	62.6059
	PI(18:2)(22:6)	PI	C49H79O13P1	906.526	[M - H]-	[Acyl FA - H]-	905.5 > 279.25	905.5 > 327.25	17.75±0.07			2.37962	3.57716	2.94796	3.47254	4.39667	8.67914	5.17228	5.01457
	PI(20:4)(22:6)	PI	C51H79O13P1	930.526	[M - H]-	[Acyl FA - H]-	929.5 > 303.25	929.5 > 327.25	17.79±0.07			19.6152	19.9002	22.3772	19.7262	1.25603	1.83958	1.9434	2.37693
	PI(20:5)(22:6)	PI	C51H77O13P1	928.51	[M - H]-	[Acyl FA - H]-	927.5 > 301.2	927.5 > 327.25	ND			ND	ND	ND	ND	ND	ND	ND	ND
	PI(22:5)(22:6)	PI	C53H81O13P1	956.541	[M - H]-	[Acyl FA - H]-	955.55 > 329.25	955.55 > 327.25	ND			ND	ND	ND	ND	ND	ND	ND	ND
	PI(22:6)(22:6)	PI	C53H79O13P1	954.526	[M - H]-	[Acyl FA - H]-	953.5 > 327.25		ND			ND	ND	ND	ND	ND	ND	ND	ND
	PI total											20936.8	19057	20736	19096.3	16271	21985.1	15475.3	26300.1
	Splash_15:0-18:1(d7)PS	PS	C39H67(D7)NO10P1	754.549	[M - H]-	[Acyl FA - H]-	753.55 > 288.3	753.55 > 241.2	17.92±0.07	4.49		119.935	121.681	104.017	133.324	72.4618	85.5641	77.6198	80.6137
29	PS(16:0)(16:0)	PS	C38H74N1O10P1	735.505	[M - H]-	[Acyl FA - H]-	734.5 > 255.25		17.88±0.07			6.74122	7.78808	10.3956	6.0732	5.7779	7.31405	7.32351	6.07773
	PS(16:0)(18:0)	PS	C40H78N1O10P1	763.536	[M - H]-	[Acyl FA - H]-	762.55 > 255.25	762.55 > 283.25	17.81±0.12			202.76	186.547	157.577	145.305	12.0467	23.1815	13.4867	17.7974
	PS(18:0)(18:0)	PS	C42H82N1O10P1	791.568	[M - H]-	[Acyl FA - H]-	790.55 > 283.25		17.72±0.03			1751.6	1610.13	1265.14	1365.46	30.1104	33.7399	18.8223	29.8372
	PS(16:0)(18:1)	PS	C40H76N1O10P1	761.521	[M - H]-	[Acyl FA - H]-	760.5 > 255.25	760.5 > 281.25	17.85±0.03			1692.64	1576.74	1541.84	1415.01	29.2712	36.5984	36.3325	29.6715
	PS(18:0)(18:1)	PS	C42H80N1O10P1	789.552	[M - H]-	[Acyl FA - H]-	788.55 > 283.25	788.55 > 281.25	17.72±0.02			41020.3	36560.4	27819.1	29920.4	505.886	654.353	389.494	597.522
	PS(18:1)(18:1)	PS	C42H78N1O10P1	787.536	[M - H]-	[Acyl FA - H]-	786.55 > 281.25		17.83±0.02			9603.86	9083.97	7864.05	8543.16	76.3667	63.9655	45.7259	63.1276
	PS(16:0)(18:2)	PS	C40H74N1O10P1	759.505	[M - H]-	[Acyl FA - H]-	758.5 > 255.25	758.5 > 279.25	17.96±0.03			16.041	11.8824	10.4686	13.4514	22.7437	21.6657	33.8019	30.6051
	PS(18:0)(18:2)	PS	C42H78N1O10P1	787.536	[M - H]-	[Acyl FA - H]-	786.55 > 283.25	786.55 > 279.25	17.84±0.04			295.962	243.603	224.956	244.644	285.899	403.671	376.465	423.325
	PS(18:1)(18:2)	PS	C42H76N1O10P1	785.521	[M - H]-	[Acyl FA - H]-	784.5 > 281.25	784.5 > 279.25	17.95±0.05			123.299	118.831	96.4287	130.004	10.9269	15.6436	14.8903	14.5317
	PS(18:2)(18:2)	PS	C42H74N1O10P1	783.505	[M - H]-	[Acyl FA - H]-	782.5 > 279.25		ND			ND	ND	ND	ND	ND	ND	ND	ND
	PS(16:0)(20:4)	PS	C42H74N1O10P1	783.505	[M - H]-	[Acyl FA - H]-	782.5 > 255.25	782.5 > 303.25	18.05±0.14			96.4772	82.3082	87.3952	90.4792	348.748	549.621	369.471	555.312
	PS(18:0)(20:4)	PS	C44H78N1O10P1	811.536	[M - H]-	[Acyl FA - H]-	810.55 > 283.25	810.55 > 303.25	17.9±0.01			6751.93	5455.75	5044.07	5137.16	2722.7	4942.78	2877.79	5879
	PS(18:1)(20:4)	PS	C44H76N1O10P1	809.521	[M - H]-	[Acyl FA - H]-	808.5 > 281.25	808.5 > 303.25	18±0.09			431.552	379.069	339.619	411.506	71.485	103.898	102.124	83.56
	PS(18:2)(20:4)	PS	C44H74N1O10P1	807.505	[M - H]-	[Acyl FA - H]-	806.5 > 279.25	806.5 > 303.25	18.18±0.04			ND	ND	ND	ND	ND	ND	ND	ND
	PS(20:4)(20:4)	PS	C46H74N1O10P1	831.505	[M - H]-	[Acyl FA - H]-	830.5 > 303.25		ND			ND	ND	ND	ND	ND	ND	ND	ND
	PS(16:0)(20:5)	PS	C42H72N1O10P1	781.489	[M - H]-	[Acyl FA - H]-	780.5 > 255.25	780.5 > 301.2	18.2±0.07			ND	ND	ND	ND	119.778	126.987	137.473	115.138
	PS(18:0)(20:5)	PS	C44H76N1O10P1	809.521	[M - H]-	[Acyl FA - H]-	808.5 > 283.25	808.5 > 301.2	18.09±0.15			33.7761	26.7916	24.1737	20.7069	525.843	728.925	619.695	626.249
	PS(18:1)(20:5)	PS	C44H74N1O10P1	807.505	[M - H]-	[Acyl FA - H]-	806.5 > 281.25	806.5 > 301.2	18.21±0.07			18.1544	17.4695	18.76	15.9785	16.8109	17.2263	29.5134	8.7446
	PS(18:2)(20:5)	PS	C44H72N1O10P1	805.489	[M - H]-	[Acyl FA - H]-	804.5 > 279.25	804.5 > 301.2	ND			ND	ND	ND	ND	ND	ND	ND	ND
	PS(20:4)(20:5)	PS	C46H72N1O10P1	829.489	[M - H]-	[Acyl FA - H]-	828.5 > 303.25	828.5 > 301.2	ND			ND	ND	ND	ND	ND	ND	ND	ND
	PS(20:5)(20:5)	PS	C46H70N1O10P1	827.474	[M - H]-	[Acyl FA - H]-	826.45 > 301.2		ND			ND	ND	ND	ND	ND	ND	ND	ND
	PS(16:0)(22:5)	PS	C44H76N1O10P1	809.521	[M - H]-	[Acyl FA - H]-	808.5 > 255.25	808.5 > 329.25	18.18±0.1			30.8721	28.9464	21.8737	25.4515	72.8454	74.1836	72.0642	118.239
	PS(18:0)(22:5)	PS	C46H80N1O10P1	837.552	[M - H]-	[Acyl FA - H]-	836.55 > 283.25	836.55 > 329.25	18.02±0.03			3580.06	2985.84	3225.17	3095.94	464.89	560.547	468.592	758.158
	PS(18:1)(22:5)	PS	C46H78N1O10P1	835.536	[M - H]-	[Acyl FA - H]-	834.55 > 281.25	834.55 > 329.25	18.2±0.14			119.935	94.6382	109.696	99.4059	14.129	17.2464	19.1658	21.0917
	PS(18:2)(22:5)	PS	C46H76N1O10P1	833.521	[M - H]-	[Acyl FA - H]-	832.5 > 279.25	832.5 > 329.25	ND			ND	ND	ND	ND	ND	ND	ND	ND
	PS(20:4)(22:5)	PS	C48H76N1O10P1	857.521	[M - H]-	[Acyl FA - H]-	856.5 > 303.25	856.5 > 329.25	18.36±0.09			12.4556	9.47211	11.4943	15.1177	0.360945	1.33104	1.69124	1.93529
	PS(20:5)(22:5)	PS	C48H74N1O10P1	855.505	[M - H]-	[Acyl FA - H]-	854.5 > 301.2	854.5 > 329.25	ND			ND	ND	ND	ND	ND	ND	ND	ND
	PS(22:5)(22:5)	PS	C50H78N1O10P1	883.536	[M - H]-	[Acyl FA - H]-	882.55 > 329.25		18.37±0.06			22.3559	23.2607	17.8718	13.7555	0.180473	0.285223	0.31863	0.143328
	PS(16:0)(22:6)	PS	C44H74N1O10P1	807.505	[M - H]-	[Acyl FA - H]-	806.5 > 255.25	806.5 > 327.25	18.18±0.02			284.724	235.143	277.338	246.584	892.348	977.003	924.312	1641.85
	PS(18:0)(22:6)	PS	C46H78N1O10P1	835.536	[M - H]-	[Acyl FA - H]-	834.55 > 283.25	834.55 > 327.25	18.03±0.02			40968.1	35592.7	37240.4	37779	3719.09	4414.37	3532.43	6618.19
	PS(18:1)(22:6)	PS	C46H76N1O10P1	833.521	[M - H]-	[Acyl FA - H]-	832.5 > 281.25	832.5 > 327.25	18.18±0.05			1102.89	911.654	1007.89	1028.9	101.598	96.627	139.84	84.9424
	PS(18:2)(22:6)	PS	C46H74N1O10P1	831.505	[M - H]-	[Acyl FA - H]-	830.5 > 279.25	830.5 > 327.25	18.33±0.11			16.1322	18.9453	18.5423	28.8992	1.26331	2.28185	3.50537	2.50846
	PS(20:4)(22:6)	PS	C48H74N1O10P1	855.505	[M - H]-	[Acyl FA - H]-	854.5 > 303.25	854.5 > 327.25	18.42±0.08			183.46	159.718	177.736	212.851	1.49534	0.697212	2.79443	0.824137
	PS(20:5)(22:6)	PS	C48H72N1O10P1	853.489	[M - H]-	[Acyl FA - H]-	852.5 > 301.2	852.5 > 327.25	18.59±0.12			6.0077	4.73574	5.45347	ND	ND	ND	0.2451	ND
	PS(22:5)(22:6)	PS	C50H76N1O10P1	881.521	[M - H]-	[Acyl FA - H]-	880.5 > 329.25	880.5 > 327.25	18.43±0.06			390.36	352.42	344.124	377.975	1.3652	1.58457	1.42158	1.18096
	PS(22:6)(22:6)	PS	C50H74N1O10P1	879.505	[M - H]-	[Acyl FA - H]-	878.5 > 327.25		18.5±0.07			908.857	784.973	893.824	1039.86	1.87521	1.16916	1.25001	0.286656
	PS total											109671	96563.8	87855.4	91423.1	10055.8	13876.9	10240	17729.8
	Splash_15:0-18:1(d7)PA	PA	C36H62(D7)O8P1	667.517	[M - H]-	[Acyl FA - H]-	666.5 > 288.3	666.5 > 241.2	17.59±0.09	2.245		59.9674	60.8403	52.0087	66.6619	36.2309	42.7821	38.8099	40.3068
20	PA(16:0)(16:0)	PA	C35H69O8P1	648.473	[M - H]-	[Acyl FA - H]-	647.45 > 255.25		17.62±0.1			270.606	248.683	227.159	273.323	15.6171	15.6519	8.35774	14.815
	PA(16:0)(18:0)	PA	C37H73O8P1	676.504	[M - H]-	[Acyl FA - H]-	675.5 > 255.25	675.5 > 283.25	17.55±0.16			427.767	440.746	363.171	461.391	14.7999	15.7688	8.45706	11.8645
	PA(18:0)(18:0)	PA	C39H77O8P1	704.536	[M - H]-	[Acyl FA - H]-	703.55 > 283.25		17.47±0.24			220.453	210.287	182.977	247.486	4.65109	3.92183	1.70177	1.99099
	PA(16:0)(18:1)	PA	C37H71O8P1	674.489	[M - H]-	[Acyl FA - H]-	673.5 > 255.25	673.5 > 281.25	17.53±0.05			7005.21	6983.28	5739.53	7149.06	262.75	291.832	148.723	218.917
	PA(18:0)(18:1)	PA	C39H75O8P1	702.52	[M - H]-	[Acyl FA - H]-	701.5 > 283.25	701.5 > 281.25	17.39±0.12			5942.46	5785.73	4875.42	6343.79	134.641	103.647	52.8434	61.568
	PA(18:1)(18:1)	PA	C39H73O8P1	700.504	[M - H]-	[Acyl FA - H]-	699.5 > 281.25		17.53±0.05			2554.04	2423.08	2127.65	2719.74	71.916	71.122	36.9427	46.4567
	PA(16:0)(18:2)	PA	C37H69O8P1	672.473	[M - H]-	[Acyl FA - H]-	671.45 > 255.25	671.45 > 279.25	17.7±0.06			129.448	117.11	103.336	145.569	152.58	263.253	128.551	285.065
	PA(18:0)(18:2)	PA	C39H73O8P1	700.504	[M - H]-	[Acyl FA - H]-	699.5 > 283.25	699.5 > 279.25	17.56±0.1			258.859	212.29	185.608	260.929	51.6199	72.0384	35.8947	56.8271
	PA(18:1)(18:2)	PA	C39H71O8P1	698.489	[M - H]-	[Acyl FA - H]-	697.5 > 281.25	697.5 > 279.25	17.74±0.13			105.601	95.6488	84.822	131.444	46.6163	87.6742	51.0879	96.9464
	PA(18:2)(18:2)	PA	C39H69O8P1	696.473	[M - H]-	[Acyl FA - H]-	695.45 > 279.25		17.89±0.09			1.02717	1.43339	1.44791	1.70884	14.8344	26.4767	18.0448	45.9256
	PA(16:0)(20:4)	PA	C39H69O8P1	696.473	[M - H]-	[Acyl FA - H]-	695.45 > 255.25	695.45 > 303.25	17.77±0.05			671.861	591.768	585.773	699.718	54.0322	72.0863	31.5733	76.5054
	PA(18:0)(20:4)	PA	C41H73O8P1	724.504	[M - H]-	[Acyl FA - H]-	723.5 > 283.25	723.5 > 303.25	17.64±0.12			2142.73	1891.69	1854.96	2126.96	209.612	318.39	150.799	270.419
	PA(18:1)(20:4)	PA	C41H71O8P1	722.489	[M - H]-	[Acyl FA - H]-	721.5 > 281.25	721.5 > 303.25	17.76±0.04			412.076	378.893	354.626	451.09	15.8282	17.9531	13.3286	20.1355
	PA(18:2)(20:4)	PA	C41H69O8P1	720.473	[M - H]-	[Acyl FA - H]-	719.45 > 279.25	719.45 > 303.25	ND			ND	ND	ND	ND	ND	ND	ND	ND
	PA(20:4)(20:4)	PA	C43H69O8P1	744.473	[M - H]-	[Acyl FA - H]-	743.45 > 303.25		ND			ND	ND	ND	ND	ND	ND	ND	ND
	PA(16:0)(20:5)	PA	C39H67O8P1	694.457	[M - H]-	[Acyl FA - H]-	693.45 > 255.25	693.45 > 301.2	ND			ND	ND	ND	ND	ND	ND	ND	ND
	PA(18:0)(20:5)	PA	C41H71O8P1	722.489	[M - H]-	[Acyl FA - H]-	721.5 > 283.25	721.5 > 301.2	ND			ND	ND	ND	ND	ND	ND	ND	ND
	PA(18:1)(20:5)	PA	C41H69O8P1	720.473	[M - H]-	[Acyl FA - H]-	719.45 > 281.25	719.45 > 301.2	ND			ND	ND	ND	ND	ND	ND	ND	ND
	PA(18:2)(20:5)	PA	C41H67O8P1	718.457	[M - H]-	[Acyl FA - H]-	717.45 > 279.25	717.45 > 301.2	ND			ND	ND	ND	ND	ND	ND	ND	ND
	PA(20:4)(20:5)	PA	C43H67O8P1	742.457	[M - H]-	[Acyl FA - H]-	741.45 > 303.25	741.45 > 301.2	ND			ND	ND	ND	ND	ND	ND	ND	ND
	PA(20:5)(20:5)	PA	C43H65O8P1	740.442	[M - H]-	[Acyl FA - H]-	739.45 > 301.2		ND			ND	ND	ND	ND	ND	ND	ND	ND
	PA(16:0)(22:5)	PA	C41H71O8P1	722.489	[M - H]-	[Acyl FA - H]-	721.5 > 255.25	721.5 > 329.25	17.91±0.07			23.2564	23.3169	19.4836	21.5835	9.06365	10.1703	6.68925	13.776
	PA(18:0)(22:5)	PA	C43H75O8P1	750.52	[M - H]-	[Acyl FA - H]-	749.5 > 283.25	749.5 > 329.25	17.97±0.07			58.5875	46.414	52.104	55.2968	13.7153	16.0006	13.7741	19.7153
	PA(18:1)(22:5)	PA	C43H73O8P1	748.504	[M - H]-	[Acyl FA - H]-	747.5 > 281.25	747.5 > 329.25	ND			ND	ND	ND	ND	ND	ND	ND	ND
	PA(18:2)(22:5)	PA	C43H71O8P1	746.489	[M - H]-	[Acyl FA - H]-	745.5 > 279.25	745.5 > 329.25	ND			ND	ND	ND	ND	ND	ND	ND	ND
	PA(20:4)(22:5)	PA	C45H71O8P1	770.489	[M - H]-	[Acyl FA - H]-	769.5 > 303.25	769.5 > 329.25	ND			ND	ND	ND	ND	ND	ND	ND	ND
	PA(20:5)(22:5)	PA	C45H69O8P1	768.473	[M - H]-	[Acyl FA - H]-	767.45 > 301.2	767.45 > 329.25	ND			ND	ND	ND	ND	ND	ND	ND	ND
	PA(22:5)(22:5)	PA	C47H73O8P1	796.504	[M - H]-	[Acyl FA - H]-	795.5 > 329.25		ND			ND	ND	ND	ND	ND	ND	ND	ND
	PA(16:0)(22:6)	PA	C41H69O8P1	720.473	[M - H]-	[Acyl FA - H]-	719.45 > 255.25	719.45 > 327.25	17.99±0.13			171.563	157.695	144.434	143.917	89.4776	105.463	79.8583	141.781
	PA(18:0)(22:6)	PA	C43H73O8P1	748.504	[M - H]-	[Acyl FA - H]-	747.5 > 283.25	747.5 > 327.25	18.04±0.04			922.395	791.425	900.805	1013.95	154.834	171.808	128.203	220.93
	PA(18:1)(22:6)	PA	C43H71O8P1	746.489	[M - H]-	[Acyl FA - H]-	745.5 > 281.25	745.5 > 327.25	18.05±0.14			65.7005	53.5625	48.6004	64.8422	11.6381	13.6187	11.4458	12.5609
	PA(18:2)(22:6)	PA	C43H69O8P1	744.473	[M - H]-	[Acyl FA - H]-	743.45 > 279.25	743.45 > 327.25	ND			ND	ND	ND	ND	ND	ND	ND	ND
	PA(20:4)(22:6)	PA	C45H69O8P1	768.473	[M - H]-	[Acyl FA - H]-	767.45 > 303.25	767.45 > 327.25	ND			ND	ND	ND	ND	ND	ND	ND	ND
	PA(20:5)(22:6)	PA	C45H67O8P1	766.457	[M - H]-	[Acyl FA - H]-	765.45 > 301.2	765.45 > 327.25	ND			ND	ND	ND	ND	ND	ND	ND	ND
	PA(22:5)(22:6)	PA	C47H71O8P1	794.489	[M - H]-	[Acyl FA - H]-	793.5 > 329.25	793.5 > 327.25	18.41±0.08			6.72667	4.65487	6.15414	6.47575	ND	ND	ND	ND
	PA(22:6)(22:6)	PA	C47H69O8P1	792.473	[M - H]-	[Acyl FA - H]-	791.45 > 327.25		18.51±0.1			20.0511	19.9049	22.6148	26.9264	0.0597527	0.337774	0.0714047	0.232836
	PA total											21410.4	20477.6	17880.7	22345.2	1328.29	1677.21	926.347	1616.43
