# Supplementary material for: PDZD8-deficient mice accumulate cholesteryl esters in the brain as a result of impaired lipophagy
Source: iScience. 2022 Nov 16;25(12):105612. doi: 10.1016/j.isci.2022.105612 (PMC9709239; doi:10.1016/j.isci.2022.105612)
Supplement: Table S6. Source data for lipidome analysis, related to Figures 1D and 1E — Mouse: 3 M. Tissue: Brain-BG and liver. ND or HFD (for 1 M). Amount of lipid (pmol/mg protein). ND in all samples are shown in red. [file mmc5.xlsx]

## Sheet: Tble S6_Fig1DE
Sample ID	1	2	3	4	5	6	7	8	9	10	11	12	13	14	15	16	17	18	19	20	21	22	23	24
Mouse	WT1	WT2	WT3	KO1	KO2	KO3	WT4	WT5	WT6	KO4	KO5	KO6	WT1	WT2	WT3	KO1	KO2	KO3	WT4	WT5	WT6	KO4	KO5	KO6
Diet	ND	ND	ND	ND	ND	ND	HFD	HFD	HFD	HFD	HFD	HFD	ND	ND	ND	ND	ND	ND	HFD	HFD	HFD	HFD	HFD	HFD
Tissue	Brain-Bg	Brain-Bg	Brain-Bg	Brain-Bg	Brain-Bg	Brain-Bg	Brain-Bg	Brain-Bg	Brain-Bg	Brain-Bg	Brain-Bg	Brain-Bg	Liver	Liver	Liver	Liver	Liver	Liver	Liver	Liver	Liver	Liver	Liver	Liver
Compound name
Splash_18:1(d7)CholEster
CE(12:0)	ND	ND	ND	ND	ND	ND	ND	ND	ND	ND	ND	ND	ND	ND	ND	ND	ND	ND	ND	ND	ND	ND	ND	ND
CE(13:0)	ND	ND	ND	ND	ND	ND	ND	ND	ND	ND	ND	ND	ND	ND	ND	ND	ND	ND	ND	ND	ND	ND	ND	ND
CE(14:0)	ND	ND	ND	ND	ND	ND	ND	ND	ND	ND	ND	ND	ND	ND	ND	ND	ND	ND	ND	ND	ND	ND	ND	ND
CE(14:1)	ND	ND	ND	ND	ND	ND	ND	ND	ND	ND	ND	ND	ND	ND	ND	ND	ND	ND	ND	ND	ND	ND	ND	ND
CE(15:0)	ND	ND	ND	ND	ND	ND	ND	ND	ND	ND	ND	ND	ND	ND	ND	ND	ND	ND	ND	ND	ND	ND	ND	ND
CE(16:0)	3.41316	3.37938	2.69235	17.0237	9.32619	7.69167	2.95608	3.20439	2.94175	6.87182	16.8701	12.5186	13.7344	27.0637	28.1272	37.8033	21.2937	15.654	51.755	44.0343	97.897	41.6466	30.0116	35.4627
CE(16:1)	8.56086	9.73685	8.04146	25.1666	22.3659	17.8086	7.88019	7.43565	7.01555	11.5778	25.7929	14.8102	178.447	341.9	308.845	305.46	197.748	85.2379	208.605	434.703	533.729	249.873	131.562	360.753
CE(17:0)	ND	ND	ND	ND	ND	ND	ND	ND	ND	ND	ND	ND	ND	ND	ND	ND	ND	ND	ND	ND	ND	ND	ND	ND
CE(17:1)	0.529903	0.404208	0.319147	1.82471	1.08367	0.90753	0.693306	0.435795	0.601576	1.01996	1.30505	1.26936	21.7124	38.981	30.1973	47.5538	26.1849	15.879	62.3391	73.8907	92.9692	52.8764	56.2991	37.728
CE(18:0)	1.0738	1.28725	0.761821	2.79366	1.53617	1.79223	1.00877	0.702296	0.920987	1.56034	2.66753	1.60568	7.19138	10.5822	17.6165	18.3105	17.4215	5.19323	49.7817	54.3759	74.2134	39.1431	54.6265	40.9235
CE(18:1)	81.4815	62.9115	59.4945	171.148	144.524	111.584	86.2492	52.1177	67.0981	88.4449	198.216	160.847	4031.86	4118.42	6296.97	4841.15	3891.14	2325.97	26767.9	31336.9	32374.2	20933.4	16329.2	19163.7
CE(18:2)	116.996	214.675	121.973	156.541	229.833	136.648	205.945	241.939	270.805	120.126	140.796	113.765	4604.48	5551.08	10001.4	9794.78	5657.88	4166.25	5309.76	6417.92	5435.33	3722.61	5578.28	3329.32
CE(18:3)	6.80994	8.47506	6.23271	19.8948	15.9696	8.99806	5.02325	5.45758	6.08676	4.66757	11.9179	7.29868	541.281	512.321	799.418	1384.24	797.523	422.916	76.0321	106.754	87.6649	63.1251	91.5979	59.4883
CE(18:4)	0.789117	1.08566	0.523797	4.03355	3.42837	2.19922	0.222848	0.643181	0.258974	0.965999	2.71496	1.55286	8.40991	11.3135	10.9977	23.193	13.2185	7.01775	1.92086	3.19811	1.41395	ND	1.38191	2.05891
CE(19:0)	ND	ND	ND	ND	ND	ND	ND	ND	ND	ND	ND	ND	ND	ND	ND	ND	ND	ND	ND	ND	ND	ND	ND	ND
CE(19:1)	ND	ND	ND	ND	ND	ND	ND	ND	ND	ND	ND	ND	ND	ND	ND	ND	ND	ND	ND	ND	ND	ND	ND	ND
CE(20:0)	ND	ND	ND	ND	ND	ND	ND	ND	ND	ND	ND	ND	ND	ND	ND	ND	ND	ND	ND	ND	ND	ND	ND	ND
CE(20:1)	5.91641	5.131	3.78029	11.8404	8.79348	8.22936	6.06709	3.37535	3.46305	7.991	12.367	9.01289	23.7989	29.5257	33.9066	39.2721	23.6518	13.2819	99.3385	163.931	233.522	87.5279	79.9792	74.0775
CE(20:2)	5.88253	6.24086	6.11355	16.7064	11.1108	10.7802	9.67251	4.27181	5.63234	11.8465	19.5008	13.8171	28.8309	42.8665	54.0912	67.1655	41.0733	25.8098	161.599	276.46	303.823	138.834	122.632	153.028
CE(20:3)	16.0205	17.1183	11.8325	35.8979	25.8976	29.2977	20.3755	18.5191	21.8738	23.3432	77.0919	42.0998	262.619	399.943	606.937	477.388	289.786	232.267	580.47	778.678	817.261	580.277	497.337	462.814
CE(20:4)	306.694	364.161	372.993	433.584	403.767	291.011	816.637	728.678	706.401	485.689	577.986	531.5	986.169	1622.98	3067.93	2317.49	1370.05	875.192	5706.11	5435.9	5116.51	4727.89	6994.43	3687.01
CE(20:5)	88.9844	101.235	55.4993	319.967	255.919	166.956	33.8073	29.104	16.3949	83.6103	273.173	132.621	375.077	544.51	642.453	1133.83	567.53	356.948	15.6614	19.7029	15.8249	22.0592	18.8186	16.7808
CE(21:0)	ND	ND	ND	ND	ND	ND	ND	ND	ND	ND	ND	ND	ND	ND	ND	ND	ND	ND	ND	ND	ND	ND	ND	ND
CE(22:0)	ND	ND	ND	ND	ND	ND	ND	ND	ND	ND	ND	ND	ND	ND	ND	ND	ND	ND	ND	ND	ND	ND	ND	ND
CE(22:1)	1.15599	1.22447	0.809524	2.3625	1.38826	1.04885	1.6983	1.34206	1.18661	1.94181	1.46716	1.64529	1.41725	2.16979	3.69538	2.7685	1.87414	1.57861	0.523967	5.99446	3.43469	2.35909	0.53214	3.31773
CE(22:2)	0.95806	1.31411	0.880904	2.86822	2.00915	1.45989	1.42056	0.907888	0.934906	1.59949	1.78593	1.14246	1.82036	1.31379	1.1602	1.85749	1.79185	2.07393	2.44483	5.5959	3.63627	1.25866	2.33861	1.60132
CE(22:3)	1.71711	1.55406	1.81134	3.69494	3.12561	3.09882	3.02961	1.34818	2.23779	4.0724	6.35152	4.61633	6.98368	8.29403	13.411	13.8867	9.05638	8.16658	35.4041	55.8402	59.6497	45.9263	22.3288	31.6975
CE(22:4)	39.5836	32.6531	28.1902	113.135	75.9176	82.5193	41.0051	30.5857	32.9062	88.008	184.894	121.402	23.4592	30.1576	57.3342	46.6568	25.0593	23.7408	144.094	148.901	116.928	86.8503	86.5971	80.7583
CE(22:5)	96.0005	75.5114	65.9418	376.05	261.206	238.543	89.7565	73.0604	47.1622	211.888	523.546	325.473	138.794	238.195	426.85	385.896	235.84	133.468	911.184	834.98	720.332	688.082	791.35	362.974
CE(22:6)	949.743	697.508	525.661	2754.38	1741.78	1692.61	476.034	409.15	328.54	1009.45	2770.61	1941.35	1462.34	2038.98	4663.61	4127.79	2409.94	1384.77	2152.01	1889.85	2449.68	1476.78	1940.51	1415.36
CE(23:0)	ND	ND	ND	ND	ND	ND	ND	ND	ND	ND	ND	ND	ND	ND	ND	ND	ND	ND	ND	ND	ND	ND	ND	ND
CE(24:0)	ND	ND	ND	ND	ND	ND	ND	ND	ND	ND	ND	ND	ND	ND	ND	ND	ND	ND	ND	ND	ND	ND	ND	ND
CE(24:1)	0.27073	0.26824	0.325336	0.358333	0.13014	0.303284	0.205912	0.468472	0.375971	0.333256	0.449222	0.265027	2.43165	1.67368	4.01453	5.16104	2.63406	2.30462	2.09622	1.46585	4.24266	1.73054	1.16952	1.37276
CE(25:0)	ND	ND	ND	ND	ND	ND	ND	ND	ND	ND	ND	ND	ND	ND	ND	ND	ND	ND	ND	ND	ND	ND	ND	ND
CE(26:0)	ND	ND	ND	ND	ND	ND	ND	ND	ND	ND	ND	ND	ND	ND	ND	ND	ND	ND	ND	ND	ND	ND	ND	ND
CE(27:0)	ND	ND	ND	ND	ND	ND	ND	ND	ND	ND	ND	ND	ND	ND	ND	ND	ND	ND	ND	ND	ND	ND	ND	ND
CE(28:0)	ND	ND	ND	ND	ND	ND	ND	ND	ND	ND	ND	ND	ND	ND	ND	ND	ND	ND	ND	ND	ND	ND	ND	ND
CE total	1732.58	1605.88	1273.88	4469.27	3219.11	2813.48	1809.69	1612.75	1522.84	2165	4849.5	3438.61	12720.9	15572.3	27069	25071.6	15600.7	10103.7	42339	48089.1	48542.3	32962.2	32831	29320.3
Splash_15:0-18:1(d7)-15:0TG
TG(36:0)	6.6672	7.46119	7.10212	7.42727	7.07295	7.85328	8.13502	7.73507	7.67138	7.53306	8.8433	7.92432	11.2371	17.68	20.3577	18.1245	12.5549	9.16323	210.608	106.348	226.204	203.343	101.61	125.852
TG(38:0)	15.4203	15.9237	14.8611	15.133	16.6998	16.4296	15.6409	13.8333	13.5028	14.4205	15.3862	16.8407	40.5779	56.3845	69.7384	67.6072	50.733	29.4498	389.402	251.929	470.663	461.322	227.395	252.971
TG(38:1)	11.0796	11.513	11.0638	10.3561	11.4018	12.083	11.7649	11.2892	10.4741	10.285	11.9806	11.0326	29.0642	28.0964	64.5083	76.3296	49.7429	24.1621	206.696	125.358	205.189	216.6	117.599	123.66
TG(40:0)	7.08611	6.96935	6.90096	7.10849	6.77311	7.95036	7.52469	7.65184	7.28291	7.01679	9.00573	8.07569	8.93767	13.6644	15.9272	14.5426	10.4298	7.71986	188.736	96.9248	179.047	175.75	102.722	107.358
TG(40:1)	8.16996	8.48899	8.28985	7.81738	7.80963	9.38947	8.34743	9.20062	8.54071	7.93177	9.68471	8.87319	11.7559	17.0328	19.0987	16.219	12.1002	9.51018	195.858	106.343	180.596	192.897	103.512	119.608
TG(40:2)	21.2123	21.3196	21.7899	20.0106	19.4088	23.0973	20.894	21.6197	21.1167	17.0332	23.4655	19.6047	21.5467	31.9437	36.0582	30.9033	21.6423	19.5315	418.681	198.788	364.776	368.65	225.648	217.893
TG(42:0)	7.589	7.41488	7.1919	7.44879	6.60405	7.16035	7.10362	7.65729	7.80693	6.86525	9.16656	7.38044	6.62574	12.1739	12.496	11.7076	8.77769	6.76837	127.787	69.2047	116.374	119.251	76.3543	75.7852
TG(42:1)	6.66145	6.49625	5.95068	5.5198	4.80271	5.90407	5.10129	5.39838	5.23594	4.83032	6.39692	5.40237	7.52701	12.2059	10.8364	9.46431	7.50929	5.76564	121.783	64.9252	100.946	107.089	64.7616	65.7717
TG(42:2)	13.6121	14.0012	13.187	12.9	12.0101	14.968	12.9149	12.9309	13.4913	11.3284	14.9387	13.1187	18.691	25.0351	25.8947	24.0229	17.837	16.9687	267.132	113.3	220.972	217.279	139.673	138.654
TG(42:3)	20.4196	21.7334	25.9831	24.2029	26.2591	29.9079	27.1967	28.3647	23.8235	25.2135	31.181	29.2072	12.9321	11.6539	11.9285	9.36613	6.88769	6.03824	115.385	55.7405	95.8009	96.2403	60.8916	59.3409
TG(42:4)	12.1811	12.9526	13.6233	12.337	12.8556	14.6769	13.4621	15.1483	12.9335	13.2732	15.8472	14.1398	9.73696	12.2676	15.0702	12.0887	9.12309	7.99331	135.208	64.5849	127.935	124.001	73.158	74.4638
TG(44:0)	7.27315	7.85532	7.33691	7.81929	6.58533	8.89283	7.15011	8.34103	7.8831	6.85555	9.30671	7.8496	6.67555	11.3001	11.9023	11.5313	8.80594	7.11251	129.569	65.7666	126.067	119.387	77.9736	78.2346
TG(44:1)	5.31594	5.48561	5.18602	5.5353	4.76156	5.88358	5.22817	5.84965	5.56137	5.6022	6.79956	5.98771	5.24289	8.36956	8.65467	7.69435	5.84916	4.62424	108.576	59.7756	106.667	104.694	64.0011	63.7534
TG(44:2)	6.0464	6.86814	6.67216	7.62818	6.23115	7.74639	7.31673	7.551	6.3515	6.92024	8.54406	7.81971	9.17065	13.2445	15.0826	14.3788	11.435	9.2867	169.597	67.3343	124.888	123.895	67.961	74.98
TG(44:3)	25.54	28.5571	26.8546	32.6203	26.7375	33.9095	30.8208	33.679	27.0303	31.4186	37.3373	31.5453	16.2419	16.1878	20.0532	16.47	12.9549	13.5644	121.126	70.4063	121.77	137.035	79.4242	76.2312
TG(44:4)	48.7036	56.2842	60.3291	62.6846	55.3256	70.698	67.8476	63.0714	69.0079	61.1493	68.5688	64.0913	20.4225	22.7554	23.0805	20.3511	13.9625	13.0221	256.779	144.411	289.929	353.664	199.629	164.096
TG(44:5)	10.4752	11.6207	11.7176	11.2527	10.5489	11.7695	11.5847	12.2627	12.1507	10.6801	15.2119	11.9784	6.98385	22.917	22.3209	25.9777	18.0552	14.9582	430.61	146.887	281.249	279.242	156.463	151.948
TG(46:0)	69.549	73.3925	73.7302	66.2328	70.0805	78.3626	70.1211	70.0188	66.5071	67.1935	82.8495	78.3324	103.573	149.945	166.711	152.482	114.255	97.5157	530.174	646.126	482.499	938.425	369.228	597.246
TG(46:1)	6.10122	6.57377	6.43204	6.78827	6.0374	7.14789	7.47275	6.87466	6.27255	6.17061	8.05024	7.64666	6.71642	10.5371	10.5282	9.23561	6.89056	5.62523	157.7	61.2293	141.704	129.076	86.2642	92.5554
TG(46:2)	8.12735	9.41687	9.60028	10.5716	8.94707	12.25	10.8475	11.3576	10.0606	9.18939	12.592	12.3367	8.45863	10.2887	9.84263	9.05179	6.63778	4.45359	124.91	52.6051	116.017	108.792	66.2501	70.2008
TG(46:3)	13.9217	16.025	16.1126	17.3974	16.0366	18.4713	17.4879	19.8805	15.8644	16.2068	19.7918	21.2909	6.96969	8.26895	8.28819	6.99659	5.51921	4.04914	99.7473	50.9316	92.8241	93.0112	58.2691	56.3899
TG(46:4)	14.5222	17.0775	15.9671	17.7888	16.403	19.9856	16.8181	18.0999	15.8917	16.499	18.48	19.5605	8.3578	9.31129	7.87711	6.87228	5.3823	4.21027	110.066	59.0956	107.407	111.71	69.2693	65.6153
TG(46:5)	11.0227	12.1369	12.5549	12.3465	11.265	13.608	12.8911	12.7692	13.2759	12.4809	15.6007	13.5572	5.79837	13.725	13.7224	14.2288	10.1301	8.27222	250.012	112.274	225.566	215.006	132.34	125.165
TG(46:6)	16.9518	16.0969	16.8453	16.7487	14.6367	17.6806	18.1862	16.6485	17.6024	15.6629	22.9234	19.0376	19.0554	36.1712	36.5131	34.5055	25.6298	23.0118	625.758	255.833	581.513	496.411	321.923	324.33
TG(48:0)	12.329	12.5995	13.4314	16.5616	11.8291	11.7067	14.4758	12.4347	11.8586	13.2772	13.6151	14.7338	8.05348	16.3396	16.0133	13.7963	11.0146	8.87891	207.992	89.9515	212.3	225.041	126.592	140.785
TG(48:1)	5.34605	5.65895	5.76047	6.68503	5.18816	5.16764	7.03814	4.92158	5.38673	6.00808	6.65312	7.26577	12.7504	33.973	28.8904	17.3536	17.7419	11.3995	529.532	200.877	482.665	516.957	320.908	344.171
TG(48:2)	3.47107	3.24653	3.56637	3.59346	3.14495	3.48672	3.93141	3.34459	3.2907	3.25417	4.59132	4.45877	12.2536	36.1763	28.0598	16.484	14.8439	9.53383	342.558	124.211	275.824	311.199	159.852	198.324
TG(48:3)	7.55834	7.98089	8.37405	7.78616	7.84241	8.28255	9.02761	8.91708	8.05939	8.08039	10.6983	9.28268	8.19937	13.7032	14.3611	11.1619	8.19153	6.27282	119.042	59.4209	106.441	117.337	67.0566	73.0078
TG(48:4)	14.0587	15.3366	15.184	15.5978	13.9201	16.4128	17.899	17.6908	15.734	16.5762	19.2719	18.5666	18.1873	21.9429	21.5287	23.4741	9.73593	12.828	74.3952	39.723	161.08	109.651	97.2704	61.0393
TG(48:5)	46.5476	50.7898	49.4556	48.3673	44.5177	55.5608	53.1271	53.068	54.4167	48.7114	59.2012	58.1482	75.4373	103.933	102.467	110.058	49.336	61.3328	181.035	120.203	695.746	490.808	426.893	227.674
TG(48:6)	33.4599	33.3179	31.3797	27.723	26.658	33.1134	32.6417	33.1049	32.625	27.4915	34.7312	32.8842	40.1634	56.6369	68.4994	55.4533	48.708	37.6112	501.065	293.181	479.204	540.899	273.722	356.149
TG(48:7)	152.756	131.455	142.098	149.432	132.107	157.999	157.508	137.352	150.577	133.834	210.488	156.983	191.269	288.098	287.089	316.202	227.813	197.124	5566.27	2112.79	5685.37	4269.3	2702.71	2993.54
TG(48:8)	3.67548	4.55949	4.76525	4.51769	4.18129	5.21452	4.65156	4.77795	4.51998	4.23769	5.64612	4.87679	4.31926	8.1236	8.55301	8.66567	5.72271	4.32736	125.924	70.9375	155.92	136.124	93.4768	87.3911
TG(50:0)	10.8891	11.4136	13.3872	16.9821	12.4528	11.8831	12.1322	10.9808	10.7536	12.8096	12.0301	12.968	8.2916	18.1298	19.5117	16.0868	12.8358	8.77361	422.558	174.79	409.28	354.848	214.02	267.252
TG(50:1)	19.0379	19.8008	22.8994	30.6136	23.6882	18.8007	20.4518	20.9518	17.0962	22.4758	22.3211	33.2607	50.0969	104.054	104.46	96.1305	67.7598	47.8586	1767.43	828.585	1654.48	1593.26	942.403	1127.39
TG(50:2)	6.69544	7.58643	7.38731	9.525	8.37535	6.27421	8.87828	6.57542	6.6202	7.37856	8.12809	16.8398	70.9085	135.547	128.768	106.126	81.5074	62.3367	1725.05	843.039	1623.76	1635.83	852.89	1158.15
TG(50:3)	4.29387	4.21377	4.4976	4.27536	4.08774	4.5772	4.68984	4.04327	4.16115	3.86496	4.87593	6.24805	41.9007	78.812	82.2151	62.0257	44.3574	33.3514	396.187	186.258	393.684	388.459	189.129	303.657
TG(50:4)	4.74085	4.66524	4.63914	4.79908	3.99135	5.32872	4.60928	5.0206	4.15838	4.55322	5.55652	4.94094	9.43515	15.4388	17.4602	15.3734	10.0903	6.85912	89.7186	45.2198	81.191	84.7457	47.1636	62.3943
TG(50:5)	3.97931	4.06787	3.83556	3.8371	3.23139	4.06775	3.78215	3.9953	3.9143	3.46794	4.67062	3.97525	3.52821	5.82094	5.8719	5.56275	3.90437	3.08763	75.0622	34.1686	74.2162	72.2178	40.4468	46.2479
TG(50:6)	7.75777	7.09283	7.8726	7.68609	6.56856	8.25689	8.19226	7.939	7.89174	6.9218	10.7205	7.69125	9.67551	14.7153	14.213	15.9345	11.4394	9.38164	211.629	97.8844	226.499	189.565	119.018	124.182
TG(50:7)	65.1428	55.8494	58.2917	61.9776	54.6931	67.2719	66.4391	66.868	61.5319	56.5186	92.6542	63.3995	84.9519	129.927	118.467	144.989	106.306	84.9488	2020.33	874.007	2276.49	1806.71	1162.68	1191.6
TG(50:8)	3.11915	4.20182	4.38337	4.66525	4.14875	4.87905	4.26204	4.71863	4.33145	4.169	5.67855	4.60545	5.85107	8.19653	7.93091	7.5074	5.91231	4.39095	134.33	60.2294	110.342	113.534	78.0604	79.8952
TG(50:9)	3.87554	4.35317	4.63609	4.51469	4.08717	5.26194	4.3948	4.68971	4.36074	4.03624	5.63139	4.77546	5.4105	9.10919	9.41271	9.48894	6.87497	5.14233	125.063	55.0125	100.131	104.421	64.4135	69.9581
TG(51:0)	16.7014	14.1817	17.1805	15.5727	14.1577	17.5641	16.5663	16.3661	15.006	15.9059	22.6698	17.0625	25.3417	32.3759	28.3447	39.8318	27.7148	21.5563	383.416	199.812	504.081	397.755	259.078	256.61
TG(52:0)	12.2743	12.6319	13.1833	15.2478	12.0971	13.6091	12.7215	12.8662	11.6279	12.0981	13.76	13.8517	5.67823	9.85774	9.89743	10.242	7.2881	5.57768	161.355	73.3672	133.679	144.973	92.2613	91.7293
TG(52:1)	18.2723	20.729	19.0807	26.9343	19.3225	20.2474	25.3019	18.5668	17.2321	20.1647	21.1213	30.7462	39.2953	69.3657	63.198	53.0663	43.3384	34.8976	1988.67	945.789	1759.28	1961.94	1147.29	1175.95
TG(52:10)	3.77146	3.79698	4.08219	3.76528	3.32065	4.30566	3.78801	3.91493	3.76241	3.48098	4.5507	4.42051	7.10097	10.7615	12.3373	11.5471	7.82928	6.53645	124.16	53.4957	104.912	117.551	72.7468	67.2899
TG(52:2)	18.5656	20.2325	22.1559	30.3434	21.4832	20.9598	33.6657	20.9016	21.1824	23.7329	26.2686	71.8009	125.964	225.106	217.795	185.516	140.872	106.994	4826.29	2326.59	4384.46	4967.14	2748.33	2972.46
TG(52:3)	6.30894	7.08934	7.85888	9.13815	8.25141	8.42797	11.5801	6.05088	7.51987	6.52051	8.24094	25.5317	137.845	214.728	264.501	210.306	152.859	127.744	2893.97	1412.46	2590.7	2875.15	1676.33	1758.23
TG(52:4)	6.92167	6.71625	7.43357	8.12639	6.9143	7.61987	8.77002	6.28119	6.51638	6.92893	7.63532	8.80648	100.201	148.546	200.645	171.911	115.324	94.8526	637.118	289.115	495.105	586.562	396.701	383.354
TG(52:5)	3.86358	3.91642	3.7245	3.8975	3.71683	4.10866	4.00718	3.60429	3.47983	3.5058	4.59973	3.84458	32.1819	39.1709	65.0477	51.2491	34.0238	28.8224	157.347	70.5091	123.895	137.747	91.1819	92.8761
TG(52:6)	5.65157	5.36832	5.33884	5.73656	4.85236	5.78066	5.43927	5.32976	4.90712	4.6161	6.80768	5.20142	11.427	17.2856	17.7268	18.5183	12.6511	10.044	129.979	62.8521	146.583	130.178	76.7406	88.8677
TG(52:7)	45.7603	38.195	47.01	44.0073	39.8879	52.1565	48.7871	47.6946	44.592	45.0855	70.9844	49.1173	79.3154	104.307	82.3203	120.027	85.259	67.8073	1286.84	648.17	1818	1274.06	760.963	866.454
TG(52:8)	23.1043	24.0764	25.0067	22.8159	23.9177	24.4159	27.0142	23.3135	19.4728	21.0525	26.2618	25.4522	6.62522	9.02835	9.64763	9.53771	7.82323	6.20532	140.214	67.0553	112.395	130.377	88.8699	74.1875
TG(52:9)	3.485	3.4696	3.37673	3.57403	3.18053	3.7096	3.61067	3.34088	3.30718	3.25892	4.17813	4.13597	7.30861	12.3482	11.8721	11.1102	7.38221	6.235	238.056	100.369	170.196	212.039	131.477	122.401
TG(54:0)	5.04172	4.79259	4.76747	5.56489	4.40673	5.10017	4.85317	4.92558	4.00854	4.59626	5.29979	4.79625	5.49387	8.13071	9.98008	9.25611	6.81411	5.42433	80.4234	45.2746	72.208	80.1925	46.6922	46.4436
TG(54:1)	7.57082	8.04092	8.70854	9.54858	7.34864	7.51705	8.43324	8.58908	6.83033	7.48373	8.0838	8.10555	6.29017	9.82325	10.5347	10.5693	8.39776	6.20287	201.76	104.256	192.356	198.948	107.366	110.206
TG(54:10)	2.48765	2.51619	2.48527	2.4254	2.22738	2.75702	2.59958	2.69116	2.35538	2.18287	3.09677	3.03573	5.8574	9.28418	10.147	9.20671	6.90168	4.96909	180.504	85.3381	138.21	169.13	100.469	87.7294
TG(54:11)	3.99694	4.10111	4.44557	4.31003	3.46174	4.48319	4.38629	4.10984	3.94924	3.6715	4.85733	4.35471	5.77501	8.66466	9.7752	8.03935	6.24036	5.16819	110.877	50.9879	90.9071	104.799	62.225	58.1251
TG(54:12)	6.69263	6.62309	7.32224	6.20099	5.96668	6.16659	6.97043	5.9751	5.58546	6.8049	6.23391	6.50238	5.36919	8.35522	9.37567	8.63544	6.43573	4.67066	92.0709	43.3327	75.3751	77.8697	50.3025	50.8476
TG(54:2)	11.73	12.7945	11.6162	13.1091	10.7629	10.3999	15.4486	11.4348	11.0278	11.6086	11.4154	19.2495	17.9732	34.3557	29.9651	27.8324	24.369	16.2255	1447.7	941.136	1566.18	1697.42	784.504	912.424
TG(54:3)	9.5952	10.9551	11.2193	12.9988	10.7802	10.3755	20.1846	13.2738	12.867	11.4562	13.1835	37.8091	68.983	138.792	129.466	104.176	89.9751	64.2346	3533.54	1921.8	3441.84	3980.19	1858.72	2123.76
TG(54:4)	12.3805	12.523	14.0268	15.7684	12.6962	12.5931	15.5659	12.1336	11.886	12.2393	13.6615	19.7291	93.4869	147.209	175.317	154.768	112.87	84.2749	1995	1023.88	1628.32	1912.51	1149.69	1056.01
TG(54:5)	15.1343	15.7349	15.404	17.3036	15.5142	15.9073	18.8228	12.5681	14.2516	13.2491	18.2862	15.2921	78.9098	111.269	154.716	136.289	99.5489	80.8421	645.904	305.836	409.946	442.556	423.519	327.547
TG(54:6)	22.196	21.516	23.9733	32.8845	21.2873	23.4888	17.3676	15.1727	15.3451	17.6509	21.8634	18.946	56.9452	75.6775	117.827	106.585	73.6758	53.7651	232.089	104.371	198.703	184.448	156.446	129.618
TG(54:7)	22.9216	22.1575	23.0083	21.0363	20.0161	24.7134	23.2739	22.2672	21.3712	20.0878	33.0181	21.7935	55.1513	66.0242	78.5035	88.4227	65.4496	46.0798	562.378	229.136	768.976	602.022	349.438	325.036
TG(54:8)	3.7489	3.97629	3.77189	3.76722	3.02254	3.73938	3.7043	3.36444	3.46747	3.42706	4.21036	3.58273	7.68396	9.78218	13.635	13.2358	8.97999	6.32122	104.559	44.3034	81.0836	88.3013	60.8408	53.894
TG(54:9)	2.57294	2.73943	2.63182	2.73888	2.36547	2.78411	2.97327	2.81118	2.72444	2.44608	3.25335	3.48867	4.73592	7.64476	8.21833	8.09584	6.04728	4.06144	212.801	95.3896	153.337	178.704	119.837	94.2803
TG(56:0)	3.56261	3.47449	3.14042	3.46147	2.82829	3.74704	3.22733	3.34815	3.03434	2.78925	3.7155	3.14159	3.62216	5.21244	5.81282	6.55939	4.81431	3.47167	56.6231	29.887	48.3829	48.5344	29.9668	33.4727
TG(56:1)	5.7684	5.24437	5.84836	6.09792	4.63424	5.96108	5.48526	6.34195	4.93675	4.84729	6.55601	5.4621	5.09758	8.05147	8.55317	9.84053	6.86461	5.41133	80.3571	49.1055	80.795	69.5824	41.6526	51.0017
TG(56:10)	2.22799	2.12034	2.11882	2.06238	1.7073	2.15825	2.19012	2.04887	1.96332	1.78262	2.39427	2.18188	4.21902	6.15643	7.62441	7.68986	5.38525	3.9679	99.8204	55.5704	85.8709	97.4458	54.8531	54.3153
TG(56:11)	2.32229	2.25075	2.17012	2.134	1.85253	2.28738	2.19881	2.09658	2.20228	1.93571	2.5777	2.15054	3.4553	5.44247	6.04027	5.43678	4.24064	3.12223	86.7191	41.6338	70.334	78.3163	47.1379	44.2005
TG(56:12)	3.07894	2.90316	3.08724	3.22478	2.66807	2.8324	3.12488	2.74902	2.696	2.59947	3.09097	2.82661	3.77047	5.77505	6.26837	6.3292	4.67739	3.48833	80.2277	43.9087	67.2836	69.2723	44.7364	47.1977
TG(56:13)	3.95155	3.98523	3.7003	4.31585	3.32013	3.89719	3.95834	3.50471	3.59557	3.44689	4.02898	3.90339	5.29478	9.26855	9.11282	8.04599	6.99477	5.42848	85.2491	43.2544	70.881	70.8255	49.5017	47.5029
TG(56:2)	4.30623	4.2595	3.98158	4.46405	3.4868	3.99171	4.64651	4.11332	3.55515	3.75464	4.00891	4.43021	3.91752	6.0694	6.63699	7.04026	5.21994	3.83811	126.913	83.7593	137.004	126.855	65.166	79.4157
TG(56:3)	4.39299	4.43524	4.41645	4.41891	3.84239	4.21296	5.29006	3.59395	3.89512	4.529	4.18964	6.00295	6.10136	10.4686	10.7762	10.7556	7.85396	5.96205	412.911	287.915	438.195	415.292	181.69	270.138
TG(56:4)	6.36589	7.42483	7.40034	7.80174	7.69145	6.83424	9.97867	6.3101	6.69618	8.46402	6.84817	9.34729	12.5659	20.4613	20.8953	18.4227	15.222	12.3866	479.317	303.598	407.176	414.123	260.47	292.523
TG(56:5)	11.5583	12.4145	12.8899	15.5046	15.1789	13.7732	19.9956	14.0347	11.8027	17.8042	13.2368	16.9813	25.9042	39.6565	44.7003	40.6482	31.4389	24.2439	688.846	458.813	480.96	483.497	419.872	366.837
TG(56:6)	24.7173	23.777	24.857	30.5009	27.0489	25.2914	26.0014	19.0787	17.7959	23.3946	21.4021	25.4766	54.8758	68.3036	94.6941	77.9075	67.4623	50.1228	484.107	307.699	327.911	281.195	372.984	239.675
TG(56:7)	38.7019	39.102	37.509	43.665	38.9894	35.044	32.3293	29.7048	26.0044	26.9361	35.5382	32.8171	92.3351	126.626	161.582	167.974	117.642	86.87	370.669	162.132	403.596	316.839	285.957	194.979
TG(56:8)	6.73095	7.27195	6.91285	7.31811	6.66944	6.67056	7.63	6.47039	5.78829	6.46321	6.71893	5.97939	75.4429	73.7555	137.63	142.784	98.3478	72.4197	100.739	56.9979	84.9371	81.8823	64.0199	57.3708
TG(56:9)	2.85055	3.04678	2.90181	2.92273	2.5705	2.81427	2.56659	2.44667	2.59574	2.37657	3.18306	2.66091	15.8451	18.3711	29.9441	31.8029	21.9688	14.9236	89.7926	45.7449	80.8326	82.5967	49.4752	52.5379
TG(58:0)	2.26056	2.22447	2.33408	2.17947	1.92553	2.24166	2.18423	1.99767	2.09136	1.88397	2.5276	2.08776	1.20464	1.97171	2.1394	2.1816	1.63222	1.31068	29.7579	14.9433	26.191	26.8336	17.4709	17.7263
TG(58:1)	2.22603	2.31926	2.24197	1.97103	1.86528	2.37811	2.2713	2.0551	2.04471	2.00958	2.35479	2.14119	1.60664	2.34028	2.72651	2.88164	2.23185	1.57244	33.2876	17.2079	29.2873	33.1343	17.8786	19.1752
TG(58:10)	6.76809	7.84017	8.7747	8.08414	6.98964	7.02894	6.98336	6.21919	6.34013	7.49189	7.95495	6.85459	15.073	16.0526	30.6651	41.7153	28.2874	16.6438	50.3446	25.7592	45.5524	45.1913	28.9481	29.9778
TG(58:11)	2.09215	2.25847	2.04201	2.03484	1.7528	2.04669	1.85596	1.94083	1.9308	1.72293	2.45338	1.8111	5.46671	7.08203	10.3476	13.1122	8.646	5.54126	44.8586	23.1341	40.2284	40.0636	26.5333	26.6358
TG(58:12)	2.84199	2.72096	2.7183	2.8334	2.40581	2.70345	2.63557	2.60281	2.50194	2.42983	3.15231	2.42337	3.19366	4.96048	5.53104	5.91704	4.31998	3.12307	59.9257	29.4327	54.9651	50.4713	33.275	32.2414
TG(58:13)	2.70692	2.74432	2.63031	2.79957	2.36466	2.72724	2.54283	2.58384	2.59294	2.44428	2.94455	2.74495	2.79033	4.36084	4.74325	4.88066	3.72476	2.5775	61.3398	31.31	52.0905	48.8611	35.0787	32.4286
TG(58:14)	5.69507	5.53788	5.25427	6.06422	4.77252	5.67389	5.3139	5.66229	5.64516	4.84093	6.74084	5.53098	6.02258	9.21118	10.0202	10.1702	7.45778	5.41481	95.23	50.923	80.2664	80.5571	55.9762	52.0671
TG(58:2)	2.52128	2.61982	2.43812	2.25541	1.99119	2.3587	2.26952	2.41678	2.30884	2.09391	2.39384	2.19018	1.58821	2.48582	2.89094	3.11939	2.20231	1.63135	35.2265	18.4757	35.133	31.5367	18.9192	20.6387
TG(58:3)	2.23135	2.35898	2.23096	2.16936	1.95129	2.28272	2.41247	2.16667	2.14375	2.02728	2.21196	2.00767	1.65371	2.82022	3.18547	2.97911	2.23814	1.59692	45.8584	28.2662	48.632	43.2976	23.774	28.469
TG(58:4)	2.4865	2.66468	2.58787	2.79869	2.34539	2.5417	2.93307	2.46364	2.54594	2.627	2.68962	2.63281	2.33383	3.67612	4.05209	4.05645	2.9285	2.12463	67.56	37.4856	56.9457	57.0649	34.3683	41.3491
TG(58:5)	4.02514	3.93615	4.02965	5.09434	3.89429	4.28681	4.9953	4.49573	4.20013	4.44873	5.05157	4.4026	3.97969	6.55009	6.82862	6.69622	4.75887	3.72398	125.34	83.2589	106.181	92.588	66.2634	70.4192
TG(58:6)	5.54331	5.46428	5.56088	6.50262	5.50763	5.48304	6.33718	4.79467	5.09698	5.54898	6.23422	5.98544	6.8924	9.23542	10.399	10.8152	8.72445	6.49604	158.807	89.6111	108.098	87.4925	78.2134	72.8609
TG(58:7)	15.8505	13.8123	16.3469	16.7796	14.3086	14.9371	15.4355	14.3572	13.6114	12.8255	18.6689	15.4196	22.3707	33.341	35.455	47.2058	33.0842	20.5067	247.722	129.479	271.55	215.343	174.325	130.301
TG(58:8)	9.45075	10.8482	9.78763	10.7167	10.6691	10.8831	14.0074	10.6228	10.6887	10.7881	11.5843	10.2157	35.8739	42.5424	72.9221	84.8116	62.074	33.238	104.712	62.3856	78.2543	68.0056	62.491	52.61
TG(58:9)	5.70426	6.06834	5.77859	6.22875	5.77909	6.42474	7.00507	6.02741	5.66045	5.79617	6.22161	5.80147	38.5028	36.3451	82.5221	97.3367	71.1227	36.6528	76.1217	38.2968	61.552	59.2185	43.2493	39.6824
TG(60:0)	2.14772	2.40003	2.21693	2.18541	2.07687	2.58589	2.25269	2.05688	2.15233	1.82498	2.37743	2.22424	1.87773	2.25985	3.34856	5.9924	3.73384	1.69272	23.6895	11.696	22.6866	20.9552	13.6621	14.6355
TG(60:1)	1.81836	1.79938	1.62261	1.44539	1.36134	1.6026	1.4512	1.45316	1.33258	1.25811	1.50093	1.40904	1.06822	1.76227	1.91784	1.88354	1.30615	0.931719	25.6511	12.7736	24.1118	22.451	13.6465	14.1364
TG(60:10)	7.67092	8.59768	7.20466	7.40858	7.02578	6.45924	8.47792	6.76117	6.45832	7.55573	7.45387	8.33208	4.8642	6.05687	9.0263	10.3871	7.4965	4.41147	42.5975	20.2865	33.768	36.0033	23.1634	23.023
TG(60:11)	5.5281	5.29764	5.37291	5.52623	4.77653	4.93752	6.06744	4.64325	3.97522	5.15033	6.07465	5.68352	5.12536	6.06722	10.1601	12.0941	7.97457	4.62458	36.1611	17.3437	30.1048	27.4102	19.5579	18.6377
TG(60:12)	10.0451	10.2022	10.4309	11.6466	9.33983	10.2921	8.31246	6.14433	5.65744	6.98556	9.11048	9.69323	5.31701	6.07733	10.5077	13.9461	9.14604	4.77451	37.2552	17.1245	31.7058	30.8907	19.3199	18.8521
TG(60:13)	2.38988	2.50514	2.54561	2.46716	2.16701	2.44302	2.3658	2.24567	2.42372	1.98874	2.67648	2.49703	3.20251	4.02692	5.18016	7.63389	4.85093	3.009	34.4817	20.4752	34.4065	33.8413	21.3144	21.518
TG(60:14)	2.83359	2.82236	2.76031	2.67284	2.61921	3.15	2.87887	2.82074	2.78753	2.58538	3.18347	2.90964	1.98765	3.00241	3.39918	3.41898	2.49894	1.82878	43.6358	22.9909	37.397	41.7666	23.7761	25.3927
TG(60:15)	2.30535	2.30714	2.17341	2.21989	1.88777	2.27053	2.21445	2.19366	2.33906	1.85798	2.41157	2.06773	1.77023	2.8838	3.08707	3.38638	2.49905	1.83803	37.1614	20.956	35.5902	37.2139	21.1212	23.3746
TG(60:2)	1.76106	1.60437	1.52271	1.19561	1.14136	1.42554	1.32379	1.27891	1.1686	1.02412	1.38525	1.14284	0.950183	1.59043	1.78082	1.66692	1.18737	0.967187	24.1736	12.8003	24.2915	24.0701	11.8583	14.4863
TG(60:3)	1.84841	1.9544	1.92974	1.68438	1.53179	1.80633	1.89381	1.86269	1.73469	1.58845	2.08611	1.77984	1.28312	2.20164	2.17188	2.08803	1.59369	1.31621	32.258	14.8994	28.5256	28.0201	15.9297	16.4435
TG(60:4)	1.40893	1.37762	1.31677	1.36386	1.11274	1.28199	1.24633	1.36228	1.15074	1.12746	1.42838	1.22871	1.16055	1.92826	2.23337	1.93933	1.62606	1.27687	29.3985	15.5018	27.1676	27.3613	14.9472	16.2641
TG(60:5)	1.84047	1.78301	1.77311	1.66111	1.4711	1.645	1.62879	1.40287	1.54715	1.56361	1.84134	1.78917	1.57433	2.35599	2.74886	2.65974	2.22102	1.46552	39.9786	20.0051	34.8684	30.1735	20.3498	19.9451
TG(60:6)	1.96315	1.79734	1.79914	1.88378	1.62443	1.8752	1.93002	1.7332	1.65769	1.75375	2.06831	1.81554	1.84619	2.8039	3.10097	3.4081	2.65528	1.78616	42.0844	23.6496	38.817	34.1425	22.0081	21.4707
TG(60:7)	4.03658	3.61841	3.88291	3.31154	3.54999	3.8697	3.65343	3.89911	3.23484	3.0898	4.68627	3.29696	3.96232	5.52945	5.5459	7.80903	5.80794	4.25462	69.0182	34.7348	81.0271	60.9197	44.9172	36.2373
TG(60:8)	2.82062	2.63327	2.81956	2.90552	2.72761	2.80073	3.18322	2.76688	2.64486	2.675	3.0848	3.12364	3.35456	4.67706	6.44273	6.40029	4.83892	3.28107	39.1528	21.7768	31.6989	31.1124	24.3753	22.1093
TG(60:9)	4.11015	3.752	4.11143	3.97708	3.85362	3.70554	4.42629	3.86004	3.37355	3.72714	4.35833	4.19243	4.2864	5.40512	7.2478	9.54516	6.65068	3.98718	47.4018	24.4911	40.4102	42.2752	26.5999	24.4821
TG(62:0)	4.61114	4.56061	4.16298	4.58656	4.20858	4.9646	4.70187	4.94936	4.36932	4.30395	4.31071	4.36888	1.17744	1.80197	1.89523	1.93069	1.31793	0.988953	20.4465	16.9069	24.5031	20.0286	12.7484	12.4252
TG(62:1)	1.91129	1.97267	1.82495	1.7676	1.63304	2.00291	1.80309	1.80738	1.77254	1.60214	1.85244	1.87744	0.866652	1.31659	1.42361	1.48188	1.07026	0.852991	18.6473	9.73624	17.9741	17.7494	10.809	9.96205
TG(62:10)	1.79745	1.74314	1.70881	1.66903	1.62545	1.83322	1.91393	1.87485	1.63853	1.73052	1.94783	1.88573	1.3259	2.18093	2.49331	2.61223	1.92014	1.22341	27.4608	15.6648	28.0697	27.2151	14.7642	16.3902
TG(62:11)	2.62672	2.32671	2.55884	2.346	2.16171	2.45258	2.52949	2.26036	2.06026	2.17235	2.81163	2.46623	1.75094	2.28975	2.91688	3.45679	2.80678	1.47636	25.5236	15.214	23.4613	24.3981	15.5395	15.9926
TG(62:12)	4.09086	3.54677	3.84068	4.17917	3.35714	3.82278	3.47767	3.09821	2.67524	2.9654	3.89732	3.65148	2.57708	3.01823	4.41459	6.64074	4.80551	2.49305	28.4949	14.826	24.5971	24.3154	15.0821	16.3622
TG(62:13)	3.01786	2.43706	2.70732	2.80922	2.4771	2.62002	2.635	2.33709	2.14935	2.40775	2.76306	2.65015	4.00458	4.01425	6.63633	12.574	8.9221	3.86363	23.7518	13.4033	25.239	24.7145	14.8794	15.2184
TG(62:14)	2.54513	2.52458	2.45733	2.52839	2.40357	2.72826	2.63068	2.4292	2.5934	2.20034	3.16557	2.50536	3.57421	3.615	6.24734	12.8228	7.84824	3.37612	35.5311	16.1778	30.9509	30.8041	18.0103	17.3801
TG(62:15)	2.16008	2.11558	2.08719	2.01694	1.86496	2.03529	1.90226	2.01152	1.9214	1.83638	2.22698	2.01889	1.54997	2.56607	2.85476	2.92857	2.08924	1.4546	31.9165	17.2303	30.866	30.754	18.9232	19.5693
TG(62:16)	1.9361	1.71359	1.66486	1.50117	1.44001	1.75843	1.68138	1.64208	1.69028	1.45193	1.86809	1.67978	1.36704	2.37092	2.43097	2.09639	1.6217	1.37133	33.1945	17.1723	28.9528	31.1681	18.4607	17.255
TG(62:2)	1.27655	1.28497	1.15054	1.07689	0.962001	1.09621	1.0998	1.15635	1.00782	0.979311	1.18177	1.06639	0.793326	1.26008	1.40272	1.38211	0.906175	0.698027	18.8762	8.79835	18.8713	16.5161	10.6934	10.4872
TG(62:3)	1.53731	1.62332	1.59161	1.55232	1.27361	1.64994	1.61904	1.53182	1.32711	1.28886	1.54246	1.6019	0.725561	1.42088	1.36265	1.21585	0.910312	0.75439	18.5699	9.37823	16.9393	16.5777	11.5156	11.1196
TG(62:4)	1.48865	1.48508	1.50981	1.40562	1.38071	1.42193	1.4224	1.63652	1.41768	1.17979	1.57763	1.40057	0.788125	1.31556	1.30704	1.35845	0.987427	0.7063	20.3642	9.76936	18.5844	17.0675	12.0483	11.4306
TG(62:5)	1.2649	1.11869	1.16083	0.991284	0.879521	1.02755	1.13998	1.13139	1.06453	1.03985	1.32209	1.12695	0.961733	1.63577	1.64823	1.75614	1.32082	1.13125	26.1808	11.0527	23.2013	23.1729	11.8868	12.1019
TG(62:6)	1.01073	1.13547	0.99073	0.993776	0.79522	0.995504	0.81753	0.951333	0.967217	0.884617	1.15536	1.01577	0.981118	1.75383	1.85717	1.88424	1.36705	1.03841	25.2088	11.9968	20.2963	23.9441	13.6179	12.5692
TG(62:7)	2.05034	1.74558	2.07179	1.82657	1.63499	2.10874	1.71352	2.22252	1.87669	1.56804	2.46488	1.72498	1.54472	2.64088	2.20601	3.13193	2.12313	1.58743	28.9729	15.0414	35.2935	28.4236	17.7681	16.727
TG(62:8)	2.16033	1.78625	1.78188	2.03414	1.83649	2.02599	2.24809	2.07008	1.85647	1.90288	2.16844	2.08298	1.10727	1.50328	1.80874	1.75912	1.35794	0.985495	26.3837	12.8619	22.8595	22.2133	14.0376	15.4312
TG(62:9)	1.47313	1.55145	1.54885	1.39226	1.37907	1.52365	1.78126	1.54222	1.43638	1.60348	1.66066	1.48824	1.22917	1.98472	2.06202	2.05079	1.57844	1.17506	26.1119	13.7449	25.4293	24.2373	13.1318	16.2422
TG(64:0)	10.1639	9.03345	9.45417	8.70538	10.5231	10.8877	11.402	9.43319	8.64325	10.1144	10.1959	10.4882	0.654462	1.07244	1.15617	1.13026	0.878679	0.685364	17.7542	8.29023	13.7011	14.1461	7.59582	8.59175
TG(64:1)	5.00018	4.65439	4.7931	4.48934	4.53135	5.27728	5.50812	4.62948	4.38836	4.83958	4.78471	4.49052	0.668795	1.01311	0.983279	1.10061	0.796041	0.657943	16.1457	8.10196	15.5586	15.4402	10.0846	9.55783
TG(64:10)	1.49507	1.44485	1.42869	1.41826	1.46036	1.65722	1.59411	1.46009	1.27813	1.24572	1.63025	1.43494	0.919456	1.28352	1.48654	1.46395	1.07632	0.873019	22.9447	10.2215	18.2461	19.6801	11.1545	11.5457
TG(64:11)	1.67054	1.79499	1.44756	1.65318	1.5242	1.6525	1.78079	1.67593	1.45408	1.58544	1.91073	1.71792	1.12535	1.72393	1.92972	1.79284	1.26944	1.00493	22.6714	12.4041	22.5387	23.6799	13.9925	13.0659
TG(64:12)	1.5955	1.75577	1.30643	1.54011	1.42404	1.65776	1.51364	1.55191	1.3214	1.38043	1.62507	1.59848	0.952957	1.55351	1.64311	1.7854	1.30415	0.902336	22.9816	11.4047	20.7295	19.2133	11.8762	12.1654
TG(64:13)	2.30279	2.20328	2.18454	2.48945	2.30864	2.62133	2.51748	2.54529	2.18802	2.19589	2.72851	2.79918	1.0947	1.63232	1.73824	2.28165	1.5393	1.02852	22.7673	11.4284	22.8998	19.0311	12.539	11.9467
TG(64:14)	5.09383	4.46945	4.43153	4.83999	4.63373	5.30725	5.34839	5.30592	4.99568	4.862	4.93806	5.55365	1.35286	2.03084	2.49854	2.44173	1.75651	1.23362	25.6224	15.086	26.6337	24.8475	14.5622	15.2817
TG(64:15)	1.99796	1.84293	2.02071	1.77364	1.88427	2.09133	2.09106	2.11161	1.82457	1.63231	2.20308	1.88212	0.928191	1.45689	1.89459	1.73504	1.26641	0.892344	20.7696	10.4512	20.0876	20.5977	12.9641	11.4163
TG(64:16)	1.43061	1.29664	1.38712	1.27326	1.05158	1.19718	1.22484	1.19234	1.09098	1.08386	1.23659	1.2305	0.853418	1.53246	1.61818	1.67713	1.16484	0.889494	24.7802	12.098	19.3512	22.279	11.1584	11.0467
TG(64:17)	1.67751	1.84401	1.52828	1.56674	1.38976	1.69943	1.65094	1.6446	1.5182	1.41914	1.85877	1.70379	0.986686	1.49044	1.62273	1.49605	1.19342	0.885837	22.8212	11.7482	20.1221	20.6908	11.92	12.7022
TG(64:2)	1.36121	1.37073	1.36199	1.27768	1.33206	1.4196	1.32595	1.35205	1.28831	1.20957	1.54466	1.34457	0.54378	1.07895	0.958407	1.00528	0.729557	0.636197	15.1086	8.05642	15.3154	14.0829	10.6198	8.13003
TG(64:3)	1.57222	1.513	1.61466	1.5368	1.39361	1.64706	1.70774	1.54372	1.53216	1.34396	1.62711	1.6987	0.614537	1.20115	1.11863	1.12324	0.817287	0.632495	14.8242	9.52458	16.5519	16.9969	10.192	11.4045
TG(64:4)	2.50834	2.50596	2.65372	2.37472	2.27996	2.51821	2.61328	2.57199	2.10536	2.05748	2.49947	2.69317	0.721312	1.01237	1.03831	1.07081	0.97745	0.644862	17.3258	9.3069	18.5426	18.2419	10.5402	9.88785
TG(64:5)	1.76411	1.82699	1.68862	1.77237	1.58593	1.77217	1.94437	1.89762	1.6498	1.67876	1.86607	1.99585	0.775513	1.27884	1.32387	1.24738	1.00994	0.652987	19.502	9.8022	18.4373	17.8147	11.0442	9.77168
TG(64:6)	1.26551	1.25831	1.2558	1.32434	1.08427	1.33168	1.38406	1.35748	1.10777	1.07873	1.42885	1.46218	0.647695	1.13818	1.23166	1.1779	0.839225	0.645392	18.2032	9.6856	16.8443	15.067	9.59847	10.2939
TG(64:7)	2.78273	2.99798	2.94146	2.88574	2.79446	3.00129	3.10259	3.4792	2.80914	2.60061	3.43976	2.73574	0.965969	1.63694	1.41453	1.98101	1.37033	1.11118	21.2751	10.4168	23.8625	21.2927	13.5371	12.0647
TG(64:8)	4.40017	3.69872	4.35645	4.21473	3.94155	4.24831	4.66049	3.96617	3.74575	3.62994	4.24192	4.29652	0.713352	1.22504	1.22931	1.08807	0.89571	0.7334	18.4313	9.52761	16.1553	16.6654	9.68506	12.1157
TG(64:9)	5.00902	4.24417	5.47407	5.71635	4.87124	5.19174	6.6693	5.26376	4.67288	4.47033	5.65463	5.93965	0.76483	1.29996	1.31087	1.23391	0.956329	0.703714	19.892	9.81116	18.9155	18.6583	10.9153	11.0701
TG(66:0)	5.7321	5.16616	5.24691	5.77826	5.42081	6.37439	5.62798	6.01752	5.15485	4.70974	6.13734	6.55912	0.798854	1.29785	1.20996	1.26995	0.916966	0.724772	15.838	9.31871	15.9055	16.6784	9.82037	10.0299
TG(66:1)	5.32593	4.80601	5.31117	4.71333	4.68493	5.53651	5.03168	6.00693	4.77058	4.91036	5.19168	5.9875	0.911176	1.38222	1.40257	1.42148	0.977591	0.789	22.4999	10.1269	17.7521	17.7912	12.1326	11.9782
TG(66:10)	2.13421	2.11191	2.16634	2.20342	2.15428	2.5996	2.46916	2.65356	2.18266	2.01718	2.26498	2.5369	0.731971	1.26591	1.22099	1.12667	0.804467	0.645295	17.1357	9.50851	17.0454	16.6209	10.0122	10.9005
TG(66:11)	1.23545	1.28742	1.12448	1.27236	0.98192	1.37281	1.27036	1.1445	1.11233	0.991573	1.29618	1.31301	0.695383	1.25882	1.26648	1.23205	0.926877	0.690439	18.4896	9.88381	16.4332	19.1462	9.10182	9.61732
TG(66:12)	1.7912	1.56569	1.62644	1.78591	1.62601	1.88635	1.76013	1.8372	1.69006	1.57485	1.77542	1.93233	0.75708	1.16936	1.46984	1.20253	0.872391	0.766449	20.9562	9.23796	16.6505	18.525	9.19342	11.6521
TG(66:13)	3.93566	3.68579	3.715	4.12045	3.82377	4.18257	4.51765	3.95232	3.36241	3.47896	4.03274	4.33985	0.731781	1.37697	1.31814	1.3408	0.980945	0.87772	20.1461	8.95565	15.7105	19.7327	9.80993	11.5836
TG(66:14)	8.41579	8.27059	8.5333	9.33744	10.0532	9.73114	10.3573	8.80842	9.25487	8.02277	9.19998	9.45533	0.711265	1.1525	1.61049	1.2967	0.997783	0.773812	17.5543	8.86188	17.9091	17.1155	11.1104	10.8902
TG(66:15)	4.07551	3.90095	4.31369	4.32477	4.55001	4.96938	5.10705	4.18736	4.1439	3.64409	4.98213	4.69994	0.662445	1.19288	1.14918	1.14192	0.815831	0.745789	14.8153	9.80222	17.1645	16.4722	9.76056	9.7571
TG(66:16)	1.4083	1.39887	1.34635	1.4123	1.30663	1.58466	1.54726	1.39612	1.25291	1.24464	1.60549	1.61248	0.637774	1.32679	1.33956	1.13461	0.902477	0.746349	19.4649	8.79246	16.9225	16.4163	10.3649	10.5888
TG(66:17)	1.63217	1.62657	1.66712	1.47369	1.46226	1.68774	1.54427	1.59905	1.50945	1.26931	1.72568	1.72456	0.746381	1.26395	1.41625	1.33282	0.837425	0.818203	21.2835	10.2357	19.1516	19.3945	10.9425	9.83133
TG(66:18)	2.07028	2.00753	2.14667	2.17639	2.00711	2.47911	2.36558	2.24767	2.07758	1.79833	2.11098	2.2738	0.840569	1.36432	1.49594	1.28194	0.941311	0.713755	21.9224	10.0178	18.7363	19.6616	12.2454	10.5344
TG(66:2)	1.94617	2.01976	1.98141	2.04109	1.766	2.30395	2.08729	2.07219	2.20157	1.97788	2.32444	2.15542	0.738967	1.06131	1.36234	1.02294	0.894463	0.687927	17.0235	8.83379	15.4386	18.7978	9.28403	10.7959
TG(66:3)	1.62737	1.54002	1.53355	1.56877	1.30712	1.69276	1.57542	1.69181	1.49931	1.37506	1.65295	1.65299	0.717044	1.20637	1.20804	1.05775	0.835745	0.658603	17.8765	9.31679	16.2461	14.9641	9.61334	11.4748
TG(66:4)	2.16643	2.23543	2.04847	2.05523	1.89569	2.4255	2.37437	2.08175	1.97243	1.96133	2.18917	2.25363	0.751255	1.27168	1.30413	1.29904	1.01866	0.863382	17.4349	8.2626	17.1454	16.0444	9.86198	10.1107
TG(66:5)	2.64338	2.49393	2.49747	2.41106	2.41298	2.7857	2.87247	2.42551	2.34579	2.20877	2.63072	2.56482	1.01807	1.44823	1.56796	1.73928	1.24857	1.16934	21.6077	9.60514	16.3515	16.6416	10.8943	11.0251
TG(66:6)	1.83907	1.90252	1.74241	1.7605	1.73407	2.18214	1.93859	1.93502	1.83854	1.52463	2.06717	1.86906	0.649347	1.12629	1.26308	1.1261	0.866396	0.70214	19.3442	8.68168	18.7094	17.0596	10.1569	9.28319
TG(66:7)	2.28134	2.4641	2.53333	2.33314	2.4299	2.73819	2.67638	2.64034	2.36933	2.18115	2.91051	2.43119	0.833741	1.29944	1.28749	1.39259	0.984845	0.736896	18.549	8.82906	20.8456	17.4867	10.0814	10.6685
TG(66:8)	3.25872	3.14117	3.46295	3.35432	3.29707	3.6243	3.74427	3.80426	3.19658	3.16309	3.39712	3.48519	0.707683	1.12802	1.25074	1.17374	0.852987	0.698621	17.1754	9.01855	16.4399	16.0569	10.4969	9.96983
TG(66:9)	3.95172	3.49363	3.78448	3.76486	3.56458	4.00612	4.1407	4.41638	3.51973	3.03169	3.77545	4.34521	0.833902	1.20241	1.39704	1.07748	0.835948	0.75342	18.7885	9.18221	16.8028	17.4812	10.5825	10.3132
TG total	1468.12	1467.85	1512.04	1585.01	1418.05	1603.38	1623.1	1497.46	1435.4	1419.17	1793.66	1736.86	2614.64	3928.1	4490.36	4334.96	3142.97	2401.54	48713.9	24155.5	46975.6	46424.6	27497.2	29019.7
Splash_18:1(d7)MG
MG(16:0)	221.276	242.231	266.42	238.635	296.879	271.126	294.002	335.592	383.179	286.274	332.931	273.406	69.09	87.9241	60.3801	67.6962	79.4573	41.2942	58.9038	46.8944	59.4585	47.6283	56.8227	68.6896
MG(18:0)	312.832	337.251	341.013	225.486	289.006	270.492	400.917	512.894	454.768	389.391	367.889	282.703	171.011	157.582	120.126	214.998	197.6	175.955	250.358	123.713	269.048	133.46	149.069	157.308
MG(18:1)	226.148	318.782	369.812	488.794	606.714	470.416	519.718	882.632	1082.08	750.09	869.196	556.016	94.5725	120.927	97.4994	92.5053	125.551	65.9494	233.437	174.639	304.37	263.779	214.013	265.237
MG(18:2)	14.6758	12.2172	16.0681	18.8286	17.1144	16.1211	12.6146	18	19.5519	15.5814	19.2537	12.1504	31.6687	27.6692	39.388	41.5152	52.5297	27.8969	17.7784	13.8318	19.3094	17.0918	16.4731	18.6725
MG(20:4)	88.2774	97.1954	98.4782	136.519	165.604	88.3442	133.544	194.685	152.352	129.718	154.562	117.711	4.78292	5.20357	4.94692	5.64007	5.99125	4.01859	7.84418	7.87871	7.56506	8.05977	6.18653	7.21624
MG(20:5)	ND	ND	ND	ND	ND	ND	ND	ND	ND	ND	ND	ND	ND	ND	ND	ND	ND	ND	ND	ND	ND	ND	ND	ND
MG(22:5)	ND	ND	ND	ND	ND	ND	ND	ND	ND	ND	ND	ND	ND	ND	ND	ND	ND	ND	ND	ND	ND	ND	ND	ND
MG(22:6)	ND	ND	ND	ND	ND	ND	ND	ND	ND	ND	ND	ND	ND	ND	ND	ND	ND	ND	ND	ND	ND	ND	ND	ND
MG total	863.209	1007.68	1091.79	1108.26	1375.32	1116.5	1360.8	1943.8	2091.93	1571.05	1743.83	1241.99	371.125	399.305	322.34	422.355	461.129	315.114	568.32	366.956	659.751	470.019	442.565	517.123
Cholesterol(d7)
Cholesterol	621066	578020	536326	580161	515918	554088	614883	624468	639830	562177	590015	541093	66227.8	57350.9	52386.5	65365	60531.5	48661.4	54340.3	67176.5	61449.2	57868.6	41645.5	47372.8
Cer[NS] d18:1(d7)/15:0
Cer(d18:1)(16:0)	9.30383	10.0754	9.54426	8.79345	11.9001	9.91833	11.3152	10.3273	11.7497	13.5578	9.18644	10.8263	35.9801	42.6462	30.2667	42.185	35.9309	27.6202	53.6709	39.5389	57.7125	53.8168	40.9454	47.7325
Cer(d18:1)(18:0)	262.19	233.296	219.337	200.878	197.774	195.743	228.921	208.977	252.087	230.108	211.025	216.946	6.28851	6.80811	8.85206	11.7058	10.0833	5.45028	17.6189	8.84578	23.9028	16.3876	12.4732	10.7831
Cer(d18:1)(18:1)	1.53603	1.57787	1.54428	1.26903	1.31175	1.10467	1.87714	1.70474	2.49878	1.86788	1.56803	1.5051	0.215453	0.224103	0.288178	0.242477	0.17617	0.142927	0.910985	0.672735	1.25901	1.06138	0.688022	0.941647
Cer(d18:1)(18:2)	7.24383	7.24263	6.74679	6.18643	6.25153	5.77079	6.67679	5.8091	7.48645	6.16898	5.57114	6.11663	0.868435	1.38288	1.39486	1.34937	1.31058	0.976806	1.19203	0.722185	1.29944	1.08866	0.874732	0.893752
Cer(d18:1)(20:4)	3.67426	2.94895	2.74942	2.45833	2.62546	3.42074	2.80712	3.18271	2.84078	3.2673	2.69432	2.99025	3.13328	5.17279	3.45535	4.93786	3.78511	2.79263	4.84313	3.62126	5.02704	5.94421	5.08228	4.91458
Cer(d18:1)(20:5)	2.01102	1.5239	1.80954	1.65893	1.89041	1.77684	2.2298	1.73084	1.56408	1.88732	1.40256	1.68478	0.39585	0.741848	0.517621	0.478037	0.429597	0.338452	0.497778	0.536018	0.733318	0.749211	0.41621	0.658749
Cer(d18:1)(22:5)	12.4549	9.97769	10.2847	8.44404	9.6787	11.7808	10.1886	10.5147	10.4607	10.232	8.06247	9.42582	17.7392	18.2059	16.3863	22.4476	21.1857	13.0051	11.8259	14.2623	14.8774	16.9571	12.8511	12.0119
Cer(d18:1)(22:6)	1.60469	1.17813	1.42552	1.312	1.52223	1.25198	1.21665	1.14809	1.32913	1.39014	1.08135	1.15352	1.50429	1.5616	1.63796	2.56772	1.91762	1.44077	0.347312	0.30514	0.423222	0.480692	0.403095	0.385367
Cer total	300.018	267.821	253.441	231	232.955	230.767	265.232	243.394	290.016	268.48	240.591	250.648	66.1251	76.7434	62.7991	85.9138	74.819	51.7671	90.907	68.5044	105.235	96.4857	73.7341	78.3215
Splash_15:0-18:1(d7)DG
DG(16:0)(16:0)	118.773	132.889	134.476	123.76	160.628	153.914	172.298	157.858	148.011	153.774	145.051	129.83	30.4656	49.2985	40.7439	37.6083	32.9353	22.269	325.797	93.2844	349.059	143.554	108.977	170.917
DG(16:0)(18:0)	139.223	194.488	162.735	166.918	206.198	181.674	195.647	153.316	202.586	173.001	167.362	145.521	26.3794	34.111	32.7192	24.4917	23.5473	16.214	299.75	123.901	304.796	188.754	107.908	161.547
DG(18:0)(18:0)	18.5454	26.6371	21.8141	18.9361	25.2339	30.4209	29.234	24.9331	34.6552	25.7236	28.3302	20.8338	1.51128	2.36062	1.91197	1.91032	1.88048	1.25976	15.5512	9.52612	18.384	12.0951	6.36016	8.96432
DG(16:0)(18:1)	419.362	503.797	523.166	411.229	520.899	599.848	563.729	575.383	578.305	513.371	592.048	475.234	391.138	545.814	497.033	384.26	392.289	298.331	3369.36	1565.04	3474.16	2293.28	1383.01	2080.15
DG(18:0)(18:1)	364.229	457.047	455.205	346.539	461.26	527.428	512.334	539.09	545.619	483.638	561.079	426.044	56.2952	84.7419	64.4761	46.9343	56.0613	36.7485	700.606	394.94	810.56	575.588	284.615	427.925
DG(18:1)(18:1)	178.691	221.126	209.539	168.41	223.384	257.299	244.212	245.068	240.211	222.097	251.413	204.724	194.854	271.107	235.351	182.816	190.605	147.985	1734.39	912.034	2029.75	1346.38	700.378	1175.62
DG(16:0)(18:2)	17.4641	20.1121	20.423	16.5689	25.7468	24.4096	17.1202	15.7656	13.7584	14.43	14.6881	14.1983	403.035	512.41	531.889	419.999	419.778	343.295	1455.44	691.145	1337.01	961.538	655.497	851.112
DG(18:0)(18:2)	39.5324	56.8554	57.8557	49.6746	66.9036	62.6121	50.3342	47.8166	43.2978	37.0978	45.8299	36.0038	142.6	177.766	168.663	162.14	154.4	110.95	350.375	189.022	292.106	270.411	170.701	185.531
DG(18:1)(18:2)	11.5826	14.4498	17.2239	14.2448	18.5959	16.0792	14.2267	12.0004	10.4554	10.7284	11.857	11.1811	289.117	341.105	407.49	332.418	313.656	243.348	1000.48	555.567	1284.47	827.111	452.429	806.668
DG(18:2)(18:2)	0.377395	0.324153	0.480202	0.397937	0.514753	0.537613	0.171921	0.170855	0.140178	0.177607	0.154175	0.187297	63.5155	49.8821	120.464	97.2922	78.251	62.6867	36.9176	24.9171	47.9556	34.1577	18.7979	30.1696
DG(16:0)(20:4)	236.075	284.066	253.823	207.192	273.169	319.48	324.55	294.647	292.379	273.809	307.978	248.007	143.155	234.369	174.795	122.623	118.811	123.641	1006.87	705.406	1166.97	860.677	509.99	757.748
DG(18:0)(20:4)	513.907	654.42	616.512	488.653	640.406	692.371	785.751	733.567	704.776	646.522	729.695	575.166	139.057	145.553	190.063	158.582	123.644	107.787	776.59	469.205	683.075	599.134	392.034	377.409
DG(18:1)(20:4)	147.813	183.255	140.612	128.207	192.117	195.751	215.074	199.394	191.778	175.507	185.313	174.413	54.0999	77.5054	50.354	31.0785	33.8639	33.7137	505.383	447.286	673.558	586.224	226.808	404.111
DG(18:2)(20:4)	1.57812	1.75979	1.64059	1.29724	2.29657	1.79621	2.05414	1.90794	1.4586	1.7207	1.53209	1.45776	12.4298	14.6567	15.8343	14.1887	12.5866	10.4284	77.7387	54.4729	79.0716	64.7472	26.9863	41.8772
DG(20:4)(20:4)	4.97006	5.62651	3.92711	2.56406	7.69028	4.92043	7.92068	6.84433	4.42918	6.48294	3.74204	4.42635	0.783579	1.5826	0.71648	0.69803	0.874076	0.586515	14.1528	14.3502	15.8423	13.4183	5.27625	8.73629
DG(16:0)(20:5)	2.66139	2.45189	1.89911	2.06033	3.0269	2.63911	0.593767	0.566279	0.538673	0.582602	0.672059	0.469575	20.7464	41.4423	14.9119	18.7266	21.678	15.5392	5.5471	3.35135	6.88747	4.39652	2.50919	4.31205
DG(18:0)(20:5)	5.78497	4.86065	3.38882	3.7642	6.7836	4.97965	2.08466	1.69601	1.66356	1.55393	1.75791	1.48864	7.39242	11.7839	5.53709	7.13257	8.17621	4.81564	3.01573	2.30237	3.51383	3.16997	1.61149	2.03747
DG(18:1)(20:5)	0.949132	1.00822	0.784316	0.659538	1.52697	1.15836	0.587938	0.408405	0.443373	0.435024	0.379268	0.438398	8.71227	10.7491	8.23892	7.63181	8.44053	5.00708	6.19566	4.22787	6.34588	5.19439	2.26092	3.78655
DG(18:2)(20:5)	0.043943	ND	0.0621517	0.0447529	0.0629316	0.0900645	0.0142994	0.0160042	0.00647267	ND	ND	ND	4.90461	4.43588	6.91408	7.10092	6.37042	3.83414	0.345523	0.389522	0.586812	0.4212	0.22291	0.436895
DG(20:4)(20:5)	0.224904	0.234831	0.154754	0.136271	0.382441	0.21433	0.0929545	0.0451116	0.0208279	0.0918178	0.0554965	0.0557076	0.393881	0.778622	0.377008	0.484253	0.517648	0.245806	0.0751006	0.159088	ND	0.0670969	ND	0.095263
DG(20:5)(20:5)	ND	0.00245814	0.0113209	0.0039775	0.00474884	ND	ND	ND	0.00281421	ND	ND	ND	0.0524345	0.0546024	0.0422984	0.0667318	0.0494603	0.0202465	0.0100134	0.0164557	ND	ND	ND	ND
DG(16:0)(22:5)	8.5359	10.569	9.76478	8.49639	12.4346	9.53532	20.4979	17.4695	11.5607	16.2667	15.9523	12.1305	17.884	28.5685	23.1874	12.9765	13.5849	13.2897	617.293	273.204	288.718	356.361	159.561	140.351
DG(18:0)(22:5)	5.70327	6.80978	6.79482	4.84364	8.66468	7.21137	12.0481	9.70788	7.81628	8.92773	7.77834	6.59861	3.10296	3.85361	4.25115	2.88856	2.98172	2.30228	46.2074	30.0281	25.7418	40.4622	21.361	12.9547
DG(18:1)(22:5)	2.55367	3.0002	2.93922	2.27875	3.82051	3.09441	4.94334	4.14799	3.15434	4.00551	3.03818	3.38006	8.07734	8.48974	10.868	9.43924	9.60216	5.56259	74.1901	55.521	51.4816	69.6095	29.7742	35.7861
DG(18:2)(22:5)	0.271919	0.274162	0.251676	0.166111	0.357526	0.247063	0.381962	0.261975	0.208299	0.259154	0.197353	0.142243	6.51005	3.82309	11.2739	9.57863	9.47439	4.1144	7.9586	4.75926	4.55433	5.15453	3.17559	3.29142
DG(20:4)(22:5)	0.524536	0.755633	0.411487	0.393992	0.699751	0.51999	1.41055	0.946423	0.632161	0.996757	0.672367	0.597088	0.259657	0.327423	0.415896	0.314752	0.310874	0.22523	3.90354	3.47054	3.27714	3.16402	1.56121	1.75953
DG(20:5)(22:5)	0.194203	0.148747	0.15248	0.103435	0.17693	0.0912285	0.238859	0.0974977	0.104143	0.0892953	0.120244	0.137498	0.09937	0.129312	0.150146	0.134449	0.186238	0.0502161	0.180271	0.159647	0.115244	0.067082	0.0938565	0.0525516
DG(22:5)(22:5)	0.0613231	0.0860498	0.0767456	0.0646484	0.118745	0.111501	0.0686455	0.0844005	0.064738	0.0880479	0.117164	0.0379268	0.0593205	0.0347481	0.0920144	0.098615	0.0694339	0.033371	0.255412	0.0356539	0.0209535	0.111818	0.0821162	0.0394137
DG(16:0)(22:6)	111.698	130.42	139.076	92.6112	150.09	126.008	124.283	118.699	95.9964	124.94	100.919	105.814	161.137	226.464	195.174	130.203	140.419	121.736	658.793	276.934	851.508	469.618	214.08	358.487
DG(18:0)(22:6)	90.044	102.04	78.2592	59.7687	109.753	85.2441	115.567	94.4297	86.8084	78.8341	70.3397	80.7188	33.9872	45.4545	35.881	29.7436	35.7013	24.0555	65.2187	39.2386	74.473	63.9444	39.3641	41.2044
DG(18:1)(22:6)	36.9561	48.5693	43.8738	33.4504	50.0929	41.0148	39.0469	44.9685	34.1727	32.9659	32.9573	33.214	96.6518	102.01	106.093	103.257	99.0986	56.4752	126.666	87.335	197.52	140.445	52.9811	117.441
DG(18:2)(22:6)	1.3152	1.65958	1.54818	1.30679	1.64729	1.36651	1.20076	0.841866	0.640463	0.734998	0.660693	0.803918	61.6494	35.9465	102.62	125.292	98.988	36.1848	8.87498	6.62462	13.9303	8.29144	4.38902	9.33636
DG(20:4)(22:6)	6.73444	9.04549	6.00683	5.68199	10.3368	8.06452	9.66787	6.7757	5.88553	7.26681	5.02333	5.4571	1.74505	3.17047	2.84573	2.53934	2.89141	1.34536	6.35244	4.45948	10.0583	5.36713	2.39648	4.39659
DG(20:5)(22:6)	0.110384	0.0872764	0.0691983	0.115375	0.176942	0.101366	0.0371841	0.0261887	0.00984972	0.0100597	0.0138718	0.0308117	0.424648	0.835803	0.583571	0.77253	0.868118	0.411695	0.0350469	0.0219409	0.136197	ND	ND	ND
DG(22:5)(22:6)	1.61706	2.12685	1.73849	1.29662	2.63189	1.87814	2.82382	1.88965	1.43212	2.0063	1.89503	1.61176	0.841525	0.800052	1.43738	1.65684	1.31184	0.660238	0.505737	0.189268	0.356292	0.305655	0.295698	0.325229
DG(22:6)(22:6)	14.7259	17.0571	15.5089	11.7673	19.9371	16.1313	18.2712	11.7061	11.9004	11.5558	13.3464	11.1018	2.37557	1.80173	4.21057	4.54645	4.81268	1.71851	0.305509	0.186563	0.382505	0.108084	0.171341	0.249719
DG total	2502.83	3098.06	2932.2	2373.61	3207.77	3378.24	3488.52	3322.55	3274.92	3029.69	3301.97	2731.45	2385.44	3073.22	3067.61	2491.63	2418.72	1856.87	13301.3	7042.71	14106.4	9953.33	5585.66	8224.83
FFA 16:0(13C16)
FA(16:0)	2736.85	2894.93	2349.5	2082.25	2395.08	2159.27	2485.48	2936.82	2959.65	2801.39	3050.28	3033.42	1764.55	1947.88	1379.46	2344.98	2276.29	1964.65	1116.28	1201.57	1443.48	1213.81	1248.08	1553.3
FA(18:0)	3114.58	3591.87	3261.1	2847.7	2918.11	2868.11	3191.7	4040.43	3892.24	3696.32	4373.53	3780.35	867.328	962.445	675.674	1039.81	956.088	888.252	707.912	823.308	942.744	705.075	832.362	900.546
FA(18:1)	2237.35	2294.6	1942.37	1516.94	2093.61	1734.88	2244.34	2891.44	2613.02	2679.7	2642.81	2373.73	1314.2	1480.43	1194.86	1459.44	1646.66	1299.84	1478.3	1602.55	2062.41	1859.49	1630.63	2216.01
FA(18:2)	227.084	202.289	192.858	145.183	231.619	159.928	159.435	181.841	164.453	188.362	181.855	154.632	1191.08	1132.11	1067.81	1460.68	1486.73	1189.53	466.731	569.504	747.518	647.283	497.524	927.278
FA(20:4)	2685.43	3044.19	3000.37	2668.7	2795.38	2515.02	3022.06	3671.85	3614.5	3445.91	3873.17	3407.9	337.477	371.678	362.749	348.775	274.61	298.463	406.429	647.842	593.888	547.199	355.757	909.948
FA(20:5)	30.7018	35.752	36.7039	39.6479	43.4506	34.5925	13.7425	15.7629	13.1113	15.2703	20.1049	14.9698	157.243	146.444	133.979	177.011	174.678	132.511	6.23483	5.60774	7.18542	6.11898	4.0422	9.37207
FA(22:5)	86.7703	95.5375	78.8957	63.9546	105.76	74.2816	130.66	145.363	117.927	147.121	129.571	98.255	109.472	86.3096	108.504	114.407	137.753	89.5492	117.499	106.217	96.087	113.178	65.161	96.4403
FA(22:6)	1448.49	1540.06	1262.77	939.965	1475.41	1089.63	1383.76	1612.7	1557.84	1685.92	1397.75	1204.52	703.424	488.021	616.537	871.613	868.976	566.269	111.09	111.308	247.027	145.742	79.6512	219.217
FA total	12567.3	13699.2	12124.6	10304.3	12058.4	10635.7	12631.2	15496.2	14932.7	14660	15669.1	14067.8	6444.77	6615.31	5539.57	7816.72	7821.79	6429.07	4410.47	5067.9	6140.33	5237.89	4713.2	6832.12
Hex(Glc)Cer[NS] d18:1(d5)/18:1
HexCer(d18:1)(16:0)	43.8811	40.6287	42.9473	41.0187	42.5735	44.8343	45.4286	46.5271	43.2554	38.8991	45.8857	47.1185	40.6663	30.1694	48.9171	40.5814	41.4527	39.9958	89.9609	84.5173	99.3161	89.8064	60.1542	81.0544
HexCer(d18:1)(18:0)	898.856	799.114	829.602	730.108	780.445	807.371	755.679	890.673	735.774	598.917	766.493	810.77	4.42376	3.37194	6.48725	5.85508	5.23787	4.49778	15.9836	10.7299	19.5938	15.2658	10.1925	9.29094
HexCer(d18:1)(18:1)	3072.14	3065.49	3140.16	2945.32	3049.34	2804.74	2884.48	2942.04	2886.89	2552.16	2908.05	3312.95	13.8326	8.96317	9.24959	7.71812	7.16863	5.67772	5.40948	4.23547	4.31362	4.10008	3.62509	4.49658
HexCer(d18:1)(18:2)	39.479	39.3455	39.7747	36.7456	38.3332	31.2704	47.2131	39.3302	40.7749	38.383	37.9134	46.6395	0.667498	0.855797	0.752936	0.455222	0.679641	0.688811	0.153182	0.391845	0.352494	0.382735	0.331735	0.299755
HexCer(d18:1)(20:4)	0.806498	0.92548	0.978818	0.911385	0.668389	0.527856	0.877073	0.802487	1.02471	0.865022	0.889858	1.41637	0.0421452	0.000107036	0.0154203	ND	ND	ND	0.13524	0.0480154	0.0323768	0.0439255	0.0659371	0.0642359
HexCer(d18:1)(20:5)	55.837	52.8913	50.421	50.5111	54.7675	47.786	46.4444	51.0509	53.787	45.6053	47.208	55.4042	0.809456	0.553711	1.22584	0.733142	0.650396	0.564682	1.48061	1.16018	1.55722	1.51757	1.11142	1.26956
HexCer(d18:1)(22:5)	52.5085	49.0427	52.2069	58.0005	52.891	47.0089	52.0402	45.9847	51.7323	49.7075	51.8205	56.1885	1.70558	1.42967	1.95625	1.2888	1.47933	1.19253	1.71457	1.52352	1.71159	1.88977	0.853902	1.59854
HexCer(d18:1)(22:6)	730.479	691.535	716.687	843.401	726.185	681.086	697.211	625.931	727.461	713.478	729.664	754.024	5.16258	3.02428	3.57674	3.5073	2.96557	2.32627	1.34487	1.23601	1.36846	1.28442	0.845068	1.09059
HexCer total	4893.99	4738.97	4872.77	4706.01	4745.2	4464.62	4529.37	4642.34	4540.7	4038.02	4587.92	5084.51	67.3099	48.3681	72.1811	60.1391	59.6342	54.9436	116.182	103.842	128.246	114.291	77.1799	99.1646
Splash_18:1(d7)LPC_pos
LPC(16:0)	1386.55	1162.6	1242.6	1241.77	1238.98	1587.77	2455.14	1511.9	1534.37	1595.05	1752.27	1243.95	1520.38	1418.41	1415.12	1052.04	1350.33	1227.15	1439.83	1293.21	1200	1313.37	1268.01	1126.05
LPC(18:0)	730.453	701.161	651.772	601.484	610.349	1047.21	1431.1	920.735	1110.72	1290.11	1049.88	1685.82	1414.97	995.155	1496.66	1453.52	974.928	779.482	710.452	781.659	703.182	682.301	653.217	598.372
LPC(18:1)	1104.1	854.878	951.199	977.315	902.946	430.007	791.049	285.776	269.035	349.555	355.603	600.3	849.786	664.02	786.95	440.478	593.458	957.775	1057.8	842.236	691.671	937.651	942.065	962.384
LPC(18:2)	61.5413	51.6376	46.1531	47.193	56.8805	416.482	542.401	337.367	398.092	395.307	418.14	253.644	282.419	228.909	281.792	197.024	212.537	106.23	83.9624	85.6256	69.564	52.0492	60.8227	46.1467
LPC(20:4)	242.382	232.315	245.198	237.187	205.784	257.457	387.273	257.049	227.719	210.707	241.987	553.332	643.45	459.521	647.016	445.879	470.267	284.455	261.554	217.281	183.056	216.808	204.092	227.441
LPC(20:5)	0.386044	0.337181	0.287118	0.221483	0.376813	0.376807	0.0898877	0.0929501	0.085857	0.0977599	0.125191	0.0830699	8.3857	19.6705	4.62167	11.9878	13.0082	10.4666	0.771885	0.714274	0.733826	0.68476	0.807617	0.773367
LPC(22:5)	4.1831	3.77314	3.19004	2.23409	3.59726	5.53136	4.59239	5.57683	4.79185	5.97521	7.67087	4.10489	8.137	17.2397	6.47949	7.55995	8.99171	9.99881	46.046	52.2934	25.8618	42.9954	34.2236	31.2869
LPC(22:6)	62.1456	54.8236	48.4584	34.2494	53.2299	85.1436	42.5523	57	51.5678	57.5928	82.1222	50.1458	61.9535	111.714	53.2715	66.2308	69.4376	73.8997	33.7526	29.928	40.7807	30.787	41.3852	39.2587
LPC total	3591.74	3061.52	3188.86	3141.65	3072.14	3829.98	5654.2	3375.5	3596.38	3904.39	3907.8	4391.39	4789.48	3914.63	4691.91	3674.72	3692.96	3449.45	3634.18	3302.95	2914.85	3276.64	3204.62	3031.71
Splash_15:0-18:1(d7)PC
PC(16:0)(16:0)	66608.7	70954.6	90308.5	81512.8	78832.4	66151.3	73251.9	70742.8	67658.3	70743.6	65164	67031.6	4425.11	4548.14	4588.3	4572.1	4936.44	4181.18	4207.22	4644.07	4148.99	3798.35	3342.89	3664.91
PC(16:0)(18:0)	58207.1	56499.1	78325.8	74865.5	69685.7	60037.4	60322.1	61928.1	55466.3	58771.6	53726.9	58940	2072.1	2675.98	1945.08	1906.57	2045.11	1645.93	3520.43	3758.2	3484.68	3085.72	2627.69	3144.64
PC(18:0)(18:0)	3363.07	3069.73	3932.57	3801.46	3724.94	3269.57	3339.1	3528.6	2935.75	3116.28	2844.88	3056.17	224.732	301.42	201.552	242.1	267.666	181.418	679.651	676.777	566.085	625.749	482.621	488.473
PC(16:0)(18:1)	143949	144642	190780	181432	171826	161402	156134	155521	148003	154469	147595	142660	24433.6	32698.7	19980.1	19149.6	22015.4	19812.5	36342	43586.8	43633.8	37665	26293	40569.6
PC(18:0)(18:1)	68842.4	64745.8	83560	77004.2	68212.6	70375.5	67628.4	68180.5	62658.3	63249.4	62732.1	64537.2	4746.55	6458.69	3462.43	4163.32	4551.72	3732.03	13176.7	12821.4	11935.6	13084.8	8523.1	9455.76
PC(18:1)(18:1)	20610.6	20805.9	26276	23112	24599.6	21977.7	22466	22295.7	18772.2	21159.6	19398.2	20535.7	2370.53	3234.86	1494.22	1357.77	1761.26	1614.73	5639.85	9141.89	8806.92	8153.43	3355.66	7331.67
PC(16:0)(18:2)	4358.66	4077.03	6079.7	5889.8	5799.95	4613.72	3857.61	3041.42	2942.53	3441.34	3104.4	3044.35	20755.2	23155.7	17788.4	20245.6	21840.6	19422.1	8193.21	10827	12618	8625.2	7564.62	11851.6
PC(18:0)(18:2)	2745.34	2508.2	3624.46	3738.45	3546.9	2840.18	2385.2	2213.28	1864.14	2051.53	2118.31	1863.64	12479.5	14912.2	12437.9	16094.7	15809.9	13307	14226.5	12263.3	11194.4	11354.1	12006.6	9181.24
PC(18:1)(18:2)	1984.43	1723.67	2591.89	2510.13	2317.89	1888.87	1630.78	1435.11	1199.33	1481.54	1327.44	1372.58	7791.77	8373.85	5655.52	6178.86	7007.05	6289.79	3952.2	5317.13	5407.85	4829.97	3254.13	5034.31
PC(18:2)(18:2)	180.278	143.656	236.083	272.517	205.942	178.622	83.0706	86.1084	63.0578	78.3278	49.5172	74.2001	1549	1345.82	1425.93	2025.37	2083.66	1556.12	811.572	971.789	863.356	827.68	598.471	969.248
PC(16:0)(20:4)	17544.7	17661.5	25001.9	23779.5	24095	16244.6	22492.2	18346.2	19826.6	22630.2	16962.9	17521	8618.23	11979.8	8514.13	7901.57	7775.61	7793.78	17558.9	20689.9	20852.3	17222.7	14549.7	20261
PC(18:0)(20:4)	18320.1	19278.8	25278.8	24404.8	23779.4	17991.1	23685	20709	20854.6	23020.7	18823.9	18630.4	4071.07	5649.19	4193.98	4941.64	4783.71	3546.68	20501.4	16538.9	13213.2	15221.8	15993.1	11692.7
PC(18:1)(20:4)	8657.33	8917.41	10437.5	9821.46	10720.6	6918.34	11214.6	8528.75	8528.34	9819.87	7929.02	7839.31	3395.31	4163.55	2885.38	2353.13	2522.29	2283.67	11395.7	15320.8	10417.7	12844	8186.85	11831.9
PC(18:2)(20:4)	299.278	255.674	392.98	337.86	364.757	227.215	357.433	284.754	237.001	301.372	267.363	235.572	907.188	1072.03	853.196	1188.52	1233.27	850.991	3396.54	3864.16	2546.22	2998.2	2168.73	2578.56
PC(20:4)(20:4)	166.499	160.92	214.208	173.834	193.131	124.701	235.079	201.906	174.912	229.096	163.347	181.817	76.8395	146.767	90.4012	104.362	125.915	71.6667	1021.81	1316.11	811.451	897.014	665.113	887.317
PC(16:0)(20:5)	425.531	366.721	569.05	584.293	562.025	406.817	285.549	299.15	247.751	286.708	285.198	250.61	1747.54	2623.58	1029.79	1749.08	2100.6	1505.89	262.806	303.769	302.673	271.811	191.182	272.607
PC(18:0)(20:5)	774.144	721.561	991.607	948.985	900.415	726.015	756.043	674.272	586.24	624.092	593.606	601.035	1016.89	1439.97	705.286	1300.29	1417.26	877.44	349.15	346.492	359.581	331.575	291.761	338.234
PC(18:1)(20:5)	138.657	125.786	202.243	184.049	194.128	138.806	143.241	101.904	101.296	121.508	99.913	105.515	581.273	889.91	301.971	477.909	591.006	434.665	125.922	172.104	132.299	146.569	81.5553	131.701
PC(18:2)(20:5)	25.7328	19.669	40.7621	52.0575	28.8149	35.1627	19.6714	16.7683	15.6006	23.0444	17.9148	16.9409	358.061	469.097	234.011	556.028	599.63	339.955	39.8301	49.7983	46.922	49.4565	41.3452	55.0216
PC(20:4)(20:5)	4.41084	10.1961	ND	ND	ND	ND	9.76478	ND	ND	ND	ND	ND	56.6323	113.054	41.5334	83.2683	94.7631	53.202	36.2045	38.26	31.0642	26.5494	22.8686	32.2103
PC(20:5)(20:5)	ND	0.0498002	ND	ND	ND	ND	ND	ND	ND	ND	ND	ND	4.43397	9.40887	3.50164	11.0639	11.2652	4.0806	2.19175	2.21225	1.15564	1.77472	1.41073	0.86094
PC(16:0)(22:5)	4193.13	4066.48	5385.8	5023.5	5135.37	3698.44	5082.06	4775.27	3651.83	4703.1	4296.42	4075.34	1688.88	2321.93	1450.93	1244.88	1412.44	1576.81	3710.75	3679.48	2507.25	3133.68	2371	2462.37
PC(18:0)(22:5)	2363.51	2222.35	2935.58	2706.84	2736.76	2289.06	2425.37	2246.63	1819.79	2138.3	1950.83	2121.75	584.696	800.925	550.526	546.414	605.782	502.828	1687.28	1194.82	729.782	1200.37	1153.66	684.102
PC(18:1)(22:5)	819.825	891.024	1092.86	1122.39	1196.75	897.873	1259.43	1114.75	899.474	1118.45	986.771	919.576	461.974	610.32	363.659	264.208	312.205	324.421	1140.13	1521.58	775.241	1292.53	688.176	876.223
PC(18:2)(22:5)	22.6788	27.637	38.0526	36.3812	39.1935	20.9482	34.2912	31.7858	17.5402	21.5809	29.7889	27.124	183.792	187.142	149.281	179.278	239.022	142.746	235.29	232.962	135.071	194.753	134.604	139.922
PC(20:4)(22:5)	24.006	25.5239	36.7939	34.8342	35.0317	24.9734	106.167	74.8364	73.2557	115.779	97.3886	67.3891	38.0546	69.746	39.1819	48.1539	68.3205	39.4834	302.031	336.855	159.8	196.414	160.594	178.878
PC(20:5)(22:5)	ND	ND	ND	ND	ND	ND	ND	ND	ND	ND	ND	ND	4.96593	11.8515	3.95979	7.69043	8.24478	5.42031	1.12462	0.643593	0.89334	0.365027	1.01836	ND
PC(22:5)(22:5)	2.68584	0.473905	1.28733	1.6131	1.15456	0.487153	1.09038	0.368957	ND	ND	5.74447	1.38622	1.39584	2.00452	0.887828	2.11737	3.38884	2.83939	3.73633	2.47366	0.324658	0.364586	2.11519	0.770873
PC(16:0)(22:6)	33658.9	33462	40535.2	39569	42951.9	31716.9	29725.8	29923.1	24237	28162.4	24274.6	26763.2	10370.4	11486.9	10170.6	8977.46	9068.52	8987.66	6281.93	7452.37	8684.16	6501.41	5552.9	7700.53
PC(18:0)(22:6)	24331.1	21736.3	29436.3	26169.2	27775.7	22880.8	22878	21722	17584.4	19707.4	17169.1	19362.7	3872.46	4632.77	3759.21	4264.83	4207.32	3262.19	3677.06	3054.59	3044.06	3168.34	3425.18	2502.93
PC(18:1)(22:6)	6933.76	7494.21	9476.93	9401.38	9438.56	7425.46	7603.78	7169.22	6273.13	7998.53	6177.76	7038.1	3454.84	3735.44	2784.7	1963.09	2304.66	2336.85	2105.05	2858.22	2576.7	2571.63	1758.94	2626.92
PC(18:2)(22:6)	169.788	166.602	254.091	269.06	216.616	172.335	156.408	129.627	100.752	143.891	113.629	139.179	925.518	930.197	722.009	877.665	981.091	736.941	440.54	448.047	452.548	386.084	391.424	466.337
PC(20:4)(22:6)	170.449	188.351	252.92	279.249	308.23	191.432	191.32	196.041	175.063	216.041	187.134	220.533	183.832	295.067	200.135	263.971	316.081	181.658	413.92	480.478	429.867	316.826	380.58	453.834
PC(20:5)(22:6)	ND	1.5565	ND	ND	ND	2.0057	ND	ND	ND	ND	ND	ND	34.9485	48.5575	24.4065	51.9861	65.7615	30.2035	2.10668	0.737455	1.9218	0.63095	1.88552	3.2957
PC(22:5)(22:6)	82.6726	71.6127	106.043	103.697	87.5406	80.3563	54.6767	80.313	67.1745	69.2299	78.2145	64.8769	22.5605	30.9827	16.7858	27.0847	36.7427	17.9632	12.4131	13.2489	9.58665	8.52076	11.5966	10.2695
PC(22:6)(22:6)	430.05	403.229	556.423	617.184	533.947	457.586	267.903	349.162	293.069	366.444	390.77	325.731	31.9441	48.2378	22.8308	46.8054	63.0596	23.409	9.09693	8.04608	14.1881	7.1966	13.5325	11.1197
PC total	490408	487446	638952	599760	580047	505406	520083	505949	467327	500380	458963	469624	123542	151474	108092	115369	123267	107676	165462	183935	170896	161041	126290	157891
Splash_d18:1-18:1(d9)SM
SM(d18:1)(16:0)	1311.2	1000.42	968.207	1100.89	967.821	1705.11	2226.41	2372.98	1903.39	1865.28	1818.53	2078.06	2654.44	1911.34	1984.53	2143.96	1922.44	1071.13	1234.85	1300.78	1185.39	1094.91	1062.41	1303.13
SM(d18:1)(18:0)	25827.7	22919.6	18639.2	16913.2	19238.8	382.576	502.603	494.481	452.309	507.917	324.917	630.838	532.803	485.166	504.769	602.206	396.985	19187.4	22522.9	25033.7	21348.4	18420.8	19667.7	19366
SM(d18:1)(18:1)	1714.47	1779.31	1409.16	1206.42	1203.2	25.4694	33.2856	35.222	27.1739	28.1047	19.7001	45.4248	41.8333	35.3177	35.333	38.777	31.5035	1391.14	1837.06	2021.92	1752.68	1447.92	1381.67	2150.29
SM(d18:1)(18:2)	8.71295	10.0463	10.3961	8.85656	10.3133	6.76373	21.4165	12.3217	13.3223	11.275	10.791	9.93199	2.4865	2.53745	3.54753	2.57238	2.70044	2.29818	4.65957	3.98511	2.96049	3.77615	4.3723	3.10338
SM(d18:1)(20:4)	4.60935	5.48849	5.29091	5.20925	5.09936	4.07079	6.49545	4.95584	4.86188	4.40487	4.58014	4.30734	0.31561	0.367251	0.367251	0.428145	0.417154	0.298067	0.436675	0.326942	0.219821	0.301288	0.397328	0.237028
SM(d18:1)(20:5)	49.2438	55.8818	59.0429	66.3316	61.4034	49.3352	73.7278	61.1818	54.6683	55.0329	52.7098	51.2776	1.84317	2.0756	2.29016	2.61342	2.76001	1.7396	4.33656	2.76726	1.79376	3.15522	3.83274	2.06067
SM(d18:1)(22:5)	194.241	213.95	222.204	222.685	215.746	199.868	253.791	221.063	204.634	197.17	203.221	196.754	6.02521	6.31633	6.12152	6.47644	6.63753	5.02771	8.59236	6.51702	4.79219	6.29706	6.15257	4.91096
SM(d18:1)(22:6)	15.3455	16.9894	17.7718	17.0135	17.3541	15.064	21.7728	17.6023	15.684	15.3176	14.5012	14.716	11.1538	9.65034	12.6393	12.2197	11.7603	9.24793	5.75682	5.93471	4.58393	4.86144	4.55198	4.5299
SM total	29125.6	26001.7	21331.3	19540.6	21719.8	2388.26	3139.5	3219.81	2676.04	2684.51	2448.95	3031.31	3250.9
Splash_15:0-18:1(d7)PE
PE(16:0)(16:0)	148.759	160.55	159.72	127.218	145.757	123.828	155.753	132.317	158.486	129.666	145.721	117.398	38.9366	38.6452	38.9595	25.1463	39.8549	33.1813	23.3429	25.355	22.9598	21.7634	22.1695	27.5216
PE(16:0)(18:0)	803.494	894.261	969.48	819.586	842.813	869.351	864.933	767.984	833.333	743.538	789.841	749.284	90.961	95.7167	83.7578	79.0574	104.742	66.1019	69.7929	67.5541	71.4748	56.1299	63.2438	68.0939
PE(18:0)(18:0)	561.957	580.564	632.277	548.191	596.072	584.24	606.714	555.605	582.076	485.683	526.443	499.39	34.2508	41.5431	29.1335	37.6543	44.9617	25.4214	43.6113	38.2851	33.2825	33.7391	41.0569	35.7944
PE(16:0)(18:1)	11484.2	12051.4	12730.6	11486.7	12036.9	12669.5	11701.5	10791	10609.5	9521	10610.5	10070.7	1113.6	1299.07	842.548	735.101	908.313	694.633	943.554	1144.29	1195.63	870.936	823.867	1188.32
PE(18:0)(18:1)	20587.7	20984.7	21736.3	19558	20364.3	20425.1	20847.2	19439.3	19616.6	17029.6	18546.2	17698.4	639.961	712.536	594.796	604.645	687.3	456.438	936.604	890.955	954.846	873.306	818.144	888.079
PE(18:1)(18:1)	15075.5	15202.6	15806.3	14267.2	15198.5	15801.8	14616.3	14044.1	13856.8	11975.4	13717	13021.9	380.277	471.118	255.409	200.567	285.144	229.48	633.769	950.553	939.079	930.218	431.431	982.323
PE(16:0)(18:2)	146.758	131.139	157.263	160.751	168.136	157.532	113.679	97.8365	93.0023	78.5135	104.599	91.296	1602.87	1639.04	1502.86	1383.07	1693.02	1375.3	207.671	262.35	327.493	235.794	282.491	328.09
PE(18:0)(18:2)	779.091	728.197	854.788	903.323	922.717	837.516	632.508	605.002	536.61	456.041	593.374	514.67	2622.26	2705.62	2577.25	2821.4	3116.1	2329.33	1282.33	1092.95	1077.8	1087.18	1327.63	1099.91
PE(18:1)(18:2)	573.302	524.765	615.429	629.151	657.74	632.986	435.227	395.807	343.987	317.05	399.156	387.123	1743.17	1664.39	1331.59	1348.72	1705.65	1278.35	610.09	733.294	715.284	622.302	566.509	765.802
PE(18:2)(18:2)	8.65952	9.4484	14.8824	12.6819	13.0163	10.1052	5.99438	5.40737	3.89137	3.98509	4.95791	4.89265	134.774	83.9405	123.887	139.134	181.578	125.77	30.2466	36.004	30.433	29.3491	29.361	36.2039
PE(16:0)(20:4)	2458.1	2535.67	2689.91	2373.8	2655.62	2535.67	2657.35	2506.63	2477.89	2216.04	2344.08	2338.43	2347.45	3325.13	2391.56	1843.14	2063.21	2160.83	1623.87	2184.46	2554.27	1914.33	1615.73	2593.43
PE(18:0)(20:4)	20168.4	20965.8	22447.1	19827.7	21664.3	19695.7	22123.3	19558	20929.6	18218.2	18446.8	17970.6	4822.8	5798.13	4999.18	4521.65	5145.77	4212.93	5954.74	6191.39	6280.34	5513.8	5774.13	5779.35
PE(18:1)(20:4)	6446.94	6352.17	6555.65	5626.72	6186.2	6439.36	7351.52	6900.87	6726.63	6054.58	6062.25	6183.95	2663.48	3290.27	2445.75	1689.37	2119.27	1993.7	3742.68	5109.61	4774.03	4498.3	3612.1	4835.45
PE(18:2)(20:4)	196.578	182.421	221.602	204.913	216.934	187.281	198.079	174.063	164.657	153.321	152.201	162.844	128.836	145.339	120.665	139.863	165.432	123.882	225.267	291.289	201.601	214.662	181.432	251.589
PE(20:4)(20:4)	106.034	114.4	107.738	94.415	117.705	108.923	136.03	135.464	124.816	117.301	108.187	117.127	11.8058	20.4114	10.8331	12.4823	17.4904	13.3048	41.8857	78.7866	43.6963	51.053	37.0993	55.3385
PE(16:0)(20:5)	28.2022	32.2953	35.4824	35.0965	41.4279	30.1442	10.921	7.99447	9.07616	6.34091	7.77119	7.20751	195.498	282.14	139.117	161.985	220.611	171.101	3.89045	6.49621	7.55414	4.87989	4.80814	7.15538
PE(18:0)(20:5)	160.612	174.873	182.767	171.33	195.651	162.419	134.58	115.784	125.231	113.604	111.471	112.35	444.956	515.521	386.084	501.345	668.858	379.629	45.7302	50.5015	55.5387	45.2451	48.3322	52.4099
PE(18:1)(20:5)	149.598	153.566	162.933	161.888	188.339	144.217	49.0261	38.2621	45.7591	34.5695	44.0818	38.155	305.668	413.091	195.222	237.124	348.44	229.521	14.1269	20.6778	20.0821	17.5858	12.5482	22.4344
PE(18:2)(20:5)	4.61558	6.56038	6.69775	8.5289	8.83308	6.19614	1.03903	1.03156	0.391411	0.796622	1.69389	0.820429	43.1416	50.7078	29.9484	51.9998	77.7814	40.3772	1.01501	1.6462	1.13363	0.952986	0.912344	1.3195
PE(20:4)(20:5)	17.6302	17.8775	18.0838	19.2185	20.477	12.7865	7.9723	6.32144	5.02539	5.42766	6.61989	4.91871	6.94573	13.4644	5.67445	8.61509	13.61	8.53392	0.790296	1.54612	0.919492	0.929355	0.675303	0.944666
PE(20:5)(20:5)	ND	0.408768	0.352724	0.22206	0.260307	0.188671	ND	ND	ND	0.0665175	ND	ND	0.71649	1.44953	0.274291	0.694312	1.5795	0.723437	0.0119369	0.0219321	0.0215448	0.0337962	ND	0.0496951
PE(16:0)(22:5)	542.775	594.156	624.621	559.393	611.663	541.973	731.283	604.027	586.05	583.468	583.175	511.766	419.916	582.639	394.495	310.374	380.258	366.791	1053.2	1050.41	570.883	829.921	823.655	648.265
PE(18:0)(22:5)	2196.34	2308.45	2532.71	2144.1	2340.53	2134.94	2705.42	2418.27	2278.42	2056.07	2133.86	1962.74	207.506	251.229	226.98	208.524	249.442	189.344	354.804	301.88	190.094	287.244	304.19	186.806
PE(18:1)(22:5)	443.677	442.332	495.448	399.724	464.21	407.506	502.697	409.514	389.138	351.031	386.933	346.476	145.138	184.919	130.223	99.7077	113.379	104.531	394.802	498.713	256.881	366.504	283.661	290.864
PE(18:2)(22:5)	24.6513	23.5589	26.7151	23.5216	28.0206	17.9719	21.7171	17.8222	13.8838	14.3294	17.2389	14.0982	23.3375	24.8974	24.8597	24.2145	28.4366	22.1484	24.247	27.6046	13.7101	18.7609	16.9551	16.1638
PE(20:4)(22:5)	61.0737	73.235	67.3307	65.7768	72.4079	57.8204	78.3719	63.822	63.2606	61.462	50.6071	42.7681	4.2533	6.71548	3.54786	4.5966	5.41777	4.0257	8.86152	13.8602	5.45363	7.85357	7.1146	6.83892
PE(20:5)(22:5)	0.712866	1.77031	1.18807	0.836345	1.50477	0.550623	1.38364	1.17115	0.560816	ND	0.243831	ND	0.812857	1.25743	0.479563	1.02514	1.53149	0.734377	0.0163963	0.176388	ND	0.0510859	0.0622327	ND
PE(22:5)(22:5)	20.2537	23.4799	27.548	22.2155	21.227	21.0629	23.5974	21.216	15.1864	15.1439	17.8493	15.8427	0.272227	0.473358	0.173509	0.279584	0.471498	0.230134	0.0980865	0.282932	0.0236508	0.0583827	0.022612	0.0653094
PE(16:0)(22:6)	9040.14	9131.95	9999.68	8585.11	9838.66	8091.31	8355.91	7352.96	7815.7	7336.05	7102.42	7107.75	3911.01	4792.84	4053.65	3720.87	4147.55	3413.27	2004.41	2169	2463.96	1991.19	2301.95	2415.58
PE(18:0)(22:6)	30221.9	31631.5	34142.3	29154.2	31375.1	29624.8	30767.4	28675.7	29268.6	24627.2	26407.9	25345.3	1463.08	1621.2	1777.51	1777.31	1905.15	1276.66	657.373	576.625	723.932	641.676	793.022	574.25
PE(18:1)(22:6)	5965.56	6143.62	6551.15	5200.55	6069.64	5234.6	5942.03	5253.01	5619.31	4234.2	4443.75	4257.21	1873.89	1960.31	1743.98	1381.9	1556.67	1335.54	996.116	1188.33	1334.83	1144.42	903.367	1313.01
PE(18:2)(22:6)	254.005	222.933	279.046	268.27	263.675	192.505	214.512	160.374	171.729	150.019	159.558	143.5	172.677	169.076	191.598	205.773	255.244	153.267	62.3397	73.4315	77.2433	63.2826	62.4876	90.0855
PE(20:4)(22:6)	546.978	607.849	646.871	480.385	577.489	489.433	540.087	455.641	554.043	464.128	405.005	408.392	25.2279	42.8937	27.0518	33.4341	43.1169	28.1838	15.9305	26.2085	19.092	17.2519	17.631	26.4038
PE(20:5)(22:6)	5.02684	7.29679	7.66573	6.17082	8.00745	4.19761	1.79226	1.92007	1.78229	0.839824	1.73863	1.20449	5.16607	8.30413	3.76849	7.89868	11.9029	5.90976	0.0709691	ND	0.171092	0.0254972	0.0985818	0.112778
PE(22:5)(22:6)	464.377	510.482	507.984	430.017	498.819	457.742	380.444	357.348	308.175	284.935	344.987	285.847	3.20655	4.28997	3.06957	4.3675	6.53036	2.79302	0.698354	0.666429	0.342137	0.491644	0.822568	0.610301
PE(22:6)(22:6)	1203.86	1186.91	1263.74	1054.71	1221.22	1155.7	908.603	840.693	852.422	797.02	828.22	840.839	5.35245	8.9878	4.88122	7.35663	10.4258	4.57151	0.396539	0.546938	0.547686	0.441541	0.711823	0.776752
PE total	130897	134713	143279	125432	135634	129867	133825	122912	125182	108637	115606	111375	27633.2	32267.3	26690.8	24330.4	28324.2	22856.5	22008.4	25105.8	24964.6	22391.7	21209.4	24589.4
Splash_18:1(d7)LPE_pos
LPE(16:0)	146.129	155.01	144.569	124.795	148.271	150.528	129.767	133.686	125.472	132.241	121.418	111.152	277.777	439.316	203.685	207.002	237.047	285.429	81.5724	139.114	126.809	113.087	101.678	164.965
LPE(18:0)	400.27	411.428	421.89	383.079	435.94	430.122	383.065	384.039	361.737	386.081	346.634	340.459	311.388	443.816	248.469	282.76	306.868	328.882	154.666	236.044	198.44	215.366	194.611	249.657
LPE(18:1)	708.899	720.662	619.723	376.518	600.925	718.076	613.504	627.692	529.399	615.672	476.38	467.707	184.758	291.627	110.456	105.049	132.766	161.059	98.2197	225.831	153.988	175.335	106.571	231.955
LPE(18:2)	13.0644	12.737	12.682	7.20531	13.0547	12.9754	8.833	8.54378	6.84516	8.13461	7.39229	6.18896	54.6663	68.1841	42.8129	56.3951	60.3522	54.0787	17.2985	23.3882	18.7296	21.6188	17.1155	25.6758
LPE(20:4)	237.191	262.382	206.373	110.535	226.153	217.711	283.051	250.004	242.108	296.814	206.325	174.676	114.526	160.511	101.07	105.609	101.717	112.463	87.6889	162.163	124.68	145.587	96.7129	184.997
LPE(20:5)	2.63901	3.21833	2.65131	1.45127	3.17256	2.72658	0.973265	0.556484	0.59275	0.61212	0.52779	0.411518	11.2503	17.7012	6.96732	12.3738	14.8088	10.6932	0.163322	0.264199	0.251485	0.278026	0.221255	0.407114
LPE(22:5)	51.5973	64.815	45.9362	25.4438	53.8106	53.1338	63.4144	65.4815	56.6322	65.2191	56.662	38.4301	10.5496	16.2175	9.182	9.42721	10.522	9.93639	17.9657	22.0433	11.7565	19.0586	13.305	15.1167
LPE(22:6)	988.917	1201.05	821.14	435.314	1031.58	1018.85	983.543	1047.78	910.54	1019.71	902.447	670.878	101.479	148.652	94.8014	108.287	112.319	96.9822	29.591	39.0099	47.0541	39.5074	29.9421	51.8474
LPE total	2548.71	2831.3	2274.96	1464.34	2512.91	2604.12	2466.15	2517.78	2233.33	2524.49	2117.79	1809.9	1066.39	1586.02	817.444	886.904	976.399	1059.52	487.165	847.858	681.709	729.837	560.157	924.622
Splash_15:0-18:1(d7)PG
PG(16:0)(16:0)	388.197	394.472	445.917	426.892	395.905	428.27	398.905	428.868	365.808	396.936	496.888	429.43	3.93559	6.55483	4.25516	4.18961	4.28191	4.09362	9.89048	9.62096	19.3355	8.88993	4.67509	12.0857
PG(16:0)(18:0)	259.889	234.669	286.028	259.108	243.92	257.81	254.983	267.987	216.646	222.572	268.605	247.462	17.1854	20.7121	16.6048	17.3125	18.5816	14.4691	32.5394	29.7878	35.1257	25.1945	20.9121	27.2718
PG(18:0)(18:0)	10.5642	9.68673	12.2822	11.0174	10.0869	10.6366	10.6949	11.1608	9.23234	9.59208	10.2169	10.0555	0.744491	0.811281	0.875914	0.672288	0.802951	0.623443	2.29513	1.97251	3.30939	1.64718	1.12911	1.80948
PG(16:0)(18:1)	1595.69	1625.22	1853.11	1690.33	1560.58	1764.43	1704.79	1820.52	1588.24	1634.5	1952.29	1700.5	586.075	746.554	552.944	545.89	590.251	494.707	828.269	854.803	930.138	734.875	595.949	809.734
PG(18:0)(18:1)	245.097	236.673	281.198	245.555	235.053	248.2	260.074	259.732	216.347	223.883	245.153	233.701	23.3219	26.4396	27.1341	23.0394	26.0889	18.6428	70.6101	57.9303	100.942	52.8516	34.0483	58.228
PG(18:1)(18:1)	134.823	138.105	153.704	138.769	139.082	151.121	155.351	159.961	136.952	140.92	158.41	144.494	9.84812	15.8375	9.41136	6.19309	6.86914	7.54444	76.3311	105.549	252.232	93.9816	20.0414	110.243
PG(16:0)(18:2)	9.12263	8.7433	11.6747	11.0264	10.5576	9.77085	8.32965	8.13825	6.28245	7.2498	8.25676	7.18292	183.459	176.627	205.199	207.506	185.056	189.462	122.126	122.416	199.072	103.365	66.4932	140.24
PG(18:0)(18:2)	2.36148	2.34602	2.86562	2.81914	2.56781	2.29375	2.35643	2.40529	1.9127	2.04857	2.30683	1.90841	73.9845	73.1253	93.5668	100.394	102.474	73.5555	160.14	122.599	185.392	106.869	86.039	116.764
PG(18:1)(18:2)	13.2298	11.9331	15.0919	15.879	15.2683	12.9385	12.7462	12.0891	9.79065	10.7195	11.7842	10.973	36.4709	43.4363	44.3146	29.4589	34.4188	31.7781	68.6834	96.2154	173.971	74.778	18.1707	97.2913
PG(18:2)(18:2)	0.30958	0.275691	0.416012	0.496764	0.451379	0.35946	0.336888	0.224204	0.171746	0.177617	0.248894	0.18633	5.76204	6.4328	6.94978	6.53591	5.90786	6.27492	2.57835	3.69689	3.7304	2.41402	1.71099	4.27117
PG(16:0)(20:4)	138.252	145.724	165.367	146.557	137.796	124.019	147.674	138.464	136.448	134.119	133.049	127.004	6.52991	9.34956	7.07786	4.8426	4.97106	5.84027	31.4263	37.9677	56.6907	28.8481	9.09647	39.4881
PG(18:0)(20:4)	256.787	276.78	317.718	283.689	262.424	251.202	304.61	282.817	272.708	249.525	267.3	252.13	8.49816	10.2895	8.80061	7.76594	8.79219	7.3866	53.6174	56.8664	84.8912	47.0017	19.6403	47.5495
PG(18:1)(20:4)	71.2975	76.5261	92.3626	81.2046	76.7059	73.6512	89.0821	84.3335	79.2158	75.3996	73.168	74.602	2.1401	3.19581	2.22149	1.25629	1.41891	1.67296	24.1946	40.2226	55.6483	26.0519	5.82788	34.3066
PG(18:2)(20:4)	3.4663	3.40812	4.15709	4.32532	3.9176	3.32695	3.72412	3.31217	2.91406	3.07943	3.17293	2.90113	0.328271	0.457605	0.456816	0.342918	0.375523	0.456344	0.875522	1.13963	1.2459	0.828759	0.461119	1.05661
PG(20:4)(20:4)	0.691733	0.813152	1.02134	0.861125	0.931485	0.803358	1.23351	0.976109	0.988039	0.988947	0.81681	0.882966	0.0112389	0.0273732	0.0208887	0.0106488	0.0155745	0.0171352	0.132428	0.123554	0.0678677	0.119126	0.0667887	0.100676
PG(16:0)(20:5)	0.296875	0.277582	0.429338	0.349332	0.324169	0.358145	0.110372	0.0522188	ND	0.0633332	0.0835356	0.0712731	0.303049	0.499184	0.287353	0.319894	0.332849	0.28568	0.161553	0.311127	0.454876	0.196451	0.0626233	0.278063
PG(18:0)(20:5)	0.841212	0.870279	1.03284	0.936558	0.937333	0.911617	0.824919	0.91896	0.665948	0.724475	0.791437	0.715571	0.331037	0.498124	0.335015	0.509131	0.473512	0.274855	0.303813	0.383142	0.548318	0.334918	0.0947671	0.307086
PG(18:1)(20:5)	0.102645	0.10765	0.152929	0.163436	0.193568	0.0706302	0.100676	0.10572	0.0480952	0.069564	0.0593222	0.0624924	0.110281	0.230441	0.123114	0.108416	0.134573	0.127856	0.167542	0.322878	0.439244	0.203621	ND	0.272288
PG(18:2)(20:5)	ND	ND	ND	ND	ND	ND	ND	ND	ND	ND	ND	ND	0.0551406	0.0454281	0.071717	0.0419916	0.0765642	0.0633729	ND	ND	ND	ND	ND	ND
PG(20:4)(20:5)	ND	ND	ND	ND	ND	ND	ND	ND	ND	ND	ND	ND	ND	ND	ND	ND	ND	ND	ND	ND	ND	ND	ND	ND
PG(20:5)(20:5)	ND	ND	ND	ND	ND	ND	ND	ND	ND	ND	ND	ND	ND	ND	ND	ND	ND	ND	ND	ND	ND	ND	ND	ND
PG(16:0)(22:5)	3.93704	3.75508	4.71369	4.20769	4.06687	3.81128	3.91291	4.0744	3.26846	3.47465	4.069	3.55812	1.36984	2.2197	1.38737	0.90477	0.986223	1.2964	1.95154	2.34092	3.46429	1.79444	0.556327	2.15113
PG(18:0)(22:5)	1.67952	1.71991	2.13309	1.85762	1.7089	1.83631	1.96853	1.92088	1.62658	1.54586	1.85272	1.7118	0.965644	1.21117	1.13613	0.709152	0.818317	0.781727	2.85326	2.50662	3.12223	1.97901	1.30765	1.90541
PG(18:1)(22:5)	1.32791	1.44487	1.59953	1.51626	1.44621	1.41497	1.80318	1.71721	1.45487	1.53308	1.73846	1.54189	0.377407	0.416658	0.313172	0.211935	0.219293	0.240647	2.03232	2.05982	1.93138	1.83395	0.831932	1.28717
PG(18:2)(22:5)	ND	ND	ND	ND	ND	ND	ND	ND	ND	ND	ND	ND	ND	ND	ND	ND	ND	ND	ND	ND	ND	ND	ND	ND
PG(20:4)(22:5)	ND	ND	ND	ND	ND	ND	ND	ND	ND	ND	ND	ND	ND	ND	ND	ND	ND	ND	ND	ND	ND	ND	ND	ND
PG(20:5)(22:5)	0.144355	0.116535	0.195824	0.219208	0.207022	0.188835	0.0753848	0.155708	0.0962688	0.135156	0.168866	0.120752	0.697947	0.790889	0.783439	0.716296	0.85917	0.491938	0.182905	0.0950758	0.0800664	0.0966681	0.056493	0.0435475
PG(22:5)(22:5)	0.659291	0.622076	0.777746	0.93396	0.803367	0.64615	2.97371	2.6755	1.4842	2.5102	2.70003	1.87398	1.4198	1.46665	1.53741	1.39659	1.80861	0.995745	23.6221	14.8016	6.84643	13.8776	8.67598	5.72964
PG(16:0)(22:6)	35.4201	35.2239	39.0309	35.1751	35.5344	37.6842	33.3382	34.8505	28.293	31.2036	37.0333	34.3576	2.28014	3.34515	2.29114	2.04995	2.15584	2.41365	1.95586	2.26074	5.74643	2.14066	0.848045	3.09649
PG(18:0)(22:6)	22.0118	21.123	25.9634	22.839	21.5157	21.9991	21.3003	21.8196	17.7678	18.1509	21.6711	19.9774	3.48437	3.84426	4.12967	3.29406	3.81735	2.69415	4.11943	3.59994	6.34406	2.91625	2.1457	3.57131
PG(18:1)(22:6)	18.4037	18.3249	20.4932	19.198	18.8563	19.6371	20.735	20.8184	17.366	18.5269	21.0065	20.3531	1.49743	1.87277	1.48928	0.997845	1.14756	0.990552	1.31529	1.53596	2.90937	1.40397	0.660846	1.99142
PG(18:2)(22:6)	1.13439	0.971797	1.40706	1.4807	1.37105	1.05071	1.0232	0.997168	0.769129	1.0148	1.03819	0.896768	0.599185	0.492484	0.772634	0.615533	0.572073	0.462894	0.136933	0.131918	0.205805	0.139815	0.0805278	0.167346
PG(20:4)(22:6)	2.53582	2.38652	3.25801	2.90817	2.84615	2.74466	3.08284	2.93729	2.63263	2.72989	2.64769	2.78657	0.191559	0.221267	0.253828	0.14357	0.132374	0.115415	0.178712	0.190674	0.199363	0.18301	0.114191	0.195547
PG(20:5)(22:6)	ND	ND	ND	ND	ND	ND	ND	ND	ND	ND	ND	ND	ND	ND	ND	ND	ND	ND	ND	ND	ND	ND	ND	ND
PG(22:5)(22:6)	13.3886	13.8401	16.2093	18.1795	17.4074	15.5197	27.2733	24.8087	17.932	25.9165	26.4414	21.7438	20.3446	20.769	22.1436	16.6262	19.0355	12.8193	12.361	6.47609	8.92964	8.27431	5.69478	6.60369
PG(22:6)(22:6)	78.3445	78.4788	93.8503	108.893	98.8353	88.7376	71.7745	66.0639	58.6482	73.3506	78.5416	73.5393	75.953	68.0453	83.9392	65.0347	69.9694	45.5751	1.22808	0.533944	2.2179	0.919828	0.914865	1.61418
PG total	3310	3344.63	3854.16	3537.39	3301.3	3535.45	3545.19	3664.9	3195.71	3292.66	3831.51	3426.72	1068.27	1245.82	1100.83	1049.09	1092.84	926.154	1536.28	1578.46	2145.23	1344.01	906.307	1529.65
Splash_15:0-18:1(d7)PI
PI(16:0)(16:0)	243.782	223.546	253.988	237.024	221.468	265.469	200.763	253.01	189.522	204.157	224.757	220.784	1.39327	1.23473	1.37857	1.31063	1.43222	1.4487	0.520959	0.444477	0.45369	0.511339	0.595095	0.493399
PI(16:0)(18:0)	310.708	337.61	343.458	321.645	333.974	340.259	279.379	299.825	302.398	286.609	306.808	285.99	12.7052	10.8465	11.3001	11.869	11.0932	8.54575	5.98287	4.45605	5.21786	4.05765	4.69536	4.74466
PI(18:0)(18:0)	52.6277	57.9984	64.1107	56.998	63.5983	55.3889	48.7486	55.7328	56.5042	53.036	47.4001	47.005	24.082	29.2778	27.6927	18.8922	22.2866	17.8628	19.278	20.2818	16.4269	16.1455	16.4741	16.3933
PI(16:0)(18:1)	901.054	965.539	1058.62	962.095	916.538	1014.99	860.832	986.67	772.494	789.105	862.456	861.95	113.552	127.377	117.74	75.6119	76.5679	83.1387	72.0953	56.696	52.037	45.0606	77.8545	69.9352
PI(18:0)(18:1)	798.859	890.976	945.429	823.29	858.994	884.855	784.407	830.787	852.764	760.625	789.963	675.64	303.128	283.07	339.635	244.665	221.123	222.915	270.711	248.309	241.898	223.12	206.182	236.295
PI(18:1)(18:1)	232.234	253.739	277.322	241.386	244.88	273.528	223.578	249.774	210.869	201.934	219.606	213.268	153.643	159.97	153.314	78.7333	77.6313	91.2809	132.667	181.516	163.198	156.004	92.1935	195.026
PI(16:0)(18:2)	30.9896	31.779	40.757	43.0509	42.2929	40.6123	26.7185	28.7907	19.3542	20.9359	20.0875	22.2411	667.805	545.644	729.681	532.236	456.155	612.746	69.4942	47.9136	50.0902	49.0609	83.2046	57.1431
PI(18:0)(18:2)	62.7484	65.2164	75.5631	78.8232	77.2902	78.3025	50.7704	53.3531	46.8117	44.7554	49.3198	40.3668	790.287	615.015	902.992	694.676	655.058	719.829	223.355	177.617	148.791	169.473	167.587	157.869
PI(18:1)(18:2)	53.4283	54.2364	63.188	56.2236	54.8089	61.1025	42.7225	50.2326	45.269	38.8387	47.0795	41.4585	842.42	645.362	797.51	534.808	526.495	623.938	117.505	146.494	110.977	129.933	100.352	148.09
PI(18:2)(18:2)	1.37747	1.16422	2.30381	3.30043	2.18703	1.88325	0.585367	0.811108	0.776194	0.96998	1.40682	0.677247	77.7389	47.0545	83.8449	72.3403	78.2814	64.4962	4.38908	5.7612	3.18735	4.51217	3.35717	6.16894
PI(16:0)(20:4)	3785.85	4431.66	4926.06	4934.74	4808.83	4449.74	4498.07	4570.82	4051.64	4255.55	4196.78	4040.21	3632.01	4478.22	3889.95	3108.97	3143.14	3157.65	1683.52	1546.36	1383.19	1596.25	1655.93	1737.78
PI(18:0)(20:4)	13430.1	15358.2	17440.4	16652.3	16026.1	15825.9	16183.2	16851.4	15621.6	15335.9	15638.9	14306.6	17742.1	20227.9	20438.8	18708.7	18710.4	15189.5	20996.8	19289.5	17210.8	18727.3	18135.7	17375.5
PI(18:1)(20:4)	2982.26	3226.31	3703.58	3531.43	3393.68	3365.03	3675.78	3543.91	3369.4	3423.35	3326.3	3235.81	2466.39	3395.46	2156.36	1815.92	2035.4	1963.55	3005.57	5077.86	3270.94	4051.42	2406.29	4856.14
PI(18:2)(20:4)	45.8609	51.4701	69.4273	67.776	61.2726	49.8765	57.5785	49.2975	43.8228	51.8855	54.9328	47.0385	109.184	170.37	103.366	99.4066	107.084	98.4757	100.898	125.33	69.7399	107.999	77.8328	129.888
PI(20:4)(20:4)	50.442	57.2979	53.1538	55.0966	61.2725	57.8866	69.2089	67.8014	63.0589	66.9362	52.2524	57.7332	7.05975	11.6985	6.22598	7.54208	8.1485	5.92636	11.9902	22.2373	10.8317	15.5916	12.711	15.3426
PI(16:0)(20:5)	53.0265	57.369	67.2059	80.1926	76.3951	57.3268	21.2983	22.6496	18.2791	21.5125	20.4751	16.3831	228.547	333.813	161.662	290.306	294.215	200.786	20.3249	22.5679	16.1711	20.4849	16.3977	26.8365
PI(18:0)(20:5)	114.509	112.747	139.508	148.465	150.908	131.391	76.0639	76.6706	69.4684	69.5088	81.0365	68.5515	596.988	764.789	466.27	891.88	959.291	499.208	282.159	265.622	229.141	270.306	185.801	236.571
PI(18:1)(20:5)	23.4678	25.413	24.553	30.3155	29.8171	26.849	13.7487	16.7976	15.0749	12.4715	16.2172	11.0797	187.439	280.702	125.969	203.347	249.816	147.637	34.0484	63.1731	35.7336	49.323	22.2087	61.7854
PI(18:2)(20:5)	0.351121	0.119395	0.500756	ND	ND	ND	ND	ND	ND	ND	ND	ND	10.5076	15.0428	8.59141	14.7335	15.4564	10.217	ND	0.869705	ND	0.60265	0.671296	0.61861
PI(20:4)(20:5)	1.9468	2.98623	2.17119	2.02362	2.58544	2.25594	1.02439	1.2043	0.778612	ND	0.422026	1.14837	9.20752	9.81075	9.6728	7.14364	7.33349	5.71265	8.52002	6.15593	6.86579	8.36731	4.79394	6.85257
PI(20:5)(20:5)	0.0270093	ND	ND	ND	ND	0.0336222	ND	ND	ND	ND	ND	0.0294455	13.5205	10.0994	18.3525	13.2774	11.7232	11.2613	13.6471	11.2446	7.83827	11.926	9.19098	9.97142
PI(16:0)(22:5)	124.154	140.222	154.26	160.466	146.416	158.244	132.969	144.661	110.581	127.639	149.525	134.617	159.235	223.121	147.066	97.5642	103.303	143.191	51.1652	43.7762	31.4497	41.9443	32.8895	36.6755
PI(18:0)(22:5)	126.453	134.812	158.958	156.523	148.515	156.946	129.086	152.817	114.474	130.304	154.501	141.284	194.428	231.099	188.733	129.751	158.564	156.848	186.757	174.363	120.97	156.298	104.557	119.193
PI(18:1)(22:5)	20.5583	19.7089	24.3555	25.4437	20.8951	20.3823	19.1194	21.9716	15.2449	18.9658	21.3338	21.3873	42.6746	59.5903	31.6698	23.5275	27.7244	32.8839	29.5864	49.3934	26.3947	37.1135	17.9495	38.2719
PI(18:2)(22:5)	ND	ND	0.233686	ND	ND	ND	ND	ND	ND	0.4409	ND	ND	3.14633	4.35003	2.96635	3.61664	4.24414	2.97403	ND	0.966339	0.5041	0.967966	0.707582	1.07496
PI(20:4)(22:5)	2.34981	2.98517	3.57246	2.6776	3.30799	2.68978	2.75134	2.04554	2.23162	3.38053	3.8334	2.35564	1.37645	1.7304	1.25559	1.77562	2.07438	1.45192	0.280516	0.59913	0.702139	0.383505	0.689439	0.678921
PI(20:5)(22:5)	ND	ND	ND	ND	ND	ND	ND	ND	ND	ND	ND	ND	ND	ND	ND	ND	ND	ND	ND	ND	ND	ND	ND	ND
PI(22:5)(22:5)	ND	ND	ND	ND	ND	ND	ND	ND	ND	ND	ND	ND	ND	ND	ND	ND	ND	ND	ND	ND	ND	ND	ND	ND
PI(16:0)(22:6)	1392.31	1515.38	1636.63	1730.18	1644.57	1850.31	1338.32	1521.5	1289.86	1429.2	1593.98	1521.99	443.396	532.473	441.595	303.454	289.036	394.925	71.0317	66.5049	82.3556	59.8169	53.5475	81.7663
PI(18:0)(22:6)	1508.38	1621.87	1862.25	1918.2	1709.43	2054.58	1465.81	1773.53	1390.36	1466.07	1841.34	1640.91	610.147	601.633	604.123	481.66	496.731	485.224	122.741	114.221	154.443	105.485	81.7396	122.373
PI(18:1)(22:6)	157.677	166.095	195.714	194.749	175.903	194.707	152.486	174.048	143.345	153.212	183.909	170.952	129.759	154.025	117.455	79.6872	95.6636	97.0033	25.3527	44.1039	44.9961	37.3548	15.8502	48.7674
PI(18:2)(22:6)	3.43061	1.81492	4.03997	2.80231	ND	2.15209	2.86853	1.90434	1.29366	2.08693	2.81386	2.03198	6.3469	8.90246	7.22668	7.05086	6.33854	5.85875	ND	0.676437	0.576114	0.858356	0.399149	1.22587
PI(20:4)(22:6)	19.9698	22.4568	27.6564	26.5091	25.6089	25.0609	19.091	22.2272	20.9346	21.7929	25.1576	20.9455	2.37761	2.75945	1.71782	2.33075	3.52089	1.86913	1.44666	1.93272	1.40068	0.810838	0.852727	1.31635
PI(20:5)(22:6)	ND	ND	ND	ND	ND	ND	ND	ND	ND	ND	ND	ND	ND	ND	ND	ND	ND	ND	ND	ND	ND	ND	ND	ND
PI(22:5)(22:6)	ND	ND	ND	ND	ND	ND	ND	ND	ND	ND	ND	ND	ND	ND	ND	ND	ND	ND	ND	ND	ND	ND	ND	ND
PI(22:6)(22:6)	ND	ND	ND	ND	ND	ND	ND	ND	ND	ND	ND	ND	ND	ND	ND	ND	ND	ND	ND	ND	ND	ND	ND	ND
PI total	26530.9	29830.7	33618.9	32543.7	31301.5	31447.8	30376.9	31824.3	28838.2	28991.2	29932.6	27850.5	29582.6	33982.4	32094.2	28556.8	28855.4	25058.4	27561.8	27816.9	23497.4	26098.5	23589.2	25800.8
Splash_15:0-18:1(d7)PS
PS(16:0)(16:0)	18.0633	23.1361	23.4786	17.9691	19.6607	17.0676	21.2865	21.4946	20.6784	19.4303	21.1867	21.5832	18.0562	20.3984	25.6792	16.6994	17.6236	19.2916	21.3297	19.9016	20.7034	18.0173	14.0629	18.3731
PS(16:0)(18:0)	373.422	406.97	412.091	363.217	388.368	399.06	427.484	387.403	366.416	355.038	388.325	375.296	49.0342	52.2262	61.5819	48.4387	49.3846	39.2385	80.1231	65.9458	64.6623	58.7526	53.9514	51.1649
PS(18:0)(18:0)	2586.44	2872.03	2791.48	2384.3	2568.74	2760.2	2699.51	2741.52	2496.68	2331.89	2651.51	2598.24	50.8647	48.3304	47.8463	40.7605	40.8656	31.5807	62.8846	53.6865	50.2512	43.0439	40.7039	40.2259
PS(16:0)(18:1)	2472.86	2951.61	2846.62	2744.18	2940.91	2867.22	2936.9	2666.74	2445.03	2562.95	2787.26	2657.68	62.1078	63.0846	61.8397	50.3832	50.862	50.0312	77.3944	69.7799	69.8225	69.2152	58.3215	69.4301
PS(18:0)(18:1)	55641.6	59588.2	59171.8	49618.8	51956.1	58193.9	57028.9	58628.2	53184.3	48980	56820.8	55174.2	881.262	851.676	824.356	660.405	681.505	584.597	1216.25	1076.3	1014.62	930.905	804.148	812.862
PS(18:1)(18:1)	15798.5	17287.6	16937.9	15564.2	15984.8	17032.8	16341.1	15777.9	14501.5	14238.3	16168	16123.6	118.557	106.616	83.6148	56.4609	62.2737	56.619	145.313	178.544	174.912	155.117	106.267	145.629
PS(16:0)(18:2)	19.4514	24.4077	25.4114	23.8167	24.2252	23.8869	20.5679	18.0133	15.9533	16.0239	17.2579	18.1728	54.8794	49.4992	49.124	42.49	51.2563	47.7753	18.9797	15.6914	22.7157	14.1019	13.6993	18.5566
PS(18:0)(18:2)	640.1	747.613	758.203	753.221	762.408	743.157	653.133	580.064	567.828	564.973	636.214	570.774	581.384	552.186	563.526	587.302	620.452	533.926	283.459	215.907	203.497	210.687	212.095	192.81
PS(18:1)(18:2)	202.495	236.051	244.035	233.501	240.031	245.977	243.145	218.139	209.009	198.454	230.115	222.073	35.0101	36.213	34.2784	26.6896	29.3989	31.4361	22.4373	22.3714	18.1465	22.0156	16.5617	21.645
PS(18:2)(18:2)	0.576003	0.273615	0.956486	0.671068	1.24317	0.872561	0.2927	0.492108	0.226445	0.160899	0.155981	0.362311	1.4255	1.70956	1.65861	2.17608	2.33298	2.27257	0.449671	0.414043	0.472877	0.603656	0.476214	0.872644
PS(16:0)(20:4)	168.896	204.355	190.654	165.081	170.871	183.501	230.126	212.063	194.61	201.817	210.375	208.218	990.146	1365.4	1203.89	765.558	856.058	933.176	1616.39	2208.03	2730.03	1717.51	1030.63	2187.19
PS(18:0)(20:4)	8329.19	9850.64	9606.86	7943.09	8446.11	8776.79	9628.47	9514.62	9269.18	8266.25	9434.7	8755.95	7030.35	8356.43	8710.54	7111.85	7311.25	6386.74	15568.1	13810.8	14961.9	12836.3	11590.5	10931.8
PS(18:1)(20:4)	803.923	892.151	888.549	696.631	735.055	829.978	1006	1000.53	952.189	868.63	932.844	962.985	240.808	425.403	216.625	147.518	180.428	194.206	612.778	829.231	702.636	672.229	414.863	767.406
PS(18:2)(20:4)	11.6137	10.5019	12.2253	10.8595	12.9598	12.2902	15.538	11.1655	13.7918	11.5872	9.38842	13.3709	5.60722	8.34832	8.28531	6.29971	7.86517	6.72629	17.1331	19.1242	15.047	15.7166	11.9229	15.2026
PS(20:4)(20:4)	4.08958	9.66916	3.74109	4.36988	7.55676	4.62361	9.57473	9.16491	12.3873	6.90779	5.49323	5.03035	1.58586	3.00389	4.39009	1.40223	4.37768	3.2073	7.21637	7.084	7.97571	5.63896	3.73071	7.15894
PS(16:0)(20:5)	ND	5.11615	ND	ND	6.31857	ND	ND	ND	ND	ND	ND	ND	139.506	158.397	117.156	119.747	175.888	115.116	4.69542	4.84421	6.16248	4.00512	2.1583	4.6998
PS(18:0)(20:5)	56.1188	72.02	63.8004	57.3153	59.4119	55.3044	41.0329	32.683	33.0936	34.0987	38.5837	27.8817	623.893	647.153	592.223	684.948	910.56	539.922	40.3812	31.1262	36.7656	29.0132	25.4216	26.3992
PS(18:1)(20:5)	30.0581	33.5413	32.6626	32.5141	33.6188	28.8253	16.5699	14.8228	13.8615	13.3915	16.1191	11.3771	25.2638	39.9709	17.1289	16.6955	27.4032	18.5717	ND	ND	1.68794	1.64811	ND	1.98279
PS(18:2)(20:5)	ND	ND	ND	ND	ND	ND	ND	ND	ND	ND	ND	ND	ND	ND	ND	ND	ND	ND	ND	ND	ND	ND	ND	ND
PS(20:4)(20:5)	ND	ND	ND	ND	ND	ND	ND	ND	ND	ND	ND	ND	ND	ND	ND	ND	ND	ND	ND	ND	ND	ND	ND	ND
PS(20:5)(20:5)	ND	ND	ND	ND	ND	ND	ND	ND	ND	ND	ND	ND	ND	ND	ND	ND	ND	ND	ND	ND	ND	ND	ND	ND
PS(16:0)(22:5)	36.5634	46.4676	48.0527	39.9325	45.4219	40.1675	44.3424	40.3068	40.9786	48.3374	47.9322	42.2909	142.409	168.562	140.247	112.01	127.126	117.332	297.266	309.303	207.502	206.016	162.538	192.357
PS(18:0)(22:5)	5069.19	6077.8	6278.26	5848.59	6130	5744.5	7180.51	6190.19	6441.03	6724.78	7194.64	6136.63	791.416	869.357	813.115	858.156	912.308	685.763	1786.28	1189.05	756.375	1016.76	1132.53	662.132
PS(18:1)(22:5)	191.924	212.437	221.097	187.568	209.6	180.479	214.419	192.005	183.878	202.923	211.687	200.215	29.195	39.7643	24.626	20.0831	25.9432	22.1234	70.7555	69.176	39.6572	51.6297	41.2711	46.2966
PS(18:2)(22:5)	ND	ND	ND	ND	ND	ND	ND	ND	ND	ND	ND	ND	ND	ND	ND	ND	ND	ND	ND	ND	ND	ND	ND	ND
PS(20:4)(22:5)	16.2456	23.3811	22.2218	17.8586	23.3271	18.4312	27.1788	22.4708	21.7624	22.3215	22.7987	22.4226	0.974169	1.57374	1.28408	1.06303	2.20436	1.03415	1.0696	0.79959	1.21754	0.608816	0.965275	0.878042
PS(20:5)(22:5)	ND	ND	ND	ND	ND	ND	ND	ND	ND	ND	ND	ND	ND	ND	ND	ND	ND	ND	ND	ND	ND	ND	ND	ND
PS(22:5)(22:5)	29.8281	36.4462	41.0802	33.0824	35.2382	32.1374	32.9383	31.916	23.977	26.6801	31.0871	24.567	0.166873	0.27234	0.449907	0.342268	0.363231	0.211165	ND	0.0576718	ND	ND	ND	0.123946
PS(16:0)(22:6)	410.282	435.034	426.058	412.042	442.453	340.438	354.808	290.835	327.303	383.705	367.842	352.095	1569.21	1825.79	1608.52	1433.44	1520.3	1349.64	519.965	556.656	758.245	412.434	425.265	626.99
PS(18:0)(22:6)	65981.7	78233.5	78521.2	73641.1	75519.1	73673.5	74120.7	66182.2	70534.8	70555.9	77171.9	70836.9	7035.13	7097.7	6840.31	7145.72	7418.3	5656.71	2772.83	2003.31	2292.3	1948.02	2406.61	1977.28
PS(18:1)(22:6)	1857.39	2038.4	2077	1883.23	1981.26	1786.97	1844.59	1588.22	1673.61	1808.07	1973.06	1792.77	235.036	346.494	172.091	150.319	192.612	163.954	106.294	114.687	114.859	93.9845	87.109	138.061
PS(18:2)(22:6)	27.0959	28.3888	34.5914	30.3904	34.9359	23.5683	26.1263	17.3408	21.7617	28.3978	28.4678	25.6662	4.40711	4.78239	4.52151	3.99766	7.05483	4.22891	2.89451	2.67887	1.82512	2.09617	2.27861	2.955
PS(20:4)(22:6)	270.211	343.778	323.833	289.633	313.286	268.142	357.222	289.187	322.789	335.497	307.252	313.046	1.61521	3.80894	3.08527	1.75418	4.598	2.53844	3.10616	2.63424	3.40974	1.58175	1.99602	3.4794
PS(20:5)(22:6)	ND	ND	ND	ND	ND	ND	ND	ND	ND	ND	ND	ND	ND	ND	ND	ND	ND	ND	ND	ND	ND	ND	ND	ND
PS(22:5)(22:6)	553.558	623.436	610.204	576.706	621.467	605.636	487.837	420.411	376.947	417.508	533.648	431.19	1.20852	ND	1.04785	1.09396	1.74408	0.582785	ND	ND	ND	ND	ND	ND
PS(22:6)(22:6)	1367.51	1476.36	1438.31	1448.04	1587.45	1600.69	1060.61	1008.92	981.261	1088.43	1346.61	1251.61	2.02215	1.6982	0.446217	0.393093	0.311255	0.165294	0.240814	0.117049	0.0642936	0.0211349	0.170861	0.105966
PS total	162969	184791	184052	165022	171302	176490	177071	168109	165247	160312	179605	169176	20722.5	23145.8	22233.5	20114.2	21292.6	17598.7	25356	22877.3	24277.4	20537.7	18660.2	18964.1
Splash_15:0-18:1(d7)PA
PA(16:0)(16:0)	488.122	517.925	520.638	580.757	588.269	588.653	570.817	506.475	462.65	483.522	526.361	506.703	23.678	52.5599	24.0065	24.5188	19.4263	21.2573	40.899	42.3129	37.3225	30.4146	28.2673	30.0355
PA(16:0)(18:0)	870.824	911.476	962.488	988.616	993.049	1005.32	977.718	861.755	795.662	790.623	867.386	870.936	22.6474	41.3905	22.8076	20.6475	15.2652	17.795	52.8095	58.5498	61.2611	45.7051	38.153	40.8526
PA(18:0)(18:0)	523.436	534.658	555.124	555.339	570.878	531.477	598.464	504.779	498.553	459.898	500.02	484.999	8.56532	10.0164	7.093	5.17862	4.56076	4.34772	9.35013	7.91346	8.65512	6.68201	5.67027	5.53377
PA(16:0)(18:1)	13701.7	14125.3	14310.3	14469.4	14270.9	14617.8	15236	13499.9	12135.2	11390.7	12605.9	12730	410.168	703.99	434.501	331.2	227.665	282.557	1054.05	1340.24	1315.4	1015.6	760.607	924.022
PA(18:0)(18:1)	13851.8	14291.9	14587	14646	14558.1	13935.3	15706.2	13504.3	13273.5	11795.7	13565.9	12967.7	172.388	185.656	122.931	94.1627	67.4195	65.8263	196.991	217.072	213.528	175.531	128.426	141.176
PA(18:1)(18:1)	5162.51	5078.27	5185.34	5281.54	5215.32	5275.75	5342.42	4702.28	4289.02	4130.53	4741.18	4777.66	123.581	184.013	130.976	69.617	56.3117	71.2235	462.356	661.026	818.463	572.547	266.668	481.266
PA(16:0)(18:2)	321.291	317.858	353.969	413.2	374.632	350.193	258.397	224.552	187.114	179.104	221.452	215.804	571.949	904.294	719.331	589.148	396.48	521.726	323.411	419.345	291.55	278.939	294.976	252.757
PA(18:0)(18:2)	457.388	439.55	502.409	568.668	517.63	453.736	372.27	304.863	292.397	259.261	328.61	293.927	63.4456	92.0066	86.2463	95.1061	67.2517	59.8325	44.261	48.9398	34.6418	36.4714	39.5079	28.1586
PA(18:1)(18:2)	239.036	220.238	250.116	308.373	274.749	249.025	206.778	161.201	144.67	143.476	175.202	164.769	199.205	309.106	248.003	164.65	132.428	171.52	167.955	253.092	212.378	197.779	142.624	170.921
PA(18:2)(18:2)	2.91823	2.92506	3.05814	2.89673	3.37598	2.4367	1.87412	0.526657	0.881473	1.74453	1.02988	1.24227	91.8122	132.663	117.061	89.5233	70.4594	108.238	17.1656	24.7663	14.5654	18.0891	18.2576	15.9477
PA(16:0)(20:4)	1819.83	1904.9	1896.05	2030.08	1987.61	1903.5	2091.03	1876.48	1742.65	1668.32	1890.11	1960.03	131.016	265.974	200.493	167.806	106.023	137.31	227.51	412.776	241.177	249.153	238.913	296.753
PA(18:0)(20:4)	3168.66	3266.95	3237.13	3425.24	3259.78	3215.94	3545.02	3047.2	3130.67	2858.74	3298.55	3154.63	97.2592	119.094	137.314	131.433	87.5967	76.0858	154.186	149.009	126.672	115.722	123.896	92.049
PA(18:1)(20:4)	1126	1137.07	1095.86	1139.39	1149.22	1125.72	1281.33	1113.19	1061.33	996.405	1150.48	1140.68	46.5663	89.5733	54.1808	43.3799	32.2843	38.3158	115.478	216.548	126.363	151.971	96.4814	163.455
PA(18:2)(20:4)	9.82683	9.05842	8.49154	11.2003	11.7583	9.28238	12.3053	7.92786	6.5692	9.55132	9.51144	7.70884	16.6923	43.9862	26.7772	25.4066	15.2482	25.5788	12.6578	30.41	11.3524	18.1493	15.6328	21.864
PA(20:4)(20:4)	4.42868	5.27467	5.32808	6.69951	3.98147	5.37736	5.67561	4.90317	4.70474	5.83648	5.58186	7.00547	0.110857	0.723091	0.181838	0.0441939	ND	0.255937	0.524039	2.6829	0.421154	1.10438	0.525635	1.08096
PA(16:0)(20:5)	6.34352	7.16813	6.08547	9.91313	7.52284	7.61096	ND	1.30849	ND	ND	1.17701	ND	5.99316	17.3994	7.11219	10.1332	7.2098	7.41005	ND	ND	ND	ND	ND	ND
PA(18:0)(20:5)	13.8454	14.4703	17.4016	19.556	19.7038	15.2957	4.9736	3.44569	4.36134	ND	3.9826	3.48622	5.41116	10.1839	4.70283	9.28361	7.99105	5.32983	ND	0.742676	ND	0.539387	ND	ND
PA(18:1)(20:5)	4.50798	3.31829	4.96706	4.29961	5.24493	3.01704	ND	ND	ND	0.464374	ND	ND	2.68035	5.99339	1.36384	2.35736	2.80512	2.03895	0.104808	0.138818	ND	ND	ND	0.355363
PA(18:2)(20:5)	ND	ND	ND	ND	ND	ND	ND	ND	ND	ND	ND	ND	1.12924	4.1432	0.839363	1.03699	1.24443	1.43558	ND	ND	ND	ND	ND	ND
PA(20:4)(20:5)	ND	ND	ND	ND	ND	ND	ND	ND	ND	ND	ND	ND	ND	ND	ND	ND	ND	ND	ND	ND	ND	ND	ND	ND
PA(20:5)(20:5)	ND	ND	ND	ND	ND	ND	ND	ND	ND	ND	ND	ND	ND	ND	ND	ND	ND	ND	ND	ND	ND	ND	ND	ND
PA(16:0)(22:5)	32.9063	32.8917	34.1753	36.842	39.3709	31.1713	40.921	32.5199	27.6767	28.809	33.0932	25.6795	13.5611	27.2922	14.3746	11.4681	7.79463	11.5126	32.2498	42.0988	17.2517	25.2729	22.5135	15.3467
PA(18:0)(22:5)	41.79	52.3179	49.5998	53.8143	52.4678	47.5015	53.5655	45.1836	46.8626	39.2661	47.6749	36.2311	3.27085	5.02382	4.11407	4.48017	4.34358	3.18354	8.40472	7.37099	4.02984	5.5365	4.80764	2.76576
PA(18:1)(22:5)	ND	ND	ND	ND	52.9386	ND	62.0287	ND	ND	ND	ND	ND	ND	ND	ND	ND	ND	ND	ND	ND	ND	ND	ND	ND
PA(18:2)(22:5)	ND	ND	ND	ND	ND	ND	ND	ND	ND	ND	ND	ND	ND	ND	ND	ND	ND	ND	ND	ND	ND	ND	ND	ND
PA(20:4)(22:5)	ND	ND	ND	ND	ND	ND	ND	ND	ND	ND	ND	ND	ND	ND	ND	ND	ND	ND	ND	ND	ND	ND	ND	ND
PA(20:5)(22:5)	ND	ND	ND	ND	ND	ND	ND	ND	ND	ND	ND	ND	ND	ND	ND	ND	ND	ND	ND	ND	ND	ND	ND	ND
PA(22:5)(22:5)	ND	ND	ND	ND	ND	ND	ND	ND	ND	ND	ND	ND	ND	ND	ND	ND	ND	ND	ND	ND	ND	ND	ND	ND
PA(16:0)(22:6)	175.433	185.704	181.404	195.977	199.633	174.128	168.474	146.688	150.962	144.947	157.059	147.368	103.61	225.527	146.75	122.09	79.8818	90.6058	55.7944	69.7921	56.1288	48.9982	49.5267	45.9482
PA(18:0)(22:6)	372.346	421.369	429.345	452.921	422.761	385.475	404.326	315.287	360.528	340.433	355.367	330.106	35.4041	49.5658	41.592	43.9603	34.668	28.5948	18.316	14.2135	13.9879	12.6192	13.7116	11.2727
PA(18:1)(22:6)	63.0499	64.9949	66.5082	61.8735	64.1869	61.9312	62.1103	48.7687	53.9536	48.6427	53.4292	53.846	17.7561	35.0822	22.0635	16.3102	11.7759	13.6402	13.4697	23.2497	17.5796	15.5978	10.7828	15.6882
PA(18:2)(22:6)	ND	0.79548	ND	1.06212	1.57697	ND	ND	0.305314	0.88841	1.52224	ND	ND	6.5875	14.1017	7.90721	7.00735	5.61764	8.2972	ND	1.95149	0.979891	ND	ND	1.92102
PA(20:4)(22:6)	ND	ND	ND	ND	ND	ND	ND	ND	ND	ND	ND	ND	ND	ND	ND	ND	ND	ND	ND	ND	ND	ND	ND	ND
PA(20:5)(22:6)	ND	ND	ND	ND	ND	ND	ND	ND	ND	ND	ND	ND	ND	ND	ND	ND	ND	ND	ND	ND	ND	ND	ND	ND
PA(22:5)(22:6)	10.6139	11.0562	14.1442	17.1518	15.1482	12.053	11.4468	10.0079	7.39824	9.82772	12.5882	9.59603	3.16123	4.55564	3.10226	2.59935	2.91768	ND	0.73295	0.919939	1.75964	ND	ND	0.775369
PA(22:6)(22:6)	55.2531	56.2649	60.8659	67.2113	64.8102	62.3434	46.3935	42.2119	42.1382	42.1783	57.248	46.3935	1.00951	1.05729	1.05011	0.975708	0.999555	0.975848	0.270509	0.214714	0.0686442	0.20562	0.382011	0.180449
PA total	42523.9	43613.7	44337.8	45348.1	44724.7	44070	47060.5	40966.1	38720.4	35829.5	40608.9	39936.5	2178.66	3534.97	2586.87	2083.52	1465.67	1774.89	3008.95	4045.38	3625.54	3022.62	2300.33	2760.13
Splash_18:1(d7)CholEster
OHCE(12:0)	ND	ND	ND	ND	ND	ND	ND	ND	ND	ND	ND	ND	ND	ND	ND	ND	ND	ND	ND	ND	ND	ND	ND	ND
OHCE(13:0)	ND	ND	ND	ND	ND	ND	ND	ND	ND	ND	ND	ND	ND	ND	ND	ND	ND	ND	ND	ND	ND	ND	ND	ND
OHCE(14:0)	ND	ND	ND	ND	ND	ND	ND	ND	ND	ND	ND	ND	ND	ND	ND	ND	ND	ND	ND	ND	ND	ND	ND	ND
OHCE(14:1)	ND	ND	ND	ND	ND	ND	ND	ND	ND	ND	ND	ND	ND	ND	ND	ND	ND	ND	ND	ND	ND	ND	ND	ND
OHCE(15:0)	ND	ND	ND	ND	ND	ND	ND	ND	ND	ND	ND	ND	ND	ND	ND	ND	ND	ND	ND	ND	ND	ND	ND	ND
OHCE(16:0)	430.193	454.314	392.237	470.762	383.142	324.001	438.557	316.363	285.569	317.329	331.368	336.187	1618.25	2770.76	3525.76	2145.98	1466.93	1139.53	10814.4	6252.75	12464.9	7877.54	5565.34	5572.24
OHCE(16:1)	7.99085	7.86255	7.37003	7.82138	7.3877	5.10149	8.16322	4.49895	4.39151	5.69218	6.22145	6.29784	73.226	133.51	153.31	112.847	66.3833	40.2389	865.203	524.292	1171.03	789.998	341.191	605.715
OHCE(17:0)	6.00595	7.73134	6.31835	8.98734	5.61086	5.82833	10.0586	8.11715	7.61399	7.75447	8.2342	6.99041	1.8283	1.84016	4.29979	6.54443	2.95877	1.46713	2.61983	1.45013	2.01993	5.12148	1.063	1.48716
OHCE(17:1)	299.624	387.175	260.404	249.07	360.455	259.692	360.534	285.278	321.151	323.759	349.763	298.737	28.2429	35.2935	45.1113	47.3704	35.327	18.708	80.8446	74.5176	114.238	116.006	67.922	42.9271
OHCE(18:0)	206.986	225.72	174.411	163.875	196.637	160.077	209.457	161.508	162.299	168.023	192.77	186.334	157.325	255.81	313.386	257.992	181.075	98.1227	783.36	598.971	886.557	908.959	661.342	386.929
OHCE(18:1)	83.9646	86.7601	72.6942	84.7116	83.9339	57.7827	63.5828	59.9965	55.1753	54.9534	63.4439	63.9324	737.826	967.893	1537.29	1373	909.837	437.219	2369.01	2670.74	4040.61	3348.04	1542.15	2147.04
OHCE(18:2)	4.54298	3.01351	2.91171	3.1806	3.48308	2.72978	1.91116	1.24417	0.841151	1.39351	1.77491	1.72945	324.56	227.086	837.815	1128.7	550.571	210.849	107.966	114.936	146.046	125.768	78.2631	101.867
OHCE(18:3)	0.359814	0.18477	0.191352	0.331948	0.187953	0.0517777	0.125398	0.223217	0.0789503	0.168207	0.0390199	0.118797	8.53217	8.56227	25.433	33.4103	18.827	5.8675	5.41432	7.85994	8.3726	7.30534	3.88592	5.94862
OHCE(18:4)	ND	ND	ND	0.0095032	ND	0.0295873	ND	ND	ND	0.0434606	ND	ND	0.439298	0.294424	1.25205	1.50523	0.894914	0.414759	ND	ND	ND	ND	ND	ND
OHCE(19:0)	ND	ND	ND	ND	ND	ND	ND	ND	ND	ND	ND	ND	ND	ND	ND	ND	ND	ND	ND	ND	ND	ND	ND	ND
OHCE(19:1)	ND	ND	ND	ND	ND	ND	ND	ND	ND	ND	ND	ND	ND	ND	ND	ND	ND	ND	ND	ND	ND	ND	ND	ND
OHCE(20:0)	2.34478	2.38365	2.56925	2.79153	2.27461	2.00526	2.11915	2.15948	1.7652	1.90808	2.2453	1.79775	0.324323	0.455749	0.518969	0.23009	0.10504	0.0460767	0.543528	ND	ND	ND	0.213026	ND
OHCE(20:1)	7.28838	7.58879	5.20725	6.3493	5.52216	5.67775	6.64089	6.89139	5.5977	4.37147	5.62156	6.35587	5.09723	7.41461	8.73344	6.52293	4.325	1.93448	20.3226	23.8492	34.7517	25.1745	10.4194	16.1327
OHCE(20:2)	0.860876	1.30771	0.930289	0.872663	1.00886	0.6724	0.877375	0.729638	0.358376	0.738903	0.591564	0.56659	3.88518	2.82931	5.29052	5.87136	4.13139	1.41709	15.7204	11.2054	19.8195	20.3978	7.7846	10.4238
OHCE(20:3)	5.56505	4.85185	4.91308	5.00904	6.04823	4.14106	4.59377	3.20028	3.0139	3.83869	3.04594	4.39881	10.1519	15.32	21.4111	21.6891	14.3258	6.957	103.938	68.0316	103.466	92.0668	45.1596	63.5944
OHCE(20:4)	81.8261	80.4863	64.4217	68.2085	68.7673	52.9308	68.1823	48.4367	48.8199	55.4068	49.4144	55.356	46.525	72.1763	90.9451	93.1743	64.0128	29.5903	233.053	262.295	356.134	215.441	164.341	189.848
OHCE(20:5)	0.947753	1.02797	0.865019	0.654526	1.01215	0.369856	0.0626633	0.0873622	0.0584984	0.101437	0.0328635	0.182802	8.48949	14.5454	16.6782	20.5083	15.2231	5.28497	ND	ND	0.202397	0.315216	0.637803	0.229251
OHCE(21:0)	ND	ND	ND	ND	ND	ND	ND	ND	ND	ND	ND	ND	ND	ND	ND	ND	ND	ND	ND	ND	ND	ND	ND	ND
OHCE(22:0)	ND	ND	ND	ND	ND	ND	ND	ND	ND	ND	ND	ND	ND	ND	ND	ND	ND	ND	ND	ND	ND	ND	ND	ND
OHCE(22:1)	ND	ND	ND	ND	ND	ND	ND	ND	ND	ND	ND	ND	ND	ND	ND	ND	ND	ND	ND	ND	ND	ND	ND	ND
OHCE(22:2)	ND	ND	ND	ND	ND	ND	ND	ND	ND	ND	ND	ND	ND	ND	ND	ND	ND	ND	ND	ND	ND	ND	ND	ND
OHCE(22:3)	ND	ND	ND	ND	ND	ND	ND	ND	ND	ND	ND	ND	ND	ND	ND	ND	ND	ND	ND	ND	ND	ND	ND	ND
OHCE(22:4)	3.99565	5.33568	4.2597	3.482	4.11294	3.47363	5.39615	4.12621	3.4679	3.88735	3.20105	4.10757	0.581083	0.974151	1.13003	2.42194	0.774782	0.439042	2.27087	1.53991	1.12187	1.39865	1.48821	1.48716
OHCE(22:5)	6.83278	6.9823	7.13259	7.19573	6.15841	5.38352	10.9612	7.27763	6.02627	8.20861	10.5834	7.28159	6.15139	5.90086	14.1253	16.4669	12.5055	3.53592	11.5674	8.24598	7.27174	15.8911	8.54103	4.57632
OHCE(22:6)	160.757	159.439	141.513	137.998	128.431	108.11	114.853	85.9469	74.9136	83.6944	114.579	114.351	65.25	60.5774	147.935	250.905	128.001	37.7473	15.2006	14.1235	26.4659	16.0484	10.9517	13.1588
OHCE(23:0)	ND	ND	ND	ND	ND	ND	ND	ND	ND	ND	ND	ND	ND	ND	ND	ND	ND	ND	ND	ND	ND	ND	ND	ND
OHCE(24:0)	ND	ND	ND	ND	ND	ND	ND	ND	ND	ND	ND	ND	ND	ND	ND	ND	ND	ND	ND	ND	ND	ND	ND	ND
OHCE(24:1)	ND	ND	ND	ND	ND	ND	ND	ND	ND	ND	ND	ND	ND	ND	ND	ND	ND	ND	ND	ND	ND	ND	ND	ND
OHCE(25:0)	ND	ND	ND	ND	ND	ND	ND	ND	ND	ND	ND	ND	ND	ND	ND	ND	ND	ND	ND	ND	ND	ND	ND	ND
OHCE(26:0)	ND	ND	ND	ND	ND	ND	ND	ND	ND	ND	ND	ND	ND	ND	ND	ND	ND	ND	ND	ND	ND	ND	ND	ND
OHCE(27:0)	ND	ND	ND	ND	ND	ND	ND	ND	ND	ND	ND	ND	ND	ND	ND	ND	ND	ND	ND	ND	ND	ND	ND	ND
OHCE(28:0)	ND	ND	ND	ND	ND	ND	ND	ND	ND	ND	ND	ND	ND	ND	ND	ND	ND	ND	ND	ND	ND	ND	ND	ND
Total	1310.09	1442.16	1148.35	1221.31	1264.17	998.058	1306.08	996.084	981.141	1041.27	1142.93	1094.72	3096.69	4581.24	6750.43	5525.14	3476.21	2039.37	15431.4	10634.8	19383	13565.5	8510.7	9163.6
24-OHC-d7
22-OHC	ND	ND	ND	ND	ND	ND	ND	ND	ND	ND	ND	ND	ND	ND	ND	ND	ND	ND	ND	ND	ND	ND	ND	ND
24-OHC	173.128	122.504	164.743	159.637	109.455	217.031	185.699	160.072	172.152	228.922	163.609	213.249	6.56909	5.86544	0.968961	1.54437	2.52796	1.8226	16.4666	ND	0.981779	1.94071	0.783126	1.31384
25-OHC/7a-OHC	ND	ND	ND	ND	ND	ND	ND	ND	ND	ND	ND	ND	ND	ND	ND	ND	ND	ND	ND	ND	ND	ND	ND	ND
27-OHC/4b-OHC	125.766	74.5856	118.042	108.124	120.501	157.767	161.331	114.077	116.296	139.091	121.846	158.525	9.16329	6.96928	4.95227	5.50921	11.0078	7.37093	26.0129	15.6394	64.6411	7.25396	11.1288	13.9774
