# Supplementary material for: PDZD8-deficient mice accumulate cholesteryl esters in the brain as a result of impaired lipophagy
Source: iScience. 2022 Nov 16;25(12):105612. doi: 10.1016/j.isci.2022.105612 (PMC9709239; doi:10.1016/j.isci.2022.105612)
Supplement: Table S7. Lipid amount ratio (KO/WT), related to Figure 1B — Mouse: 7 M, n = 3. Tissue: Brain-BG and Cx. Heat map of ratio of lipid (KO/WT). [file mmc6.xlsx]

## Sheet: Table S7_Fig1B
	Lipid	Brain [a+b]	Brain [d]
	CE(16:0)	6.60596	2.05626		6
	CE(18:0)	3.88972	1.74791		5
	CE(18:1)	3.57086	1.87416		4
	CE(18:2)	3.71083	1.38458		3
	CE(20:4)	1.85165	0.89398		2
	CE(20:5)	7.19216	1.82215		1
	CE(22:6)	2.41671	1.69846		0.5
	TG(36:0)	0.998702	0.908484		0.25
	TG(38:0)	1.00758	0.903582		0.125
	TG(38:1)	1.02119	0.864571		0.0625
	TG(40:0)	0.989927	0.926771		0
	TG(40:1)	0.947435	0.836095
	TG(40:2)	0.941546	0.782344
	TG(42:0)	0.996676	0.878533
	TG(42:1)	1.01687	0.857053
	TG(42:2)	0.976769	0.817053
	TG(42:3)	0.878265	1.3945
	TG(42:4)	0.968585	1.01885
	TG(44:0)	0.994408	0.973702
	TG(44:1)	1.05216	0.928234
	TG(44:2)	0.97385	0.806388
	TG(44:3)	0.989048	1.16707
	TG(44:4)	1.00544	1.51806
	TG(44:5)	0.948114	0.937148
	TG(46:0)	0.905539	0.746362
	TG(46:1)	1.0643	0.995322
	TG(46:2)	1.04394	0.933736
	TG(46:3)	1.16928	1.1255
	TG(46:4)	1.038	1.2426
	TG(46:5)	0.88255	0.855741
	TG(46:6)	0.951548	0.764605
	TG(48:0)	0.952023	0.841
	TG(48:1)	1.08104	1.06289
	TG(48:2)	1.04327	0.856227
	TG(48:3)	0.999269	0.862666
	TG(48:4)	0.983495	0.898066
	TG(48:5)	0.947739	0.820353
	TG(48:6)	0.855785	0.819646
	TG(48:7)	0.902134	0.672449
	TG(48:8)	1.03938	1.06147
	TG(50:0)	0.900559	0.793124
	TG(50:1)	0.987799	0.96074
	TG(50:2)	1.0767	1.02143
	TG(50:3)	1.11112	0.866362
	TG(50:4)	1.02332	0.804798
	TG(50:5)	0.846971	0.7331
	TG(50:6)	0.869099	0.70531
	TG(50:7)	0.839107	0.622363
	TG(50:8)	0.951479	1.1501
	TG(50:9)	1.01376	0.919059
	TG(51:0)	0.740855	0.572521
	TG(52:0)	0.860733	0.868964
	TG(52:1)	0.913677	0.915335
	TG(52:10)	0.932915	0.918317
	TG(52:2)	0.964534	1.04984
	TG(52:3)	1.0474	0.902405
	TG(52:4)	1.00153	0.878341
	TG(52:5)	0.932817	0.855302
	TG(52:6)	0.854394	0.68139
	TG(52:7)	0.729775	0.521318
	TG(52:8)	0.919685	0.834668
	TG(52:9)	0.958415	0.980325
	TG(54:0)	0.911078	0.9119
	TG(54:1)	0.845844	0.937357
	TG(54:10)	0.964379	0.948211
	TG(54:11)	0.929077	0.914217
	TG(54:12)	0.986465	0.955498
	TG(54:2)	0.894549	1.02281
	TG(54:3)	0.994931	0.956403
	TG(54:4)	0.969765	0.881299
	TG(54:5)	0.958125	0.991181
	TG(54:6)	0.905661	0.817107
	TG(54:7)	0.681384	0.428732
	TG(54:8)	0.897777	0.91548
	TG(54:9)	0.906928	0.968916
	TG(56:0)	0.937937	0.953079
	TG(56:1)	0.899339	0.975717
	TG(56:10)	0.996796	0.948261
	TG(56:11)	0.867981	0.87829
	TG(56:12)	1.0065	0.904414
	TG(56:13)	0.915578	0.910002
	TG(56:2)	0.854175	0.93226
	TG(56:3)	0.916847	0.941248
	TG(56:4)	0.916832	0.867822
	TG(56:5)	0.908224	0.920282
	TG(56:6)	0.908363	0.849089
	TG(56:7)	0.819263	0.689431
	TG(56:8)	0.974297	0.993331
	TG(56:9)	0.958478	0.973233
	TG(58:0)	0.88697	0.925035
	TG(58:1)	0.909391	0.962768
	TG(58:10)	1.05087	0.925009
	TG(58:11)	0.975074	0.948591
	TG(58:12)	1.02093	0.937374
	TG(58:13)	0.921334	0.895452
	TG(58:14)	0.938331	0.880507
	TG(58:2)	0.856264	0.89
	TG(58:3)	0.916308	0.920273
	TG(58:4)	0.978204	0.907155
	TG(58:5)	0.951654	0.958563
	TG(58:6)	0.909978	0.896905
	TG(58:7)	0.773309	0.571997
	TG(58:8)	0.924196	1.00843
	TG(58:9)	0.987727	0.992118
	TG(60:0)	0.97994	0.86305
	TG(60:1)	0.961742	0.940915
	TG(60:10)	0.965621	1.00085
	TG(60:11)	1.00671	0.995974
	TG(60:12)	1.12137	1.01212
	TG(60:13)	0.978544	1.00261
	TG(60:14)	0.894233	0.7951
	TG(60:15)	0.902244	0.958845
	TG(60:2)	0.903859	0.9213
	TG(60:3)	0.937002	0.958188
	TG(60:4)	0.981838	1.00072
	TG(60:5)	0.97576	0.993526
	TG(60:6)	0.897488	0.814085
	TG(60:7)	0.704907	0.399631
	TG(60:8)	0.970927	0.981518
	TG(60:9)	0.950973	1.00842
	TG(62:0)	1.09631	1.04356
	TG(62:1)	0.969484	0.932504
	TG(62:10)	0.949508	0.982015
	TG(62:11)	1.00014	0.969718
	TG(62:12)	0.979842	1.02411
	TG(62:13)	1.00752	1.06681
	TG(62:14)	0.990308	0.923933
	TG(62:15)	1.00736	1.0556
	TG(62:16)	0.914409	0.893821
	TG(62:2)	0.984478	0.914534
	TG(62:3)	0.946979	0.946276
	TG(62:4)	0.948623	0.975047
	TG(62:5)	1.07539	1.04443
	TG(62:6)	0.878562	0.861813
	TG(62:7)	0.696263	0.504131
	TG(62:8)	0.989136	1.09656
	TG(62:9)	0.946958	0.956155
	TG(64:0)	0.965122	0.939179
	TG(64:1)	1.04784	0.949527
	TG(64:10)	1.07591	1.00303
	TG(64:11)	1.02531	0.969862
	TG(64:12)	0.982386	1.05429
	TG(64:13)	0.946348	0.906536
	TG(64:14)	0.966318	0.970662
	TG(64:15)	1.05048	1.04011
	TG(64:16)	0.984395	0.993596
	TG(64:17)	0.968721	0.982976
	TG(64:2)	1.0279	1.03394
	TG(64:3)	1.06249	0.946173
	TG(64:4)	0.978096	1.02057
	TG(64:5)	1.05539	1.02784
	TG(64:6)	0.953394	0.909414
	TG(64:7)	0.751709	0.615044
	TG(64:8)	1.00711	1.05875
	TG(64:9)	0.951725	0.997351
	TG(66:0)	1.02171	0.945769
	TG(66:1)	1.03187	0.943529
	TG(66:10)	1.00485	0.995733
	TG(66:11)	0.969624	1.00366
	TG(66:12)	1.01252	0.984771
	TG(66:13)	0.98844	1.00805
	TG(66:14)	0.969816	0.962203
	TG(66:15)	0.977696	0.906645
	TG(66:16)	1.01205	0.959266
	TG(66:17)	0.990676	0.941266
	TG(66:18)	1.05457	1.03899
	TG(66:2)	0.965739	0.974141
	TG(66:3)	0.983044	0.889869
	TG(66:4)	1.00877	1.02393
	TG(66:5)	0.997864	0.928415
	TG(66:6)	0.945065	1.01396
	TG(66:7)	0.81987	0.823627
	TG(66:8)	0.963461	0.970939
	TG(66:9)	0.975243	0.940819
	DG(16:0)(16:0)	0.914447	0.760789
	DG(16:0)(18:0)	0.857296	0.771507
	DG(18:0)(18:0)	0.917853	0.731199
	DG(16:0)(18:1)	0.930767	0.763762
	DG(18:0)(18:1)	0.906813	0.708276
	DG(18:1)(18:1)	0.979551	0.776384
	DG(16:0)(18:2)	0.993466	0.765755
	DG(18:0)(18:2)	0.840987	0.664205
	DG(18:1)(18:2)	0.973181	0.836741
	DG(18:2)(18:2)	1.09065	0.808027
	DG(16:0)(20:4)	0.972109	0.767607
	DG(18:0)(20:4)	0.727687	0.774824
	DG(18:1)(20:4)	0.887569	0.885416
	DG(18:2)(20:4)	0.939517	0.951763
	DG(20:4)(20:4)	0.916284	1.00404
	DG(16:0)(20:5)	1.24239	1.03859
	DG(18:0)(20:5)	0.946981	1.00979
	DG(18:1)(20:5)	1.0766	1.01152
	DG(20:4)(20:5)	1.17153	1.08876
	DG(20:5)(20:5)	0.816206	0.682289
	DG(16:0)(22:5)	1.06873	0.936095
	DG(18:0)(22:5)	0.873258	0.798691
	DG(18:1)(22:5)	0.888594	1.11982
	DG(18:2)(22:5)	0.914647	1.11385
	DG(20:4)(22:5)	0.871113	0.914778
	DG(20:5)(22:5)	0.812792	0.87605
	DG(22:5)(22:5)	1.26206	1.13981
	DG(16:0)(22:6)	0.96762	0.78997
	DG(18:0)(22:6)	0.890987	0.830428
	DG(18:1)(22:6)	0.925183	1.021
	DG(18:2)(22:6)	1.00118	1.0006
	DG(20:4)(22:6)	1.02479	0.932038
	DG(20:5)(22:6)	1.25642	1.44549
	DG(22:5)(22:6)	1.09585	0.902453
	DG(22:6)(22:6)	0.974289	0.973855
	MG(16:0)	1.11284	1.28597
	MG(18:0)	1.01993	1.1059
	MG(18:1)	0.943646	1.13752
	MG(18:2)	1.12294	1.09358
	MG(22:5)	1.40563	0.934854
	MG(22:6)	1.17151	1.01689
	Cholesterol	1.15683	0.726872
	FA(16:0)	1.06617	0.782796
	FA(18:0)	1.01323	0.783869
	FA(18:1)	1.04392	0.83157
	FA(18:2)	1.03014	0.806046
	FA(20:4)	0.90904	0.797542
	FA(20:5)	1.17555	0.898231
	FA(22:5)	1.08984	0.910239
	FA(22:6)	1.12408	0.91743
	Cer(d18:1)(16:0)	1.21588	0.939854
	Cer(d18:1)(18:0)	0.77401	1.02642
	Cer(d18:1)(18:1)	0.987734	1.0682
	Cer(d18:1)(18:2)	0.972887	0.997011
	Cer(d18:1)(20:4)	1.02929	1.15954
	Cer(d18:1)(20:5)	1.07205	1.19367
	Cer(d18:1)(22:5)	0.956446	1.16087
	Cer(d18:1)(22:6)	0.962201	1.00333
	PA(16:0)(16:0)	1.01613	0.904842
	PA(16:0)(18:0)	0.986809	0.889133
	PA(18:0)(18:0)	0.951966	0.889087
	PA(16:0)(18:1)	0.936804	0.901673
	PA(18:0)(18:1)	0.935136	0.870945
	PA(18:1)(18:1)	0.945854	0.953795
	PA(16:0)(18:2)	0.958742	0.929652
	PA(18:0)(18:2)	0.922489	0.895432
	PA(18:1)(18:2)	0.960936	0.956539
	PA(16:0)(20:4)	1.09502	1.03
	PA(18:0)(20:4)	1.04249	0.959517
	PA(18:1)(20:4)	1.05318	1.02832
	PA(18:0)(22:6)	1.01109	0.957342
	PC(16:0)(16:0)	0.987877	0.945326
	PC(16:0)(18:0)	0.917929	0.898441
	PC(18:0)(18:0)	0.943539	0.910705
	PC(16:0)(18:1)	1.02453	0.98446
	PC(18:0)(18:1)	0.949997	0.924944
	PC(18:1)(18:1)	0.97378	0.917767
	PC(16:0)(18:2)	0.989451	0.980365
	PC(18:0)(18:2)	0.959089	0.888994
	PC(18:1)(18:2)	0.944708	0.934468
	PC(18:2)(18:2)	0.92212	0.906553
	PC(16:0)(20:4)	1.12125	1.00214
	PC(18:0)(20:4)	0.961626	0.880853
	PC(18:1)(20:4)	0.995256	1.05075
	PC(18:2)(20:4)	0.973211	0.998868
	PC(20:4)(20:4)	1.15136	1.019
	PC(16:0)(22:5)	1.0664	1.02874
	PC(18:0)(22:5)	0.889972	0.884606
	PC(18:1)(22:5)	1.04681	1.05766
	PC(20:4)(22:5)	1.28424	1.24865
	PC(16:0)(22:6)	1.12772	1.05909
	PC(18:0)(22:6)	0.972564	0.942292
	PC(18:1)(22:6)	1.0415	1.05655
	PC(18:2)(22:6)	1.15394	0.947181
	PC(20:4)(22:6)	1.39778	1.29858
	PC(22:5)(22:6)	1.64556	1.08417
	PC(22:6)(22:6)	1.53947	1.38201
	PE(16:0)(16:0)	0.956374	0.973399
	PE(16:0)(18:0)	0.965638	0.943224
	PE(18:0)(18:0)	0.920309	0.91747
	PE(16:0)(18:1)	0.980161	0.953946
	PE(18:0)(18:1)	0.93544	0.8815
	PE(18:1)(18:1)	0.9533	0.95229
	PE(16:0)(18:2)	0.9238	0.937231
	PE(18:0)(18:2)	0.922433	0.869139
	PE(18:1)(18:2)	0.954819	0.894947
	PE(18:2)(18:2)	0.89655	0.833914
	PE(16:0)(20:4)	1.06747	0.983724
	PE(18:0)(20:4)	0.938529	0.885493
	PE(18:1)(20:4)	0.936795	0.934734
	PE(18:2)(20:4)	0.928807	0.920957
	PE(20:4)(20:4)	0.966985	0.909869
	PE(18:1)(20:5)	1.10428	1.02007
	PE(18:2)(20:5)	0.972145	1.32082
	PE(16:0)(22:5)	0.96505	0.890222
	PE(18:0)(22:5)	0.881708	0.844962
	PE(18:1)(22:5)	0.885891	0.84667
	PE(18:2)(22:5)	0.874655	0.906676
	PE(20:4)(22:5)	0.955276	0.975989
	PE(22:5)(22:5)	0.881228	0.932747
	PE(16:0)(22:6)	0.918122	0.941248
	PE(18:0)(22:6)	0.955187	0.936168
	PE(18:1)(22:6)	0.913907	0.911384
	PE(18:2)(22:6)	0.950016	0.977732
	PE(20:4)(22:6)	0.945026	1.03914
	PE(20:5)(22:6)	0.998608	1.0822
	PE(22:5)(22:6)	0.851816	0.898639
	PE(22:6)(22:6)	0.886746	0.884389
	PG(16:0)(16:0)	0.814843	0.829436
	PG(16:0)(18:0)	0.793285	0.738636
	PG(18:0)(18:0)	0.75398	0.776157
	PG(16:0)(18:1)	0.838548	0.94499
	PG(18:0)(18:1)	0.785825	0.788638
	PG(18:1)(18:1)	0.81877	1.03611
	PG(16:0)(18:2)	0.79159	0.892237
	PG(18:0)(18:2)	0.779121	0.871757
	PG(18:1)(18:2)	0.731986	0.829946
	PG(18:2)(18:2)	0.633597	0.657978
	PG(16:0)(20:4)	0.794957	0.845481
	PG(18:0)(20:4)	0.720168	0.803603
	PG(18:1)(20:4)	0.752719	0.817092
	PG(18:2)(20:4)	0.652486	0.766921
	PG(20:4)(20:4)	0.928963	1.13206
	PG(16:0)(20:5)	0.895175	0.813516
	PG(18:1)(20:5)	1.07238	1.07255
	PG(20:4)(20:5)	0.948516	1.07474
	PG(18:2)(22:5)	0.942985	1.0718
	PG(20:4)(22:5)	1.02102	1.13067
	PG(22:5)(22:5)	1.00899	1.01603
	PG(16:0)(22:6)	0.815398	0.880434
	PG(18:0)(22:6)	0.784987	0.881177
	PG(18:1)(22:6)	1.02138	1.13992
	PG(18:2)(22:6)	0.943124	0.985411
	PG(20:4)(22:6)	1.01579	1.14455
	PG(20:5)(22:6)	1.01529	1.21196
	PG(22:6)(22:6)	0.991099	1.11174
	PI(16:0)(16:0)	1.0407	1.20292
	PI(18:0)(18:0)	1.04508	1.00986
	PI(16:0)(18:1)	1.0297	1.04729
	PI(18:0)(18:1)	0.980346	0.981417
	PI(18:1)(18:1)	0.92126	0.98462
	PI(16:0)(18:2)	0.984403	1.07902
	PI(18:0)(18:2)	0.978153	0.94487
	PI(18:1)(18:2)	1.01837	1.03147
	PI(18:2)(18:2)	1.12625	1.38949
	PI(16:0)(20:4)	1.00087	1.0443
	PI(18:0)(20:4)	0.989058	0.951012
	PI(18:1)(20:4)	0.960311	1.003
	PI(18:2)(20:4)	1.05693	1.04615
	PI(20:4)(20:4)	1.10558	0.989064
	PI(16:0)(20:5)	1.12696	1.16576
	PI(18:0)(20:5)	1.03805	1.09133
	PI(18:1)(20:5)	1.08687	1.26503
	PI(16:0)(22:6)	1.12259	1.22695
	PI(18:0)(22:6)	1.02819	1.25102
	PI(18:1)(22:6)	1.05061	1.10208
	PI(20:4)(22:6)	1.24611	1.24685
	PS(16:0)(16:0)	0.925464	1.0205
	PS(16:0)(18:0)	0.857085	0.873406
	PS(18:0)(18:0)	0.856866	0.905424
	PS(16:0)(18:1)	0.922324	0.950644
	PS(18:0)(18:1)	0.879612	0.848396
	PS(18:1)(18:1)	0.940762	0.986774
	PS(16:0)(18:2)	0.969942	1.04955
	PS(18:0)(18:2)	0.903617	0.960935
	PS(18:1)(18:2)	0.955651	0.99119
	PS(16:0)(20:4)	0.899654	1.03559
	PS(18:0)(20:4)	0.928766	1.01764
	PS(18:1)(20:4)	0.901091	1.00802
	PS(18:1)(22:5)	1.0288	1.10795
	PS(16:0)(22:6)	1.04853	1.21258
	PS(18:0)(22:6)	1.03578	0.921125
	PS(18:1)(22:6)	0.995295	1.10411
	PS(20:4)(22:6)	1.04517	1.23791
	PS(22:5)(22:6)	0.982977	1.15522
	PS(22:6)(22:6)	1.18451	1.3255
	HexCer(d18:1)(16:0)	0.845293	1.00465
	HexCer(d18:1)(18:0)	0.749566	0.874962
	HexCer(d18:1)(18:1)	0.825419	0.922073
	HexCer(d18:1)(18:2)	0.847543	0.942401
	HexCer(d18:1)(20:4)	1.10238	0.938744
	HexCer(d18:1)(20:5)	0.838479	0.883885
	HexCer(d18:1)(22:5)	0.925791	1.0071
	HexCer(d18:1)(22:6)	0.910159	1.07003
	LPC(16:0)	0.934179	1.00079
	LPC(18:0)	0.918532	0.971981
	LPC(18:1)	0.871837	1.00863
	LPC(18:2)	0.994305	1.02161
	LPC(20:4)	1.1417	1.01168
	LPC(20:5)	1.26954	0.975651
	LPC(22:5)	1.12757	0.957685
	LPC(22:6)	1.11906	0.969408
	LPE(16:0)	1.03128	0.996051
	LPE(18:0)	1.01437	0.922574
	LPE(18:1)	0.85527	0.825576
	LPE(18:2)	0.717363	0.868953
	LPE(20:4)	0.889569	0.846186
	LPE(20:5)	1.02553	1.01595
	LPE(22:5)	0.879544	0.823681
	LPE(22:6)	0.854181	0.842128
	SM(d18:1)(16:0)	0.807268	0.86991
	SM(d18:1)(18:0)	0.82118	0.723751
	SM(d18:1)(18:1)	0.821957	0.863618
	SM(d18:1)(18:2)	0.842794	0.980537
