# Supplementary material for: PDZD8-deficient mice accumulate cholesteryl esters in the brain as a result of impaired lipophagy
Source: iScience. 2022 Nov 16;25(12):105612. doi: 10.1016/j.isci.2022.105612 (PMC9709239; doi:10.1016/j.isci.2022.105612)
Supplement: Table S8. Lipid amount ratio (KO/WT), related to Figure 1C — Mouse: 5 M, n = 2. Tissue: Brain-BG and liver. Heat map of ratio of lipid (KO/WT). [file mmc7.xlsx]

## Sheet: Table S8_Fig1C
	Lipid	BG	Liver		Lipid	BG	Liver
	CE(16:0)	5.36698	0.364406		CE(16:0)	5.36698	0.364406
	CE(16:1)	3.51887	0.52074		CE(16:1)	3.51887	0.52074
	CE(18:0)	3.83091	0.544147		CE(18:0)	3.83091	0.544147
	CE(18:1)	2.70662	0.790794		CE(18:1)	2.70662	0.790794
	CE(18:2)	2.99618	0.61682		CE(18:2)	2.99618	0.61682
	CE(18:3)	4.46655	0.391675		CE(18:3)	4.46655	0.391675
	CE(18:4)	3.42669	0.282743		CE(18:4)	3.42669	0.282743
	CE(20:1)	2.82849	0.560399		CE(20:1)	2.82849	0.560399
	CE(20:2)	2.51983	0.628717		CE(20:2)	2.51983	0.628717
	CE(20:3)	3.09812	0.756761		CE(20:3)	3.09812	0.756761
	CE(20:4)	1.62177	0.801966		CE(20:4)	1.62177	0.801966
	CE(20:5)	4.8601	0.684657		CE(20:5)	4.8601	0.684657
	CE(21:0)	3.22578	0.959303		CE(21:0)	3.22578	0.959303
	CE(22:3)	2.37446	0.663778		CE(22:3)	2.37446	0.663778
	CE(22:4)	3.35971	1.03124		CE(22:4)	3.35971	1.03124
	CE(22:5)	4.63829	1.09113		CE(22:5)	4.63829	1.09113
	CE(22:6)	4.87486	1.04443		CE(22:6)	4.87486	1.04443
	TG(36:0)	0.920024	1.74567
	TG(38:0)	0.98326	2.24469
	TG(38:1)	0.867255	2.38474
	TG(40:0)	0.880622	1.75714
	TG(40:1)	0.892939	1.6162
	TG(40:2)	0.900506	1.89284
	TG(42:0)	0.865431	1.73325
	TG(42:1)	0.841773	1.7232
	TG(42:2)	0.867018	1.69706
	TG(42:3)	0.868151	1.22307
	TG(42:4)	0.869279	1.80549
	TG(44:0)	0.834712	1.70146
	TG(44:1)	0.805729	1.77969
	TG(44:2)	0.855213	1.74128
	TG(44:3)	0.916212	1.34333
	TG(44:4)	0.888759	1.20434
	TG(44:5)	0.85175	2.28536
	TG(46:0)	0.783146	2.07254
	TG(46:1)	0.814376	1.8486
	TG(46:2)	0.861491	1.97062
	TG(46:3)	0.871299	1.76436
	TG(46:4)	0.888807	1.39126
	TG(46:5)	0.865659	1.8889
	TG(46:6)	0.861629	1.7297
	TG(48:0)	0.767181	1.50561
	TG(48:1)	0.794171	1.73937
	TG(48:2)	0.822431	2.04538
	TG(48:3)	0.823709	2.21174
	TG(48:4)	0.887375	1.37224
	TG(48:5)	0.97095	1.05592
	TG(48:6)	0.807283	2.00801
	TG(48:7)	0.80952	0.94007
	TG(48:8)	0.835469	1.86938
	TG(50:0)	0.788628	1.57054
	TG(50:1)	0.760105	1.54659
	TG(50:2)	0.805765	1.96093
	TG(50:3)	0.857655	1.90634
	TG(50:4)	0.872078	2.09605
	TG(50:5)	0.790301	1.8205
	TG(50:6)	0.769767	1.71597
	TG(50:7)	0.697179	1.0094
	TG(50:8)	0.849195	1.65181
	TG(50:9)	0.934904	1.74062
	TG(51:0)	0.732436	1.61624
	TG(52:0)	0.843311	1.67211
	TG(52:1)	0.777486	1.5941
	TG(52:10)	0.878885	1.67123
	TG(52:2)	0.825175	1.68694
	TG(52:3)	0.852291	1.82059
	TG(52:4)	0.888744	2.34281
	TG(52:5)	0.841982	1.97258
	TG(52:6)	0.802438	1.93491
	TG(52:7)	0.651763	1.50762
	TG(52:8)	0.849445	1.8508
	TG(52:9)	0.811717	1.67128
	TG(54:0)	0.840523	1.67141
	TG(54:1)	0.797992	1.59005
	TG(54:10)	0.822284	1.83634
	TG(54:11)	0.812992	1.79865
	TG(54:12)	0.816834	1.60292
	TG(54:2)	0.784312	1.61024
	TG(54:3)	0.824055	1.70988
	TG(54:4)	0.834016	1.91952
	TG(54:5)	0.892624	2.05298
	TG(54:6)	0.723255	2.03469
	TG(54:7)	0.633705	1.77948
	TG(54:8)	0.814665	1.83489
	TG(54:9)	0.805459	1.76297
	TG(56:0)	0.809695	1.63859
	TG(56:1)	0.857704	1.61269
	TG(56:10)	0.843775	1.6433
	TG(56:11)	0.795032	1.7918
	TG(56:12)	0.815431	1.72073
	TG(56:13)	0.808517	1.60008
	TG(56:2)	0.814014	1.55023
	TG(56:3)	0.802961	1.53983
	TG(56:4)	0.782558	1.53343
	TG(56:5)	0.803927	1.5786
	TG(56:6)	0.778732	1.82187
	TG(56:7)	0.817457	1.89003
	TG(56:8)	0.876885	2.13037
	TG(56:9)	0.813793	1.76716
	TG(58:0)	0.821273	1.69477
	TG(58:1)	0.832304	1.59416
	TG(58:10)	0.894865	2.10173
	TG(58:11)	0.822704	1.67727
	TG(58:12)	0.808003	1.58517
	TG(58:13)	0.853349	1.63825
	TG(58:14)	0.823907	1.67754
	TG(58:2)	0.841284	1.62357
	TG(58:3)	0.789718	1.61168
	TG(58:4)	0.830565	1.56989
	TG(58:5)	0.811569	1.67028
	TG(58:6)	0.823316	1.56289
	TG(58:7)	0.863608	1.5918
	TG(58:8)	0.967731	1.73138
	TG(58:9)	0.894137	1.95896
	TG(60:0)	0.826494	1.70862
	TG(60:1)	0.796648	1.70166
	TG(60:10)	0.803804	1.73185
	TG(60:11)	0.791274	2.06598
	TG(60:12)	0.820027	2.22613
	TG(60:13)	0.798527	1.7938
	TG(60:14)	0.801974	1.70782
	TG(60:15)	0.808855	1.70156
	TG(60:2)	0.813621	1.64905
	TG(60:3)	0.77685	1.59667
	TG(60:4)	0.835176	1.67135
	TG(60:5)	0.826902	1.69744
	TG(60:6)	0.845186	1.63976
	TG(60:7)	0.798137	1.51309
	TG(60:8)	0.762372	1.58654
	TG(60:9)	0.800362	1.49835
	TG(62:0)	0.833989	1.40933
	TG(62:1)	0.792206	1.59517
	TG(62:10)	0.796064	1.53087
	TG(62:11)	0.798343	1.69966
	TG(62:12)	0.814108	1.7846
	TG(62:13)	0.80485	1.66726
	TG(62:14)	0.796892	1.88323
	TG(62:15)	0.799135	1.67809
	TG(62:16)	0.778481	1.81059
	TG(62:2)	0.762148	1.77129
	TG(62:3)	0.792273	1.64903
	TG(62:4)	0.808964	1.60353
	TG(62:5)	0.867776	1.66427
	TG(62:6)	0.807226	1.66413
	TG(62:7)	0.812053	1.59767
	TG(62:8)	0.814069	1.69604
	TG(62:9)	0.798551	1.71458
	TG(64:0)	0.767969	1.66957
	TG(64:1)	0.830884	1.71264
	TG(64:10)	0.830952	1.63854
	TG(64:11)	0.872559	1.63996
	TG(64:12)	0.832155	1.7192
	TG(64:13)	0.814776	1.62195
	TG(64:14)	0.820627	1.51288
	TG(64:15)	0.818692	1.63447
	TG(64:16)	0.83397	1.68884
	TG(64:17)	0.825338	1.72829
	TG(64:2)	0.845261	1.59197
	TG(64:3)	0.828456	1.61802
	TG(64:4)	0.80134	1.63054
	TG(64:5)	0.803501	1.68349
	TG(64:6)	0.784225	1.61015
	TG(64:7)	0.770887	1.58726
	TG(64:8)	0.815046	1.59494
	TG(64:9)	0.781879	1.60191
	TG(66:0)	0.787558	1.69661
	TG(66:1)	0.785264	1.57345
	TG(66:10)	0.838203	1.58789
	TG(66:11)	0.796499	1.68925
	TG(66:12)	0.818278	1.67169
	TG(66:13)	0.888925	1.6099
	TG(66:14)	0.801279	1.6533
	TG(66:15)	0.811021	1.60401
	TG(66:16)	0.817488	1.65199
	TG(66:17)	0.800737	1.6469
	TG(66:18)	0.797259	1.65751
	TG(66:2)	0.835121	1.69977
	TG(66:3)	0.80595	1.57226
	TG(66:4)	0.813533	1.53345
	TG(66:5)	0.800924	1.5839
	TG(66:6)	0.815607	1.55456
	TG(66:7)	0.782851	1.60056
	TG(66:8)	0.824242	1.68215
	TG(66:9)	0.808713	1.67932
	DG(16:0)(16:0)	0.9342	1.11874
	DG(16:0)(18:0)	0.967463	1.21684
	DG(18:0)(18:0)	1.02265	1.14113
	DG(16:0)(18:1)	1.12968	1.35137
	DG(18:0)(18:1)	0.960369	1.23724
	DG(18:1)(18:1)	1.25574	1.19029
	DG(16:0)(18:2)	1.07303	1.34122
	DG(18:0)(18:2)	0.933417	1.11913
	DG(18:1)(18:2)	1.2238	1.60703
	DG(18:2)(18:2)	1.08552	1.72732
	DG(16:0)(20:4)	0.848753	1.17423
	DG(18:0)(20:4)	0.821708	0.883135
	DG(18:1)(20:4)	0.987019	1.26002
	DG(18:2)(20:4)	1.26285	1.50426
	DG(20:4)(20:4)	0.878391	1.20162
	DG(16:0)(20:5)	0.851592	0.839826
	DG(18:0)(20:5)	0.878517	0.840904
	DG(18:1)(20:5)	1.20212	1.32735
	DG(18:2)(20:5)	1.37318	1.2952
	DG(20:4)(20:5)	1.21871	1.1675
	DG(20:5)(20:5)	4.61276	1.12756
	DG(16:0)(22:5)	0.954794	1.6201
	DG(18:0)(22:5)	0.924075	1.14675
	DG(18:1)(22:5)	1.17183	1.57993
	DG(18:2)(22:5)	1.04451	1.71094
	DG(20:4)(22:5)	1.21069	1.67765
	DG(20:5)(22:5)	0.841138	1.54673
	DG(22:5)(22:5)	0.989241	2.60255
	DG(16:0)(22:6)	0.964313	1.49735
	DG(18:0)(22:6)	0.841511	1.49351
	DG(18:1)(22:6)	1.20604	1.45239
	DG(18:2)(22:6)	1.51069	1.85742
	DG(20:4)(22:6)	1.21354	2.19866
	DG(20:5)(22:6)	1.63657	1.52713
	DG(22:5)(22:6)	1.35192	2.40024
	DG(22:6)(22:6)	1.28211	2.05928
	MG(16:0)	1.01856	1.15222
	MG(18:0)	1.2088	0.696517
	MG(18:1)	0.97366	1.06434
	MG(18:2)	0.815357	1.10086
	MG(20:4)	0.453636	0.955498
	Cholesterol	1.17057	0.463271
	FA(16:0)	1.28007	0.83451
	FA(18:0)	1.13186	1.16456
	FA(18:1)	1.42582	1.13696
	FA(18:2)	1.5158	1.29905
	FA(20:4)	1.05194	1.25304
	FA(20:5)	1.12792	1.39164
	FA(22:5)	1.22145	1.60559
	FA(22:6)	1.55427	1.72219
	Cer(d18:1)(16:0)	0.961062	0.87964
	Cer(d18:1)(18:0)	0.872409	1.0513
	Cer(d18:1)(18:1)	0.931082	1.21031
	Cer(d18:1)(18:2)	0.881025	1.01379
	Cer(d18:1)(20:4)	0.938145	0.508988
	Cer(d18:1)(20:5)	0.922114	0.720619
	Cer(d18:1)(22:5)	0.971029	0.817885
	Cer(d18:1)(22:6)	0.901974	1.00577
	PA(16:0)(16:0)	0.96378	0.741076
	PA(16:0)(18:0)	0.949395	0.664781
	PA(18:0)(18:0)	0.999356	0.430747
	PA(16:0)(18:1)	0.921371	0.662913
	PA(18:0)(18:1)	0.956602	0.48014
	PA(18:1)(18:1)	0.973936	0.583058
	PA(16:0)(18:2)	1.00952	0.994669
	PA(18:0)(18:2)	0.947762	0.749823
	PA(18:1)(18:2)	1.07461	1.10234
	PA(18:2)(18:2)	1.28294	1.5485
	PA(16:0)(20:4)	1.0173	0.856962
	PA(18:0)(20:4)	0.986987	0.797757
	PA(18:1)(20:4)	1.01864	0.990613
	PA(16:0)(22:5)	0.881775	1.06402
	PA(18:0)(22:5)	1.02285	1.12699
	PA(16:0)(22:6)	0.875758	1.13696
	PA(18:0)(22:6)	1.11725	1.06886
	PA(18:1)(22:6)	0.951197	0.950508
	PA(22:5)(22:6)	1.10968	#DIV/0!
	PA(22:6)(22:6)	1.2399	0.765335
	PC(16:0)(16:0)	1.04527	1.05724
	PC(16:0)(18:0)	1.03072	1.10412
	PC(18:0)(18:0)	0.952358	1.20851
	PC(16:0)(18:1)	0.984484	1.18848
	PC(18:0)(18:1)	0.978386	1.06321
	PC(18:1)(18:1)	0.994231	1.25284
	PC(16:0)(18:2)	1.13284	1.1648
	PC(18:0)(18:2)	0.983201	1.06671
	PC(18:1)(18:2)	1.17494	1.14236
	PC(18:2)(18:2)	0.86891	0.899847
	PC(16:0)(20:4)	1.14844	1.114
	PC(18:0)(20:4)	1.05598	1.16086
	PC(18:1)(20:4)	1.07656	1.14155
	PC(18:2)(20:4)	1.44712	0.787623
	PC(20:4)(20:4)	1.4182	0.76265
	PC(16:0)(20:5)	1.21011	0.795808
	PC(18:0)(20:5)	0.982559	0.840111
	PC(18:1)(20:5)	1.01892	0.843037
	PC(18:2)(20:5)	1.01202	0.68826
	PC(20:4)(20:5)	0.566693	0.725023
	PC(20:5)(20:5)	#DIV/0!	0.434588
	PC(16:0)(22:5)	1.06223	1.17333
	PC(18:0)(22:5)	0.981787	1.19834
	PC(18:1)(22:5)	1.109	1.22723
	PC(18:2)(22:5)	1.03712	1.00418
	PC(20:4)(22:5)	1.17072	0.725443
	PC(20:5)(22:5)	#DIV/0!	0.883088
	PC(22:5)(22:5)	1.93656	1.23848
	PC(16:0)(22:6)	1.07029	1.23343
	PC(18:0)(22:6)	1.01143	1.25634
	PC(18:1)(22:6)	1.05498	1.22518
	PC(18:2)(22:6)	1.28669	0.947141
	PC(20:4)(22:6)	1.17087	0.713594
	PC(20:5)(22:6)	0.96177	0.672028
	PC(22:5)(22:6)	1.22425	1.25594
	PC(22:6)(22:6)	1.26344	0.791997
	PE(16:0)(16:0)	0.868197	1.01344
	PE(16:0)(18:0)	0.933378	0.986011
	PE(18:0)(18:0)	0.845293	0.954136
	PE(16:0)(18:1)	0.932905	1.21916
	PE(18:0)(18:1)	0.920261	0.950798
	PE(18:1)(18:1)	0.919072	1.10149
	PE(16:0)(18:2)	0.975159	1.11317
	PE(18:0)(18:2)	0.827084	0.969545
	PE(18:1)(18:2)	0.998855	1.06799
	PE(18:2)(18:2)	1.19189	0.87225
	PE(16:0)(20:4)	1.02195	0.95587
	PE(18:0)(20:4)	0.969138	0.992388
	PE(18:1)(20:4)	1.01039	1.08214
	PE(18:2)(20:4)	1.12829	0.719485
	PE(20:4)(20:4)	1.01926	0.709628
	PE(16:0)(20:5)	0.968537	0.892849
	PE(18:0)(20:5)	0.846631	0.867528
	PE(18:1)(20:5)	0.997272	0.93502
	PE(18:2)(20:5)	0.819692	0.766597
	PE(20:4)(20:5)	0.849533	0.761773
	PE(16:0)(22:5)	0.862589	1.09807
	PE(18:0)(22:5)	0.857696	1.06453
	PE(18:1)(22:5)	0.815673	1.10116
	PE(18:2)(22:5)	0.928837	0.98536
	PE(20:4)(22:5)	1.00372	0.892385
	PE(22:5)(22:5)	0.76885	1.21689
	PE(16:0)(22:6)	0.985993	1.18745
	PE(18:0)(22:6)	0.916422	1.1891
	PE(18:1)(22:6)	0.864249	1.19992
	PE(18:2)(22:6)	1.07193	0.999813
	PE(20:4)(22:6)	1.03687	0.840612
	PE(20:5)(22:6)	0.740299	0.998133
	PE(22:5)(22:6)	0.87348	1.04618
	PE(22:6)(22:6)	0.954123	0.958088
	PG(16:0)(16:0)	0.922532	0.930897
	PG(16:0)(18:0)	0.888572	1.1428
	PG(18:0)(18:0)	0.935154	1.18171
	PG(16:0)(18:1)	0.887875	1.03275
	PG(18:0)(18:1)	0.884874	1.39057
	PG(18:1)(18:1)	0.892039	1.2628
	PG(16:0)(18:2)	1.02787	1.00315
	PG(18:0)(18:2)	0.992756	1.31626
	PG(18:1)(18:2)	0.952895	1.48888
	PG(18:2)(18:2)	1.33282	1.10014
	PG(16:0)(20:4)	0.94437	1.26283
	PG(18:0)(20:4)	0.857327	1.35572
	PG(18:1)(20:4)	0.921352	1.46412
	PG(18:2)(20:4)	0.88603	1.34751
	PG(20:4)(20:4)	1.04831	#DIV/0!
	PG(18:1)(20:5)	0.773234	1.07311
	PG(18:2)(20:5)	1.24844	1.04027
	PG(20:4)(20:5)	0.769105	1.37502
	PG(16:0)(22:5)	0.905458	1.23019
	PG(18:0)(22:5)	0.908963	1.07829
	PG(18:1)(22:5)	0.958645	1.1701
	PG(18:2)(22:5)	1.16795	1.17948
	PG(20:4)(22:5)	0.941832	1.58636
	PG(20:5)(22:5)	0.607056	1.04285
	PG(22:5)(22:5)	1.09458	1.07064
	PG(16:0)(22:6)	0.919521	0.901721
	PG(18:0)(22:6)	0.906362	1.13827
	PG(18:1)(22:6)	0.886029	1.11717
	PG(18:2)(22:6)	1.14834	1.17178
	PG(20:4)(22:6)	1.09078	1.54213
	PG(20:5)(22:6)	1.07117	1.16441
	PG(22:5)(22:6)	1.00428	1.11234
	PG(22:6)(22:6)	1.03437	1.04104
	PI(16:0)(16:0)	0.869234	0.800499
	PI(16:0)(18:0)	0.974643	0.785776
	PI(18:0)(18:0)	0.947062	1.13805
	PI(16:0)(18:1)	0.887985	1.09645
	PI(18:0)(18:1)	0.905581	1.12353
	PI(18:1)(18:1)	0.857831	1.18278
	PI(16:0)(18:2)	0.894137	1.09537
	PI(18:0)(18:2)	0.867615	0.999233
	PI(18:1)(18:2)	1.03291	0.908109
	PI(18:2)(18:2)	0.406281	0.962795
	PI(16:0)(20:4)	0.990296	0.956857
	PI(18:0)(20:4)	1.02218	1.17055
	PI(18:1)(20:4)	1.00374	0.928816
	PI(18:2)(20:4)	1.28251	0.996955
	PI(20:4)(20:4)	1.13293	0.788831
	PI(16:0)(20:5)	0.876171	0.793771
	PI(18:0)(20:5)	0.931204	0.861093
	PI(18:1)(20:5)	0.937545	0.758811
	PI(18:2)(20:5)	1.72002	0.696313
	PI(16:0)(22:5)	1.03243	0.997693
	PI(18:0)(22:5)	0.949089	0.904759
	PI(18:1)(22:5)	1.06082	1.00775
	PI(18:2)(22:5)	#DIV/0!	1.14801
	PI(16:0)(22:6)	0.979854	1.02223
	PI(18:0)(22:6)	0.945198	0.892816
	PI(18:1)(22:6)	1.04653	0.98956
	PI(18:2)(22:6)	1.07785	0.779061
	PI(20:4)(22:6)	1.06549	1.39563
	PS(16:0)(16:0)	1.13349	1.02362
	PS(16:0)(18:0)	0.778001	0.888041
	PS(18:0)(18:0)	0.78251	0.762087
	PS(16:0)(18:1)	0.904407	1.00204
	PS(18:0)(18:1)	0.744252	0.8507
	PS(18:1)(18:1)	0.877962	0.775684
	PS(16:0)(18:2)	0.85663	1.4503
	PS(18:0)(18:2)	0.870332	1.15984
	PS(18:1)(18:2)	0.935171	1.10732
	PS(16:0)(20:4)	0.994904	1.0294
	PS(18:0)(20:4)	0.834002	1.14237
	PS(18:1)(20:4)	0.926604	1.05874
	PS(16:0)(20:5)	#DIV/0!	1.02369
	PS(18:0)(20:5)	0.740999	0.992968
	PS(18:1)(20:5)	0.975146	1.124
	PS(16:0)(22:5)	0.791146	1.29432
	PS(18:0)(22:5)	0.962719	1.19632
	PS(18:1)(22:5)	0.974502	1.28309
	PS(20:4)(22:5)	1.21363	2.14335
	PS(22:5)(22:5)	0.693328	0.991973
	PS(16:0)(22:6)	1.0078	1.37276
	PS(18:0)(22:6)	0.979867	1.24801
	PS(18:1)(22:6)	1.01104	1.13398
	PS(18:2)(22:6)	1.35248	1.69635
	PS(20:4)(22:6)	1.13814	1.65039
	PS(20:5)(22:6)	1.01522	#DIV/0!
	PS(22:5)(22:6)	0.972157	0.882283
	PS(22:6)(22:6)	1.1416	0.504757
	HexCer(d18:1)(16:0)	0.771275	1.17259
	HexCer(d18:1)(18:0)	0.756683	1.44
	HexCer(d18:1)(18:1)	0.851319	0.574706
	HexCer(d18:1)(18:2)	0.749194	1.0098
	HexCer(d18:1)(20:4)	0.862881	1.16576
	HexCer(d18:1)(20:5)	0.827876	0.762462
	HexCer(d18:1)(22:5)	0.810602	0.560837
	HexCer(d18:1)(22:6)	0.80503	0.546399
	LPC(16:0)	1.01019	1.07202
	LPC(18:0)	0.980495	1.05777
	LPC(18:1)	1.01012	1.15442
	LPC(18:2)	1.14857	0.884061
	LPC(20:4)	1.50566	1.08799
	LPC(20:5)	1.47436	0.758992
	LPC(22:5)	1.51575	1.01665
	LPC(22:6)	1.53004	1.06755
	LPE(16:0)	1.20882	1.06963
	LPE(18:0)	1.0838	1.05612
	LPE(18:1)	1.15597	1.08682
	LPE(18:2)	1.42503	0.858065
	LPE(20:4)	1.779	0.891964
	LPE(20:5)	1.82446	0.840241
	LPE(22:5)	1.83119	0.987468
	LPE(22:6)	1.90647	1.04309
	SM(d18:1)(16:0)	0.808396	1.59558
	SM(d18:1)(18:0)	0.906292	1.4799
	SM(d18:1)(18:1)	1.02795	1.82805
	SM(d18:1)(18:2)	#DIV/0!	#DIV/0!
	SM(d18:1)(20:4)	0.784138	2.26383
	SM(d18:1)(20:5)	1.16561	1.33494
	SM(d18:1)(22:5)	1.06226	0.985021
	SM(d18:1)(22:6)	0.96546	1.42006
