# Supplementary material for: PDZD8-deficient mice accumulate cholesteryl esters in the brain as a result of impaired lipophagy
Source: iScience. 2022 Nov 16;25(12):105612. doi: 10.1016/j.isci.2022.105612 (PMC9709239; doi:10.1016/j.isci.2022.105612)
Supplement: Table S9. Lipid amount ratios (KO/WT and HFD/ND), related to Figures 1D and 1E — Mouse: 3 M. Tissue: Brain-BG and liver. ND or HFD (for 1 M). Heat map of ratio of lipid (KO/WT and HFD/ND). [file mmc8.xlsx]

## Sheet: Table S9_Fig1DE
Ratio (KO/WT)								Ratio (HFD/ND)
Lipid	ND-BG	HFD-BG	ND-Li	HFD-Li				Lipid	BG-WT	BG-KO	Li-WT	Li-KO
CE(16:0)	3.58903	3.9837	1.08452	0.553064		6		CE(16:0)	0.959655	1.06519	2.81009	1.43304		6
CE(16:1)	2.48076	2.33666	0.709661	0.630556		5		CE(16:1)	0.84784	0.798592	1.4195	1.26127		5
CE(17:1)	3.04479	2.07686	0.985995	0.640943		4		CE(17:1)	1.38094	0.941944	2.5217	1.63922		4
CE(18:0)	1.9604	2.21635	1.1564	0.75513		3		CE(18:0)	0.842833	0.952873	5.04013	3.2912		3
CE(18:1)	2.09555	2.17802	0.765423	0.62364		2		CE(18:1)	1.00774	1.0474	6.26271	5.10264		2
CE(18:2)	1.15294	0.521348	0.973304	0.735897		1		CE(18:2)	1.58426	0.71639	0.851466	0.643777		1
CE(18:3)	2.08491	1.44162	1.40564	0.792053		0.5		CE(18:3)	0.769952	0.532386	0.145951	0.0822409		0.5
CE(18:4)	4.02786	4.65227	1.41366	0.790033		0.25		CE(18:4)	0.469029	0.54174	0.212652	0.118842		0.25
CE(20:1)	1.94658	2.27584	0.873608	0.48629		0.125		CE(20:1)	0.870365	1.01759	5.69511	3.17016		0.125
CE(20:2)	2.11644	2.30705	1.06567	0.558705		0.0625		CE(20:2)	1.07346	1.17014	5.89785	3.09211		0.0625
CE(20:3)	2.02558	2.34554	0.787272	0.707784		0		CE(20:3)	1.35127	1.56472	1.71439	1.54129		0
CE(20:4)	1.08096	0.708426	0.803711	0.947769				CE(20:4)	2.15713	1.41371	2.86389	3.37722
CE(20:5)	3.02314	6.17108	1.3177	1.12638				CE(20:5)	0.322752	0.658827	0.0327707	0.0280126
CE(22:1)	1.50459	1.19571	0.854282	0.623821				CE(22:1)	1.32508	1.05305	1.36673	0.998025
CE(22:2)	2.00987	1.3875	1.33275	0.4452				CE(22:2)	1.03498	0.714486	2.71916	0.908325
CE(22:3)	1.95167	2.27346	1.08439	0.662403				CE(22:3)	1.30164	1.51625	5.2597	3.21291
CE(22:4)	2.70417	3.77335	0.860351	0.62013				CE(22:4)	1.04053	1.45193	3.69463	2.66304
CE(22:5)	3.6883	5.05244	0.939496	0.746973				CE(22:5)	0.884295	1.21136	3.0684	2.43962
CE(22:6)	2.84814	4.71392	0.970309	0.744454				CE(22:6)	0.55857	0.924483	0.795051	0.60999
CE(24:1)	0.916062	0.997287	1.24383	0.547466				CE(24:1)	1.21526	1.32301	0.961189	0.423063
TG(36:0)	1.0529	1.03225	0.808581	0.793147				TG(36:0)	1.10885	1.08711	11.0231	10.8127
TG(38:0)	1.04452	1.0854	0.886559	0.846846				TG(38:0)	0.930132	0.966535	6.6706	6.37179
TG(38:1)	1.00548	0.99314	1.23478	0.852239				TG(38:1)	0.99619	0.983965	4.41561	3.04763
TG(40:0)	1.04178	1.07297	0.848506	0.830265				TG(40:0)	1.07172	1.1038	12.0612	11.8019
TG(40:1)	1.00271	1.01537	0.789966	0.861682				TG(40:1)	1.04569	1.05889	10.0819	10.9972
TG(40:2)	0.971937	0.94457	0.804893	0.826873				TG(40:2)	0.98925	0.961395	10.9689	11.2684
TG(42:0)	0.955731	1.03742	0.870847	0.866052				TG(42:0)	1.01676	1.10366	10.0131	9.95795
TG(42:1)	0.849187	1.05681	0.743859	0.826068				TG(42:1)	0.823492	1.02484	9.40989	10.4499
TG(42:2)	0.977398	1.00124	0.844986	0.824082				TG(42:2)	0.964134	0.987652	8.6383	8.4246
TG(42:3)	1.17955	1.07831	0.610499	0.810984				TG(42:3)	1.1651	1.0651	7.31014	9.71076
TG(42:4)	1.02871	1.04131	0.787735	0.828806				TG(42:4)	1.07191	1.08505	8.83966	9.30055
TG(44:0)	1.03704	1.02728	0.918729	0.857479				TG(44:0)	1.04046	1.03066	10.7572	10.04
TG(44:1)	1.01206	1.10519	0.8159	0.845212				TG(44:1)	1.04076	1.13652	12.3509	12.7946
TG(44:2)	1.10308	1.09731	0.936072	0.737482				TG(44:2)	1.08335	1.07768	9.64911	7.60203
TG(44:3)	1.15214	1.09583	0.81911	0.934211				TG(44:3)	1.13068	1.07542	5.96959	6.80844
TG(44:4)	1.14149	0.969401	0.714412	1.03801				TG(44:4)	1.20936	1.02703	10.4307	15.1553
TG(44:5)	0.992831	1.05201	1.12963	0.684315				TG(44:5)	1.06461	1.12806	16.4442	9.96173
TG(46:0)	0.990789	1.10515	0.866794	1.14836				TG(46:0)	0.953733	1.06381	3.94737	5.22961
TG(46:1)	1.04535	1.0605	0.78294	0.853764				TG(46:1)	1.07918	1.09482	12.981	14.1552
TG(46:2)	1.17035	1.05741	0.704553	0.83549				TG(46:2)	1.18867	1.07396	10.267	12.175
TG(46:3)	1.12692	1.07621	0.704087	0.852844				TG(46:3)	1.15575	1.10373	10.35	12.5367
TG(46:4)	1.13898	1.07341	0.644513	0.89162				TG(46:4)	1.06818	1.00668	10.8262	14.977
TG(46:5)	1.04214	1.06941	0.981509	0.803792				TG(46:5)	1.09021	1.11873	17.682	14.4804
TG(46:6)	0.983406	1.09892	0.906337	0.780986				TG(46:6)	1.05097	1.17442	15.9484	13.7427
TG(48:0)	1.0453	1.07369	0.833774	0.965064				TG(48:0)	1.01067	1.03812	12.6278	14.6162
TG(48:1)	1.01642	1.14876	0.614901	0.974414				TG(48:1)	1.03465	1.16937	16.043	25.4229
TG(48:2)	0.994278	1.16444	0.534213	0.901401				TG(48:2)	1.02749	1.20333	9.70841	16.3814
TG(48:3)	0.99991	1.07912	0.706665	0.903468				TG(48:3)	1.08743	1.17357	7.85647	10.0445
TG(48:4)	1.03032	1.06023	0.746657	0.9737				TG(48:4)	1.15129	1.18471	4.46325	5.82043
TG(48:5)	1.01126	1.03393	0.783171	1.14884				TG(48:5)	1.09414	1.11866	3.53745	5.18912
TG(48:6)	0.891367	0.966812	0.857669	0.919369				TG(48:6)	1.00218	1.087	7.70389	8.25809
TG(48:7)	1.03103	1.12542	0.966967	0.745678				TG(48:7)	1.04487	1.14053	17.4366	13.4463
TG(48:8)	1.07025	1.05815	0.891401	0.898552				TG(48:8)	1.07302	1.06088	16.8024	16.9372
TG(50:0)	1.1577	1.11637	0.820679	0.830615				TG(50:0)	0.948913	0.915041	21.9151	22.1805
TG(50:1)	1.18407	1.33432	0.818793	0.861796				TG(50:1)	0.947547	1.06778	16.4359	17.2991
TG(50:2)	1.11562	1.46537	0.745684	0.869991				TG(50:2)	1.01868	1.33804	12.5047	14.5892
TG(50:3)	0.995008	1.16245	0.688592	0.902796				TG(50:3)	0.991468	1.15831	4.81022	6.30656
TG(50:4)	1.00526	1.09156	0.763519	0.899015				TG(50:4)	0.981704	1.06598	5.10533	6.01133
TG(50:5)	0.937178	1.0361	0.824828	0.866259				TG(50:5)	0.983927	1.08778	12.0522	12.6576
TG(50:6)	0.990685	1.05456	0.952121	0.807381				TG(50:6)	1.0572	1.12536	13.8849	11.7742
TG(50:7)	1.02599	1.09102	1.00869	0.804706				TG(50:7)	1.08676	1.15564	15.5119	12.3749
TG(50:8)	1.16991	1.0857	0.810367	0.890419				TG(50:8)	1.13737	1.0555	13.8727	15.2431
TG(50:9)	1.07765	1.07422	0.898624	0.852204				TG(50:9)	1.04512	1.04179	11.7083	11.1034
TG(51:0)	0.983996	1.16062	1.03533	0.840096				TG(51:0)	0.997396	1.17642	12.634	10.2516
TG(52:0)	1.07521	1.06702	0.908559	0.892952				TG(52:0)	0.977057	0.969621	14.4849	14.2361
TG(52:1)	1.14501	1.17891	0.764012	0.912958				TG(52:1)	1.05197	1.08312	27.3116	32.636
TG(52:10)	0.977766	1.08607	0.858045	0.911594				TG(52:10)	0.984097	1.0931	9.35662	9.94055
TG(52:2)	1.19412	1.60796	0.761836	0.926378				TG(52:2)	1.24274	1.67342	20.2813	24.6617
TG(52:3)	1.21453	1.60206	0.795543	0.914831				TG(52:3)	1.18317	1.56069	11.1772	12.8531
TG(52:4)	1.07541	1.0836	0.850231	0.9615				TG(52:4)	1.02354	1.03134	3.1628	3.57671
TG(52:5)	1.01899	1.07743	0.836474	0.914864				TG(52:5)	0.964083	1.01937	2.57882	2.82049
TG(52:6)	1.00066	1.06054	0.887466	0.87146				TG(52:6)	0.958274	1.01561	7.30875	7.17694
TG(52:7)	1.03884	1.17093	1.02689	0.773106				TG(52:7)	1.07718	1.21415	14.1121	10.6245
TG(52:8)	0.985623	1.04249	0.931429	0.917945				TG(52:8)	0.966936	1.02273	12.6344	12.4515
TG(52:9)	1.01286	1.12811	0.784279	0.916039				TG(52:9)	0.992973	1.10597	16.1319	18.8421
TG(54:0)	1.03219	1.06564	0.910606	0.875812				TG(54:0)	0.94422	0.974821	8.38419	8.06383
TG(54:1)	1.00386	0.992472	0.94453	0.835763				TG(54:1)	0.980772	0.969641	18.7019	16.5483
TG(54:10)	0.98941	1.08753	0.833477	0.884361				TG(54:10)	1.02096	1.12221	15.9776	16.9531
TG(54:11)	0.976987	1.03521	0.803139	0.89072				TG(54:11)	0.992167	1.05129	10.4387	11.5771
TG(54:12)	0.888375	1.05451	0.854622	0.849326				TG(54:12)	0.897907	1.06583	9.12459	9.06804
TG(54:2)	0.94829	1.11506	0.831493	0.858239				TG(54:2)	1.04899	1.23348	48.0595	49.6054
TG(54:3)	1.07507	1.34805	0.766176	0.894965				TG(54:3)	1.45817	1.82842	26.3823	30.817
TG(54:4)	1.05465	1.15269	0.845919	0.88617				TG(54:4)	1.01683	1.11136	11.1708	11.7023
TG(54:5)	1.05299	1.02596	0.918195	0.876577				TG(54:5)	0.986371	0.961054	3.94812	3.76917
TG(54:6)	1.14738	1.22084	0.934424	0.879195				TG(54:6)	0.707471	0.752766	2.13681	2.01051
TG(54:7)	0.965902	1.11937	1.00137	0.81801				TG(54:7)	0.982741	1.13888	7.81499	6.38401
TG(54:8)	0.915809	1.06491	0.917556	0.882973				TG(54:8)	0.916425	1.06563	7.39351	7.11484
TG(54:9)	0.992986	1.07982	0.883759	0.851134				TG(54:9)	1.07108	1.16475	22.4053	21.5782
TG(56:0)	0.986173	1.0038	1.01351	0.830094				TG(56:0)	0.94422	0.961098	9.20933	7.54268
TG(56:1)	0.990043	1.00605	1.01909	0.77161				TG(56:1)	0.994237	1.01031	9.6883	7.33557
TG(56:10)	0.916621	1.02522	0.946841	0.856391				TG(56:10)	0.95905	1.07268	13.4035	12.1231
TG(56:11)	0.93041	1.02559	0.856849	0.85388				TG(56:11)	0.963593	1.06217	13.3007	13.2546
TG(56:12)	0.96206	0.993832	0.916594	0.842161				TG(56:12)	0.944932	0.976138	12.1045	11.1216
TG(56:13)	0.99107	1.02899	0.864551	0.841741				TG(56:13)	0.950291	0.986655	8.42132	8.19914
TG(56:2)	0.951802	0.990157	0.968383	0.780716				TG(56:2)	0.981483	1.02103	20.9142	16.8612
TG(56:3)	0.941833	1.152	0.898536	0.761285				TG(56:3)	0.964851	1.18016	41.6519	35.2896
TG(56:4)	1.05362	1.07285	0.853656	0.812639				TG(56:4)	1.08465	1.10445	22.0704	21.01
TG(56:5)	1.20601	1.04777	0.873663	0.779929				TG(56:5)	1.24334	1.0802	14.7706	13.1859
TG(56:6)	1.12938	1.11765	0.897275	0.798286				TG(56:6)	0.85719	0.848289	5.1393	4.57232
TG(56:7)	1.02069	1.08238	0.978829	0.851963				TG(56:7)	0.763476	0.809623	2.46068	2.14175
TG(56:8)	0.987682	0.963439	1.09317	0.837638				TG(56:8)	0.950895	0.927555	0.84606	0.648291
TG(56:9)	0.944127	1.08037	1.07068	0.853213				TG(56:9)	0.864744	0.989531	3.37234	2.68737
TG(58:0)	0.930716	1.03604	0.964023	0.875001				TG(58:0)	0.919952	1.02405	13.3363	12.1047
TG(58:1)	0.915599	1.0211	1.00187	0.879739				TG(58:1)	0.938686	1.04685	11.9553	10.4979
TG(58:10)	0.945249	1.14117	1.40226	0.855832				TG(58:10)	0.835765	1.00899	1.96884	1.20163
TG(58:11)	0.912666	1.04536	1.19231	0.861501				TG(58:11)	0.895968	1.02624	4.72657	3.41518
TG(58:12)	0.959114	1.03426	0.976245	0.803665				TG(58:12)	0.934681	1.00791	10.546	8.68166
TG(58:13)	0.976479	1.05365	0.940181	0.803981				TG(58:13)	0.955214	1.03071	12.1688	10.4059
TG(58:14)	1.00142	1.02956	0.912445	0.832969				TG(58:14)	1.00814	1.03647	8.96571	8.18478
TG(58:2)	0.871501	0.954651	0.998289	0.800297				TG(58:2)	0.922938	1.01099	12.7546	10.225
TG(58:3)	0.938733	0.9292	0.88965	0.778293				TG(58:3)	0.985575	0.975566	16.0269	14.0209
TG(58:4)	0.993116	1.00085	0.905343	0.819688				TG(58:4)	1.02631	1.0343	16.0993	14.5761
TG(58:5)	1.10712	1.01546	0.874451	0.72835				TG(58:5)	1.14179	1.04726	18.1342	15.1044
TG(58:6)	1.05582	1.09488	0.981487	0.669162				TG(58:6)	0.979501	1.01574	13.4398	9.16306
TG(58:7)	1.00034	1.08087	1.10563	0.801494				TG(58:7)	0.943369	1.01931	7.11608	5.1586
TG(58:8)	1.07254	0.922681	1.1902	0.746301				TG(58:8)	1.17391	1.00989	1.62122	1.01656
TG(58:9)	1.05022	0.953262	1.30338	0.807807				TG(58:9)	1.06505	0.966727	1.1182	0.693036
TG(60:0)	1.01234	0.994545	1.52535	0.848131				TG(60:0)	0.95524	0.938446	7.75728	4.31325
TG(60:1)	0.841422	0.983745	0.867972	0.803272				TG(60:1)	0.808525	0.945284	13.1702	12.1885
TG(60:10)	0.890102	1.07578	1.1177	0.850368				TG(60:10)	0.924346	1.11717	4.84535	3.68645
TG(60:11)	0.940837	1.15134	1.15645	0.784669				TG(60:11)	0.906614	1.10946	3.91564	2.65683
TG(60:12)	1.01957	1.28214	1.27233	0.802259				TG(60:12)	0.655654	0.824505	3.93047	2.47833
TG(60:13)	0.951155	1.01806	1.24854	0.857999				TG(60:13)	0.945509	1.01202	7.20115	4.94866
TG(60:14)	1.00306	1.02255	0.923409	0.87418				TG(60:14)	1.00842	1.02801	12.3997	11.7386
TG(60:15)	0.939919	0.93925	0.997723	0.871964				TG(60:15)	0.994292	0.993585	12.1052	10.5794
TG(60:2)	0.769724	0.941905	0.884308	0.82289				TG(60:2)	0.771522	0.944105	14.1771	13.1925
TG(60:3)	0.876137	0.993301	0.883551	0.797977				TG(60:3)	0.957897	1.08599	13.3795	12.0837
TG(60:4)	0.915986	1.0067	0.909824	0.812743				TG(60:4)	0.916175	1.00691	13.541	12.0962
TG(60:5)	0.885227	1.13438	0.950159	0.74293				TG(60:5)	0.848461	1.08727	14.2012	11.1039
TG(60:6)	0.968305	1.05952	1.0127	0.742425				TG(60:6)	0.957063	1.04722	13.4886	9.88865
TG(60:7)	0.930085	1.02648	1.18846	0.768882				TG(60:7)	0.93495	1.03185	12.2878	7.94972
TG(60:8)	1.01939	1.03356	1.00317	0.837723				TG(60:8)	1.03886	1.05331	6.3995	5.34404
TG(60:9)	0.963475	1.053	1.19149	0.831296				TG(60:9)	0.9738	1.06429	6.62973	4.62553
TG(62:0)	1.03187	0.926037	0.869311	0.730759				TG(62:0)	1.05143	0.943589	12.6895	10.667
TG(62:1)	0.946511	0.990526	0.944075	0.83094				TG(62:1)	0.942914	0.986762	12.8527	11.3124
TG(62:10)	0.976815	1.0252	0.959273	0.819849				TG(62:10)	1.03389	1.0851	11.8656	10.141
TG(62:11)	0.926523	1.0876	1.11245	0.8712				TG(62:11)	0.911858	1.07039	9.22722	7.22618
TG(62:12)	0.989614	1.13653	1.39255	0.820987				TG(62:12)	0.805966	0.925619	6.78508	4.00019
TG(62:13)	0.968648	1.09823	1.73043	0.878486				TG(62:13)	0.872485	0.989201	4.25748	2.1614
TG(62:14)	1.01769	1.02848	1.78969	0.800807				TG(62:14)	1.01677	1.02755	6.15186	2.75269
TG(62:15)	0.929959	1.04234	0.928503	0.865444				TG(62:15)	0.917071	1.02789	11.4783	10.6987
TG(62:16)	0.884291	0.997222	0.825009	0.843219				TG(62:16)	0.943397	1.06388	12.8579	13.1417
TG(62:2)	0.844573	0.988815	0.864064	0.809882				TG(62:2)	0.879292	1.02946	13.4677	12.6232
TG(62:3)	0.941846	0.990008	0.820882	0.873581				TG(62:3)	0.942287	0.990472	12.7917	13.6129
TG(62:4)	0.938606	0.928825	0.894877	0.832269				TG(62:4)	0.998456	0.988051	14.2838	13.2844
TG(62:5)	0.817723	1.04586	0.991161	0.780372				TG(62:5)	0.94117	1.20375	14.2342	11.2071
TG(62:6)	0.88765	1.11683	0.934144	0.871819				TG(62:6)	0.872215	1.09741	12.5219	11.6864
TG(62:7)	0.949313	0.990568	1.07054	0.79335				TG(62:7)	0.990631	1.03368	12.4081	9.19531
TG(62:8)	1.02936	0.996707	0.928329	0.832173				TG(62:8)	1.07789	1.0437	14.0532	12.5976
TG(62:9)	0.939118	0.998427	0.910609	0.821174				TG(62:9)	1.04077	1.10649	12.3744	11.1591
TG(64:0)	1.05112	1.04478	0.934526	0.763197				TG(64:0)	1.02886	1.02266	13.7858	11.2584
TG(64:1)	0.989638	0.971696	0.958508	0.881334				TG(64:1)	1.00542	0.98719	14.9357	13.7331
TG(64:10)	1.03828	0.995054	0.925131	0.824322				TG(64:10)	0.991699	0.950408	13.9347	12.4162
TG(64:11)	0.983065	1.06176	0.851059	0.880656				TG(64:11)	0.999536	1.07955	12.0557	12.475
TG(64:12)	0.992315	1.04947	0.961999	0.784799				TG(64:12)	0.94187	0.996121	13.2823	10.8357
TG(64:13)	1.10893	1.06521	1.08604	0.762176				TG(64:13)	1.08373	1.041	12.7866	8.97354
TG(64:14)	1.05618	0.981067	0.923432	0.812143				TG(64:14)	1.11827	1.03875	11.4484	10.0686
TG(64:15)	0.98083	0.948612	0.909835	0.876622				TG(64:15)	1.02826	0.994482	11.9889	11.5512
TG(64:16)	0.856031	1.0122	0.93192	0.791117				TG(64:16)	0.852662	1.00821	14.0431	11.9213
TG(64:17)	0.922004	1.03489	0.872055	0.828522				TG(64:17)	0.953253	1.06997	13.3398	12.6739
TG(64:2)	0.984225	1.03341	0.918598	0.853234				TG(64:2)	0.968826	1.01724	14.9083	13.8475
TG(64:3)	0.973955	0.976201	0.876875	0.943587				TG(64:3)	1.01782	1.02016	13.9388	14.9992
TG(64:4)	0.935428	0.994443	0.971547	0.855996				TG(64:4)	0.950783	1.01077	16.297	14.3588
TG(64:5)	0.971731	1.0089	0.861488	0.809161				TG(64:5)	1.04017	1.07995	14.1321	13.2737
TG(64:6)	0.989593	1.03129	0.882348	0.78151				TG(64:6)	1.01844	1.06135	14.8244	13.1302
TG(64:7)	0.995336	0.934531	1.11079	0.844119				TG(64:7)	1.07667	1.0109	13.8283	10.5085
TG(64:8)	0.995925	0.98351	0.857779	0.871968				TG(64:8)	0.993341	0.980958	13.9263	14.1566
TG(64:9)	1.07144	0.967401	0.857301	0.83597				TG(64:9)	1.12756	1.01808	14.4027	14.0444
TG(66:0)	1.08847	1.03606	0.880554	0.889592				TG(66:0)	1.04058	0.990482	12.4181	12.5455
TG(66:1)	0.967083	1.01773	0.862581	0.831738				TG(66:1)	1.02371	1.07732	13.6308	13.1434
TG(66:10)	1.08496	0.933429	0.800414	0.859098				TG(66:10)	1.13925	0.980129	13.573	14.5681
TG(66:11)	0.994447	1.02086	0.884711	0.845083				TG(66:11)	0.967055	0.992743	13.9122	13.289
TG(66:12)	1.0632	0.999095	0.836616	0.84045				TG(66:12)	1.06101	0.997041	13.793	13.8562
TG(66:13)	1.06972	1.00162	0.933637	0.917745				TG(66:13)	1.04375	0.977303	13.0767	12.8541
TG(66:14)	1.15472	0.938689	0.883152	0.882478				TG(66:14)	1.12692	0.916086	12.7582	12.7485
TG(66:15)	1.12644	0.991655	0.899828	0.861372				TG(66:15)	1.09342	0.962584	13.9064	13.3121
TG(66:16)	1.03613	1.06346	0.842411	0.827138				TG(66:16)	1.0103	1.03695	13.6738	13.4259
TG(66:17)	0.938656	1.01436	0.872137	0.792732				TG(66:17)	0.944559	1.02073	14.7876	13.4412
TG(66:18)	1.07039	0.924117	0.793607	0.837497				TG(66:18)	1.07492	0.928032	13.6933	14.4506
TG(66:2)	1.02752	1.0152	0.823789	0.941443				TG(66:2)	1.06956	1.05673	13.0575	14.9224
TG(66:3)	0.971857	0.982052	0.814989	0.829946				TG(66:3)	1.01395	1.02459	13.8719	14.1265
TG(66:4)	0.988541	0.996202	0.956127	0.840677				TG(66:4)	0.996623	1.00435	12.8771	11.3223
TG(66:5)	0.99672	0.968672	1.03047	0.810711				TG(66:5)	1.00118	0.973004	11.7901	9.27572
TG(66:6)	1.03514	0.956008	0.886768	0.78099				TG(66:6)	1.0416	0.961976	15.3799	13.5453
TG(66:7)	1.03056	0.978768	0.910446	0.792902				TG(66:7)	1.05595	1.00288	14.0977	12.2776
TG(66:8)	1.04186	0.934881	0.883007	0.85668				TG(66:8)	1.08945	0.977589	13.8133	13.4014
TG(66:9)	1.00942	0.923451	0.776747	0.857134				TG(66:9)	1.07542	0.983837	13.0408	14.3904
DG(16:0)(16:0)	1.13509	0.896455	0.770177	0.551266				DG(16:0)(16:0)	1.23833	0.97799	6.37418	4.56241
DG(16:0)(18:0)	1.11752	0.880943	0.689339	0.629021				DG(16:0)(18:0)	1.111	0.875798	7.81515	7.13132
DG(18:0)(18:0)	1.11335	0.843117	0.873213	0.630896				DG(18:0)(18:0)	1.32577	1.00398	7.51422	5.42902
DG(16:0)(18:1)	1.05922	0.920366	0.749576	0.684592				DG(16:0)(18:1)	1.18744	1.03177	5.86377	5.35542
DG(18:0)(18:1)	1.04602	0.920928	0.679976	0.675791				DG(18:0)(18:1)	1.25113	1.10151	9.27485	9.21777
DG(18:1)(18:1)	1.06521	0.929734	0.743472	0.689108				DG(18:1)(18:1)	1.19715	1.04489	6.66774	6.18018
DG(16:0)(18:2)	1.15045	0.928656	0.817415	0.708506				DG(16:0)(18:2)	0.804222	0.649176	2.4069	2.08622
DG(18:0)(18:2)	1.16174	0.840811	0.874161	0.753628				DG(18:0)(18:2)	0.917047	0.663716	1.70031	1.46587
DG(18:1)(18:2)	1.13093	0.92051	0.857099	0.734446				DG(18:1)(18:2)	0.848027	0.690242	2.73729	2.34558
DG(18:2)(18:2)	1.22725	1.0748	1.01868	0.757127				DG(18:2)(18:2)	0.408678	0.357911	0.469468	0.348929
DG(16:0)(20:4)	1.03343	0.910284	0.660987	0.739226				DG(16:0)(20:4)	1.1778	1.03745	5.21302	5.83007
DG(18:0)(20:4)	1.0205	0.877384	0.821645	0.709523				DG(18:0)(20:4)	1.2461	1.07135	4.06357	3.50906
DG(18:1)(20:4)	1.09412	0.882863	0.542188	0.748446				DG(18:1)(20:4)	1.28529	1.03712	8.93731	12.3372
DG(18:2)(20:4)	1.08266	0.868998	0.866801	0.632377				DG(18:2)(20:4)	1.08881	0.87394	4.92263	3.59132
DG(20:4)(20:4)	1.04483	0.763321	0.700246	0.618573				DG(20:4)(20:4)	1.32158	0.965506	14.3854	12.7076
DG(16:0)(20:5)	1.10181	1.01502	0.725597	0.710618				DG(16:0)(20:5)	0.242245	0.223163	0.204745	0.200518
DG(18:0)(20:5)	1.10638	0.881755	0.814311	0.772077				DG(18:0)(20:5)	0.38792	0.309161	0.357374	0.338839
DG(18:1)(20:5)	1.22001	0.870095	0.760981	0.670379				DG(18:1)(20:5)	0.525123	0.374511	0.605386	0.533309
DG(18:2)(20:5)	1.24259	#DIV/0!	1.06465	0.817793				DG(18:2)(20:5)	0.231091	#DIV/0!	0.0813221	0.0624661
DG(20:4)(20:5)	1.19293	1.27772	0.805227	0.693287				DG(20:4)(20:5)	0.258579	0.276958	0.226705	0.19519
DG(20:5)(20:5)	0.633306	#DIV/0!	0.91364	#DIV/0!				DG(20:5)(20:5)	0.408476	#DIV/0!	0.265869	#DIV/0!
DG(16:0)(22:5)	1.05531	0.89544	0.572246	0.556534				DG(16:0)(22:5)	1.71558	1.45569	16.933	16.4681
DG(18:0)(22:5)	1.07312	0.78806	0.72919	0.73328				DG(18:0)(22:5)	1.53161	1.12476	9.09884	9.14988
DG(18:1)(22:5)	1.08249	0.851219	0.896807	0.746				DG(18:1)(22:5)	1.44184	1.1338	6.60441	5.49381
DG(18:2)(22:5)	0.966084	0.702564	1.07221	0.672847				DG(18:2)(22:5)	1.06829	0.776892	0.799377	0.501633
DG(20:4)(22:5)	0.953937	0.75815	0.84833	0.608828				DG(20:4)(22:5)	1.76699	1.40433	10.6196	7.62146
DG(20:5)(22:5)	0.750043	0.787827	0.97908	0.469041				DG(20:5)(22:5)	0.889127	0.933918	1.2015	0.575595
DG(22:5)(22:5)	1.3158	1.11642	1.08242	0.747864				DG(22:5)(22:5)	0.971736	0.824496	1.67678	1.15852
DG(16:0)(22:6)	0.967248	0.978447	0.673259	0.583127				DG(16:0)(22:6)	0.889255	0.899552	3.06677	2.65621
DG(18:0)(22:6)	0.94238	0.774557	0.776087	0.80765				DG(18:0)(22:6)	1.09789	0.902369	1.55156	1.61466
DG(18:1)(22:6)	0.962588	0.838808	0.849308	0.75541				DG(18:1)(22:6)	0.91336	0.79591	1.35034	1.20105
DG(18:2)(22:6)	0.955257	0.819804	1.30092	0.748111				DG(18:2)(22:6)	0.593215	0.509099	0.14699	0.0845291
DG(20:4)(22:6)	1.10541	0.794803	0.87307	0.582658				DG(20:4)(22:6)	1.02489	0.736909	2.68903	1.79457
DG(20:5)(22:6)	1.47525	0.747629	1.11297	#DIV/0!				DG(20:5)(22:6)	0.274387	0.139054	0.104763	#DIV/0!
DG(22:5)(22:6)	1.05915	0.897081	1.17862	0.88137				DG(22:5)(22:6)	1.12097	0.949445	0.341446	0.255333
DG(22:6)(22:6)	1.0115	0.859742	1.32067	0.605028				DG(22:6)(22:6)	0.885514	0.752661	0.104267	0.0477669
MG(16:0)	1.1051	0.881354	0.866847	1.04771				MG(16:0)	1.3875	1.10658	0.760171	0.918774
MG(18:0)	0.792037	0.759899	1.31163	0.683913				MG(18:0)	1.38088	1.32485	1.43323	0.747319
MG(18:1)	1.71188	0.875575	0.90737	1.04293				MG(18:1)	2.71599	1.38915	2.27619	2.61625
MG(18:2)	1.21189	0.936591	1.23515	1.02588				MG(18:2)	1.16772	0.902454	0.515768	0.42838
MG(20:4)	1.37512	0.836468	1.04798	0.921616				MG(20:4)	1.69248	1.02951	1.55945	1.37142
Cholesterol	0.95088	0.901076	0.992003	0.80281				Cholesterol	1.08284	1.02613	1.03979	0.84148
FA(16:0)	0.83152	1.06003	1.29342	1.06749				FA(16:0)	1.0502	1.3388	0.73869	0.609662
FA(18:0)	0.866202	1.06525	1.15115	0.985456				FA(18:0)	1.11606	1.37252	0.987434	0.845303
FA(18:1)	0.825634	0.993218	1.10439	1.10944				FA(18:1)	1.19685	1.43978	1.2892	1.2951
FA(18:2)	0.862589	1.03781	1.21998	1.16164				FA(18:2)	0.812769	0.977866	0.526026	0.500873
FA(20:4)	0.913987	1.0406	0.86001	1.09996				FA(20:4)	1.1808	1.34438	1.5376	1.9666
FA(20:5)	1.14088	1.18134	1.10632	1.02655				FA(20:5)	0.413122	0.427774	0.043476	0.0403413
FA(22:5)	0.934122	0.951761	1.12299	0.859213				FA(22:5)	1.50821	1.53669	1.051	0.804129
FA(22:6)	0.82445	0.941567	1.27593	0.947139				FA(22:6)	1.07127	1.22345	0.25964	0.192734
Cer(d18:1)(16:0)	1.05838	1.00534	0.971009	0.944159				Cer(d18:1)(16:0)	1.1545	1.09665	1.38597	1.34765
Cer(d18:1)(18:0)	0.831528	0.953759	1.24105	0.787093				Cer(d18:1)(18:0)	0.965253	1.10714	2.29478	1.45539
Cer(d18:1)(18:1)	0.791178	0.812579	0.771675	0.946642				Cer(d18:1)(18:1)	1.30537	1.34068	3.90628	4.79198
Cer(d18:1)(18:2)	0.857558	0.894075	0.997416	0.889064				Cer(d18:1)(18:2)	0.940616	0.98067	0.881376	0.785629
Cer(d18:1)(20:4)	0.907379	1.01373	0.9791	1.18157				Cer(d18:1)(20:4)	0.94217	1.0526	1.14709	1.3843
Cer(d18:1)(20:5)	0.996581	0.900438	0.752778	1.03229				Cer(d18:1)(20:5)	1.03373	0.934001	1.06754	1.46392
Cer(d18:1)(22:5)	0.914	0.889497	1.0823	1.02086				Cer(d18:1)(22:5)	0.952525	0.92699	0.782811	0.73837
Cer(d18:1)(22:6)	0.970979	0.981361	1.25984	1.17987				Cer(d18:1)(22:6)	0.877749	0.887133	0.22868	0.214163
PA(16:0)(16:0)	1.1513	0.984834	0.650434	0.736034				PA(16:0)(16:0)	1.00868	0.862835	1.2024	1.36065
PA(16:0)(18:0)	1.08824	0.959702	0.618428	0.722457				PA(16:0)(18:0)	0.96005	0.846656	1.98767	2.32203
PA(18:0)(18:0)	1.02757	0.902061	0.548676	0.690083				PA(18:0)(18:0)	0.99292	0.871643	1.0095	1.26968
PA(16:0)(18:1)	1.02897	0.898595	0.543323	0.727883				PA(16:0)(18:1)	0.969949	0.847051	2.39542	3.20912
PA(18:0)(18:1)	1.00957	0.902205	0.472807	0.709272				PA(18:0)(18:1)	0.994229	0.888499	1.30483	1.95742
PA(18:1)(18:1)	1.02246	0.952256	0.449533	0.680013				PA(18:1)(18:1)	0.929184	0.865385	4.42767	6.69777
PA(16:0)(18:2)	1.14591	0.919854	0.686542	0.799252				PA(16:0)(18:2)	0.674706	0.541605	0.471087	0.548426
PA(18:0)(18:2)	1.10054	0.909511	0.919287	0.81458				PA(18:0)(18:2)	0.692844	0.572584	0.528934	0.468688
PA(18:1)(18:2)	1.17305	0.943035	0.61958	0.807237				PA(18:1)(18:2)	0.722662	0.580963	0.837517	1.09118
PA(18:2)(18:2)	0.978428	1.22376	0.785335	0.925608				PA(18:2)(18:2)	0.368733	0.461189	0.165421	0.194968
PA(16:0)(20:4)	1.05345	0.966426	0.688119	0.890359				PA(16:0)(20:4)	1.0159	0.931985	1.4753	1.90889
PA(18:0)(20:4)	1.02359	0.957731	0.834446	0.771558				PA(18:0)(20:4)	1.00518	0.940506	1.21546	1.12385
PA(18:1)(20:4)	1.01649	0.951305	0.598884	0.898597				PA(18:1)(20:4)	1.02885	0.962872	2.40851	3.61386
PA(18:2)(20:4)	1.17768	0.998852	0.757338	1.02253				PA(18:2)(20:4)	0.979018	0.83036	0.62226	0.84015
PA(20:4)(20:4)	1.06832	1.20547	0.443199	0.747217				PA(20:4)(20:4)	1.01677	1.1473	3.57171	6.02176
PA(16:0)(20:5)	1.27809	0.899515	0.81145	#DIV/0!				PA(16:0)(20:5)	0.200309	0.140976	#DIV/0!	#DIV/0!
PA(18:0)(20:5)	1.19332	0.876579	1.11364	0.726275				PA(18:0)(20:5)	0.279558	0.205355	0.109766	0.0715858
PA(18:1)(20:5)	0.981885	#DIV/0!	0.717447	2.91729				PA(18:1)(20:5)	#DIV/0!	0.110903	0.0364071	0.148039
PA(18:2)(20:5)	#DIV/0!	#DIV/0!	0.608168	#DIV/0!				PA(18:2)(20:5)	#DIV/0!	#DIV/0!	#DIV/0!	#DIV/0!
PA(16:0)(22:5)	1.07413	0.866137	0.557241	0.689224				PA(16:0)(22:5)	1.01145	0.815592	1.65859	2.05143
PA(18:0)(22:5)	1.07011	0.845895	0.967648	0.661931				PA(18:0)(22:5)	1.01325	0.800944	1.5961	1.09183
PA(18:1)(22:5)	#DIV/0!	#DIV/0!	#DIV/0!	#DIV/0!				PA(18:1)(22:5)	#DIV/0!	#DIV/0!	#DIV/0!	#DIV/0!
PA(16:0)(22:6)	1.05013	0.964067	0.614804	0.795052				PA(16:0)(22:6)	0.859149	0.788739	0.381845	0.493794
PA(18:0)(22:6)	1.03115	0.949788	0.847198	0.808375				PA(18:0)(22:6)	0.883146	0.813464	0.367547	0.350704
PA(18:1)(22:6)	0.966275	0.945917	0.55708	0.774762				PA(18:1)(22:6)	0.847238	0.829388	0.724935	1.00821
PA(18:2)(22:6)	1.6588	2.5504	0.731637	1.31066				PA(18:2)(22:6)	0.750317	1.15361	0.153763	0.275452
PA(22:5)(22:6)	1.23841	1.10949	0.764899	0.681636				PA(22:5)(22:6)	0.805625	0.721753	0.315417	0.281082
PA(22:6)(22:6)	1.12751	1.11531	0.946805	1.38676				PA(22:6)(22:6)	0.758445	0.750237	0.177697	0.260268
PC(16:0)(16:0)	0.993965	0.958829	1.00945	0.831225				PC(16:0)(16:0)	0.928825	0.895992	0.958614	0.789363
PC(16:0)(18:0)	1.05987	0.964675	0.836319	0.822985				PC(16:0)(18:0)	0.920658	0.837967	1.60811	1.58247
PC(18:0)(18:0)	1.04154	0.919813	0.949815	0.830602				PC(18:0)(18:0)	0.945789	0.83525	2.64189	2.3103
PC(16:0)(18:1)	1.07362	0.96751	0.790762	0.845949				PC(16:0)(18:1)	0.958878	0.864112	1.60237	1.7142
PC(18:0)(18:1)	0.992835	0.959951	0.848606	0.818895				PC(18:0)(18:1)	0.913971	0.883699	2.58621	2.49566
PC(18:1)(18:1)	1.0295	0.961589	0.666762	0.798721				PC(18:1)(18:1)	0.938567	0.876657	3.32253	3.98009
PC(16:0)(18:2)	1.12318	0.974447	0.996904	0.886316				PC(16:0)(18:2)	0.678009	0.588224	0.512781	0.455897
PC(18:0)(18:2)	1.14052	0.933598	1.13513	0.863543				PC(18:0)(18:2)	0.727936	0.595869	0.946135	0.719769
PC(18:1)(18:2)	1.06617	0.980386	0.892515	0.893796				PC(18:1)(18:2)	0.677019	0.622544	0.672613	0.673579
PC(18:2)(18:2)	1.17332	0.869996	1.31115	0.905045				PC(18:2)(18:2)	0.414696	0.307489	0.61256	0.422831
PC(16:0)(20:4)	1.06496	0.941465	0.806225	0.880413				PC(16:0)(20:4)	1.00759	0.890749	2.03012	2.21693
PC(18:0)(20:4)	1.05244	0.92684	0.953845	0.853823				PC(18:0)(20:4)	1.03771	0.91386	3.61166	3.23293
PC(18:1)(20:4)	0.980301	0.905082	0.685458	0.884972				PC(18:1)(20:4)	1.00926	0.931823	3.55547	4.59036
PC(18:2)(20:4)	0.980906	0.914828	1.15547	0.789798				PC(18:2)(20:4)	0.927481	0.865002	3.46239	2.36663
PC(20:4)(20:4)	0.907758	0.93849	0.96158	0.777757				PC(20:4)(20:4)	1.12974	1.16799	10.0296	8.11224
PC(16:0)(20:5)	1.14092	0.988066	0.991606	0.84625				PC(16:0)(20:5)	0.61151	0.529584	0.160945	0.137352
PC(18:0)(20:5)	1.03542	0.901901	1.13689	0.911248				PC(18:0)(20:5)	0.810737	0.70619	0.333705	0.267475
PC(18:1)(20:5)	1.10778	0.943699	0.84797	0.836172				PC(18:1)(20:5)	0.742341	0.632391	0.242689	0.239312
PC(18:2)(20:5)	1.34668	1.1126	1.4094	1.06791				PC(18:2)(20:5)	0.603969	0.498987	0.128679	0.0975007
PC(20:4)(20:5)	#DIV/0!	#DIV/0!	1.09476	0.773518				PC(20:4)(20:5)	1.337	#DIV/0!	0.499617	0.353013
PC(20:5)(20:5)	#DIV/0!	#DIV/0!	1.52266	0.727816				PC(20:5)(20:5)	#DIV/0!	#DIV/0!	0.320542	0.153216
PC(16:0)(22:5)	1.01553	0.967851	0.775234	0.804957				PC(16:0)(22:5)	0.990015	0.943535	1.81215	1.88163
PC(18:0)(22:5)	1.02808	0.956728	0.854803	0.841149				PC(18:0)(22:5)	0.863105	0.8032	1.8655	1.8357
PC(18:1)(22:5)	1.14741	0.923981	0.627343	0.83124				PC(18:1)(22:5)	1.16762	0.940249	2.3935	3.17143
PC(18:2)(22:5)	1.09228	0.938728	1.07849	0.777824				PC(18:2)(22:5)	0.946233	0.813214	1.15976	0.836435
PC(20:4)(22:5)	1.09865	1.10343	1.06106	0.67096				PC(20:4)(22:5)	2.94542	2.95824	5.43388	3.4361
PC(20:5)(22:5)	#DIV/0!	#DIV/0!	1.02783	0.779654				PC(20:5)(22:5)	#DIV/0!	#DIV/0!	0.128099	0.0971687
PC(22:5)(22:5)	0.731901	4.88626	1.94618	0.497447				PC(22:5)(22:5)	0.492235	3.28621	1.52387	0.389504
PC(16:0)(22:6)	1.06114	0.944141	0.844066	0.881186				PC(16:0)(22:6)	0.779203	0.693292	0.699967	0.73075
PC(18:0)(22:6)	1.01751	0.904394	0.956778	0.930516				PC(18:0)(22:6)	0.823594	0.732036	0.797077	0.775198
PC(18:1)(22:6)	1.09875	1.00799	0.662116	0.922747				PC(18:1)(22:6)	0.880411	0.807694	0.755887	1.05343
PC(18:2)(22:6)	1.11437	1.02563	1.00697	0.927457				PC(18:2)(22:6)	0.65504	0.602877	0.520278	0.479195
PC(20:4)(22:6)	1.27331	1.10896	1.12176	0.869342				PC(20:4)(22:6)	0.919413	0.800744	1.95022	1.51139
PC(20:5)(22:6)	1.28859	#DIV/0!	1.37103	1.21952				PC(20:5)(22:6)	#DIV/0!	#DIV/0!	0.0441648	0.0392844
PC(22:5)(22:6)	1.04327	1.05024	1.16297	0.86207				PC(22:5)(22:6)	0.776573	0.78176	0.501197	0.37152
PC(22:6)(22:6)	1.1576	1.18987	1.29376	1.01652				PC(22:6)(22:6)	0.654913	0.673173	0.304148	0.238972
PE(16:0)(16:0)	0.84601	0.879588	0.842469	0.997166				PE(16:0)(16:0)	0.952086	0.989874	0.614869	0.727773
PE(16:0)(18:0)	0.949204	0.92556	0.924069	0.89774				PE(16:0)(18:0)	0.924647	0.901614	0.772169	0.750168
PE(18:0)(18:0)	0.973915	0.866499	1.02964	0.960163				PE(18:0)(18:0)	0.982869	0.874465	1.0977	1.02363
PE(16:0)(18:1)	0.997984	0.912398	0.718245	0.878074				PE(16:0)(18:1)	0.91275	0.834474	1.00868	1.23313
PE(18:0)(18:1)	0.953224	0.889341	0.897853	0.927086				PE(18:0)(18:1)	0.946206	0.882793	1.42886	1.47538
PE(18:1)(18:1)	0.982273	0.910558	0.646178	0.928894				PE(18:1)(18:1)	0.922594	0.855236	2.2799	3.2774
PE(16:0)(18:2)	1.11779	0.901123	0.938167	1.06127				PE(16:0)(18:2)	0.699785	0.56414	0.168083	0.190137
PE(18:0)(18:2)	1.12763	0.881611	1.04576	1.01785				PE(18:0)(18:2)	0.751085	0.587217	0.436815	0.425159
PE(18:1)(18:2)	1.12044	0.938986	0.914241	0.949455				PE(18:1)(18:2)	0.685745	0.574687	0.434397	0.451128
PE(18:2)(18:2)	1.08527	0.904698	1.30321	0.981698				PE(18:2)(18:2)	0.463563	0.386435	0.282204	0.212582
PE(16:0)(20:4)	0.984567	0.902732	0.752364	0.962419				PE(16:0)(20:4)	0.994557	0.911892	0.788999	1.00928
PE(18:0)(20:4)	0.962352	0.872621	0.888621	0.926237				PE(18:0)(20:4)	0.984738	0.89292	1.17966	1.2296
PE(18:1)(20:4)	0.943038	0.872338	0.690797	0.950063				PE(18:1)(20:4)	1.08392	1.00266	1.62228	2.23114
PE(18:2)(20:4)	1.0142	0.872518	1.08696	0.901868				PE(18:2)(20:4)	0.893769	0.768913	1.81885	1.50913
PE(20:4)(20:4)	0.978277	0.864514	1.00528	0.872982				PE(20:4)(20:4)	1.20763	1.0672	3.81806	3.3156
PE(16:0)(20:5)	1.11136	0.761643	0.897758	0.938833				PE(16:0)(20:5)	0.29164	0.199868	0.029089	0.0304199
PE(18:0)(20:5)	1.02151	0.898377	1.15096	0.961894				PE(18:0)(20:5)	0.724735	0.637373	0.11271	0.0941954
PE(18:1)(20:5)	1.06082	0.877932	0.891796	0.957762				PE(18:1)(20:5)	0.285449	0.236238	0.0600524	0.0644944
PE(18:2)(20:5)	1.31803	1.34482	1.37449	0.839255				PE(18:2)(20:5)	0.137744	0.140544	0.0306535	0.0187169
PE(20:4)(20:5)	0.979295	0.87821	1.1792	0.782983				PE(20:4)(20:5)	0.360489	0.323278	0.124821	0.0828807
PE(20:5)(20:5)	0.587476	#DIV/0!	1.22822	2.26003				PE(20:5)(20:5)	#DIV/0!	0.297379	0.0227076	0.0417839
PE(16:0)(22:5)	0.972455	0.873553	0.756897	0.860665				PE(16:0)(22:5)	1.09072	0.97979	1.91439	2.17684
PE(18:0)(22:5)	0.940614	0.831204	0.943993	0.919061				PE(18:0)(22:5)	1.05181	0.929466	1.23488	1.20227
PE(18:1)(22:5)	0.920362	0.83332	0.690054	0.818005				PE(18:1)(22:5)	0.942011	0.852922	2.49934	2.96277
PE(18:2)(22:5)	0.927779	0.854807	1.02332	0.791315				PE(18:2)(22:5)	0.713018	0.656937	0.896941	0.693586
PE(20:4)(22:5)	0.972058	0.753632	0.967171	0.773978				PE(20:4)(22:5)	1.01892	0.789965	1.9409	1.5532
PE(20:5)(22:5)	0.787671	0.234783	1.29066	0.587799				PE(20:5)(22:5)	0.848651	0.25296	0.113409	0.0516493
PE(22:5)(22:5)	0.904937	0.813934	1.06759	0.36154				PE(22:5)(22:5)	0.841729	0.757083	0.440292	0.149105
PE(16:0)(22:6)	0.941193	0.915903	0.884318	1.01075				PE(16:0)(22:6)	0.835041	0.812602	0.520272	0.594656
PE(18:0)(22:6)	0.939146	0.860996	1.02002	1.02606				PE(18:0)(22:6)	0.924121	0.847221	0.402718	0.405102
PE(18:1)(22:6)	0.884486	0.769294	0.766221	0.954966				PE(18:1)(22:6)	0.901075	0.783722	0.630902	0.786314
PE(18:2)(22:6)	0.958288	0.828878	1.15174	1.01334				PE(18:2)(22:6)	0.723052	0.625409	0.399389	0.351394
PE(20:4)(22:6)	0.858805	0.824332	1.10046	1.00091				PE(20:4)(22:6)	0.860172	0.825644	0.643363	0.58516
PE(20:5)(22:6)	0.919283	0.688481	1.49149	0.652336				PE(20:5)(22:6)	0.274877	0.205864	0.0210626	0.00921216
PE(22:5)(22:6)	0.935081	0.875524	1.29574	1.12748				PE(22:5)(22:6)	0.70538	0.660453	0.161547	0.140569
PE(22:6)(22:6)	0.939014	0.947866	1.16297	1.29437				PE(22:6)(22:6)	0.711921	0.718632	0.077578	0.0863435
PG(16:0)(16:0)	1.0183	1.10864	0.852129	0.660301				PG(16:0)(16:0)	0.971509	1.0577	2.63448	2.04142
PG(16:0)(18:0)	0.9747	0.99868	0.924058	0.752963				PG(16:0)(18:0)	0.947513	0.970823	1.78805	1.45698
PG(18:0)(18:0)	0.97565	0.960643	0.863056	0.60522				PG(18:0)(18:0)	0.955583	0.940885	3.11596	2.18507
PG(16:0)(18:1)	0.988435	1.03398	0.864908	0.81913				PG(16:0)(18:1)	1.00779	1.05422	1.3859	1.31254
PG(18:0)(18:1)	0.955228	0.954607	0.881339	0.632413				PG(18:0)(18:1)	0.964855	0.964229	2.98434	2.14144
PG(18:1)(18:1)	1.00549	0.981339	0.587136	0.516609				PG(18:1)(18:1)	1.06008	1.03462	12.3689	10.8832
PG(16:0)(18:2)	1.06141	0.997325	1.02961	0.699028				PG(16:0)(18:2)	0.770137	0.723635	0.784762	0.532793
PG(18:0)(18:2)	1.01421	0.938479	1.14853	0.661505				PG(18:0)(18:2)	0.881331	0.815525	1.94506	1.12028
PG(18:1)(18:2)	1.09517	0.966809	0.770041	0.561396				PG(18:1)(18:2)	0.86017	0.759354	2.72794	1.9888
PG(18:2)(18:2)	1.30593	0.836258	0.977752	0.839145				PG(18:2)(18:2)	0.731899	0.468676	0.522634	0.448545
PG(16:0)(20:4)	0.90882	0.932759	0.68187	0.614132				PG(16:0)(20:4)	0.940454	0.965226	5.49213	4.94654
PG(18:0)(20:4)	0.936602	0.893993	0.867932	0.584473				PG(18:0)(20:4)	1.0104	0.96443	7.08182	4.76896
PG(18:1)(20:4)	0.964092	0.88338	0.57535	0.551253				PG(18:1)(20:4)	1.05181	0.963758	15.8871	15.2217
PG(18:2)(20:4)	1.0488	0.919916	0.945355	0.71955				PG(18:2)(20:4)	0.901994	0.791148	2.62419	1.99738
PG(20:4)(20:4)	1.02761	0.84084	0.728704	0.884949				PG(20:4)(20:4)	1.26579	1.03573	5.44279	6.60981
PG(16:0)(20:5)	1.02775	0.894443	0.861264	0.57909				PG(16:0)(20:5)	0.242964	0.21145	0.851292	0.572385
PG(18:0)(20:5)	1.01501	0.925993	1.08016	0.596444				PG(18:0)(20:5)	0.878112	0.801104	1.06107	0.585902
PG(18:1)(20:5)	1.17733	0.752006	0.799516	0.767873				PG(18:1)(20:5)	0.700646	0.447528	2.00429	1.92497
PG(18:2)(20:5)	#DIV/0!	#DIV/0!	1.05597	#DIV/0!				PG(18:2)(20:5)	#DIV/0!	#DIV/0!	#DIV/0!	#DIV/0!
PG(16:0)(22:5)	0.974208	0.986318	0.640438	0.580385				PG(16:0)(22:5)	0.907298	0.918576	1.55855	1.41241
PG(18:0)(22:5)	0.97656	0.926467	0.697022	0.612121				PG(18:0)(22:5)	0.997012	0.945871	2.56029	2.24843
PG(18:1)(22:5)	1.00117	0.967472	0.606803	0.65627				PG(18:1)(22:5)	1.1379	1.0996	5.44013	5.88362
PG(20:5)(22:5)	1.34672	1.29757	0.909839	0.549393				PG(20:5)(22:5)	0.716777	0.690616	0.157572	0.0951477
PG(22:5)(22:5)	1.15753	0.993103	0.949612	0.624764				PG(22:5)(22:5)	3.46431	2.97222	10.2332	6.73257
PG(16:0)(22:6)	0.988318	1.06336	0.836164	0.610778				PG(16:0)(22:6)	0.879707	0.946498	1.25853	0.919293
PG(18:0)(22:6)	0.960283	0.982129	0.855759	0.61388				PG(18:0)(22:6)	0.881175	0.901221	1.22736	0.880446
PG(18:1)(22:6)	1.00821	1.01641	0.645326	0.704133				PG(18:1)(22:6)	1.02967	1.03805	1.18544	1.29346
PG(18:2)(22:6)	1.11079	1.05745	0.885318	0.816779				PG(18:2)(22:6)	0.793996	0.755872	0.254603	0.234892
PG(20:4)(22:6)	1.03895	0.943532	0.58705	0.86637				PG(20:4)(22:6)	1.05775	0.960604	0.85314	1.25907
PG(22:5)(22:6)	1.17654	1.05838	0.76641	0.740916				PG(22:5)(22:6)	1.61182	1.44994	0.438949	0.424348
PG(22:6)(22:6)	1.18268	1.14731	0.792231	0.866568				PG(22:6)(22:6)	0.783834	0.760396	0.0174606	0.019099
PI(16:0)(16:0)	1.00367	1.00995	1.04617	1.12734				PI(16:0)(16:0)	0.891835	0.897421	0.354201	0.38168
PI(16:0)(18:0)	1.00414	0.99751	0.904057	0.862098				PI(16:0)(18:0)	0.888913	0.883047	0.449238	0.428389
PI(18:0)(18:0)	1.00714	0.915865	0.728436	0.875439				PI(18:0)(18:0)	0.921303	0.837804	0.690745	0.830142
PI(16:0)(18:1)	0.9892	0.959357	0.656088	1.06648				PI(16:0)(18:1)	0.895661	0.868639	0.504164	0.819529
PI(18:0)(18:1)	0.974148	0.902053	0.743874	0.874729				PI(18:0)(18:1)	0.936512	0.867202	0.821873	0.966449
PI(18:1)(18:1)	0.995413	0.927781	0.530372	0.928448				PI(18:1)(18:1)	0.896404	0.835499	1.02239	1.78975
PI(16:0)(18:2)	1.21667	0.845065	0.823999	1.13081				PI(16:0)(18:2)	0.723139	0.502274	0.0862001	0.118296
PI(18:0)(18:2)	1.15176	0.890727	0.896577	0.900258				PI(18:0)(18:2)	0.741594	0.573519	0.238169	0.239147
PI(18:1)(18:2)	1.00751	0.921523	0.73743	1.00907				PI(18:1)(18:2)	0.809025	0.739981	0.164082	0.224523
PI(18:2)(18:2)	1.52114	1.40567	1.03106	1.05253				PI(18:2)(18:2)	0.448388	0.414349	0.063927	0.0652585
PI(16:0)(20:4)	1.07987	0.952136	0.784134	1.0817				PI(16:0)(20:4)	0.998247	0.880171	0.384417	0.530298
PI(18:0)(20:4)	1.04923	0.930641	0.900698	0.943326				PI(18:0)(20:4)	1.05251	0.933555	0.98439	1.03098
PI(18:1)(20:4)	1.03814	0.942996	0.725208	0.996431				PI(18:1)(20:4)	1.06829	0.970391	1.41607	1.94568
PI(18:2)(20:4)	1.07296	1.02096	0.796422	1.06674				PI(18:2)(20:4)	0.903696	0.859895	0.772924	1.03526
PI(20:4)(20:4)	1.08305	0.884303	0.865222	0.968616				PI(20:4)(20:4)	1.24349	1.0153	1.80351	2.01903
PI(16:0)(20:5)	1.20447	0.938028	1.08465	1.07882				PI(16:0)(20:5)	0.350375	0.272869	0.0815775	0.081139
PI(18:0)(20:5)	1.1745	0.986022	1.28573	0.891568				PI(18:0)(20:5)	0.605846	0.508623	0.425001	0.29471
PI(18:1)(20:5)	1.18449	0.871709	1.01126	1.00272				PI(18:1)(20:5)	0.621257	0.457205	0.223789	0.221899
PI(18:2)(20:5)	#DIV/0!	#DIV/0!	1.1835	0.725364				PI(18:2)(20:5)	#DIV/0!	#DIV/0!	0.07642	0.0468375
PI(20:4)(20:5)	0.966327	0.783292	0.703696	0.929072				PI(20:4)(20:5)	0.423313	0.343132	0.750817	0.991284
PI(20:5)(20:5)	1.24484	#DIV/0!	0.863947	0.949846				PI(20:5)(20:5)	#DIV/0!	0.875775	0.779798	0.857331
PI(16:0)(22:5)	1.11105	1.06071	0.649876	0.882256				PI(16:0)(22:5)	0.927323	0.885307	0.238734	0.324099
PI(18:0)(22:5)	1.09938	1.07496	0.724713	0.788337				PI(18:0)(22:5)	0.943255	0.922304	0.78483	0.85373
PI(18:1)(22:5)	1.03247	1.09498	0.628185	0.885745				PI(18:1)(22:5)	0.871768	0.924551	0.786759	1.10934
PI(18:2)(22:5)	#DIV/0!	#DIV/0!	1.03556	1.24702				PI(18:2)(22:5)	#DIV/0!	#DIV/0!	0.210811	0.253858
PI(20:4)(22:5)	0.973946	1.36154	1.21536	1.10752				PI(20:4)(22:5)	0.78906	1.10307	0.362592	0.330421
PI(16:0)(22:6)	1.1498	1.09531	0.696607	0.887392				PI(16:0)(22:6)	0.913156	0.86988	0.155131	0.197618
PI(18:0)(22:6)	1.13815	1.06882	0.805999	0.79099				PI(18:0)(22:6)	0.927333	0.870846	0.215543	0.211529
PI(18:1)(22:6)	1.08831	1.08129	0.678782	0.890957				PI(18:1)(22:6)	0.904507	0.898673	0.285248	0.374411
PI(18:2)(22:6)	0.800345	1.14279	0.856385	1.32177				PI(18:2)(22:6)	0.653333	0.932875	0.0835924	0.129019
PI(20:4)(22:6)	1.10125	1.09065	1.12632	0.623407				PI(20:4)(22:6)	0.888273	0.879723	0.697322	0.385962
PS(16:0)(16:0)	0.845688	0.980156	0.835981	0.81462				PS(16:0)(16:0)	0.981162	1.13717	0.965713	0.941038
PS(16:0)(18:0)	0.964915	0.94697	0.841684	0.777621				PS(16:0)(18:0)	0.990625	0.972202	1.29408	1.19558
PS(18:0)(18:0)	0.934944	0.955143	0.769897	0.743148				PS(18:0)(18:0)	0.962152	0.982939	1.13453	1.09511
PS(16:0)(18:1)	1.034	0.994933	0.808826	0.907694				PS(16:0)(18:1)	0.973109	0.936342	1.16021	1.30203
PS(18:0)(18:1)	0.916096	0.95341	0.753338	0.770421				PS(18:0)(18:1)	0.968118	1.00755	1.29323	1.32256
PS(18:1)(18:1)	0.971171	0.998058	0.567876	0.816038				PS(18:1)(18:1)	0.931962	0.957763	1.61524	2.3211
PS(16:0)(18:2)	1.03838	0.943524	0.92195	0.807814				PS(16:0)(18:2)	0.787268	0.715354	0.373848	0.327567
PS(18:0)(18:2)	1.0526	0.983862	1.02627	0.875835				PS(18:0)(18:2)	0.83928	0.784474	0.414156	0.353447
PS(18:1)(18:2)	1.0541	0.97068	0.829605	0.95659				PS(18:1)(18:2)	0.981999	0.904284	0.596723	0.688061
PS(18:2)(18:2)	1.54299	0.671634	1.41471	1.46082				PS(18:2)(18:2)	0.559908	0.243718	0.278825	0.287912
PS(16:0)(20:4)	0.921171	0.974262	0.717753	0.752973				PS(16:0)(20:4)	1.12927	1.19435	1.84143	1.93179
PS(18:0)(20:4)	0.905685	0.931179	0.863575	0.797427				PS(18:0)(20:4)	1.02251	1.0513	1.84007	1.69913
PS(18:1)(20:4)	0.875046	0.934343	0.59145	0.864711				PS(18:1)(20:4)	1.14474	1.22231	2.42927	3.55164
PS(18:2)(20:4)	1.0515	0.848159	0.939316	0.835058				PS(18:2)(20:4)	1.17922	0.951175	2.30676	2.05072
PS(20:4)(20:4)	0.945738	0.560009	1.00082	0.741989				PS(20:4)(20:4)	1.7787	1.05324	2.48068	1.83913
PS(16:0)(20:5)	1.23502	#DIV/0!	0.98962	0.691831				PS(16:0)(20:5)	#DIV/0!	#DIV/0!	0.037831	0.0264472
PS(18:0)(20:5)	0.896282	0.941527	1.14607	0.746576				PS(18:0)(20:5)	0.556476	0.584568	0.0581092	0.0378538
PS(18:1)(20:5)	0.986456	0.903513	0.760899	1.07554				PS(18:1)(20:5)	0.470115	0.430587	0.0614814	0.0869046
PS(16:0)(22:5)	0.95757	1.10294	0.790013	0.689019				PS(16:0)(22:5)	0.958378	1.10388	1.80416	1.57352
PS(18:0)(22:5)	1.01709	1.01233	0.992862	0.75339				PS(18:0)(22:5)	1.13696	1.13163	1.50844	1.14461
PS(18:1)(22:5)	0.92356	1.04154	0.728208	0.77509				PS(18:1)(22:5)	0.943792	1.06436	1.91898	2.04253
PS(18:2)(22:5)	#DIV/0!	#DIV/0!	#DIV/0!	#DIV/0!				PS(18:2)(22:5)	#DIV/0!	#DIV/0!	#DIV/0!	#DIV/0!
PS(20:4)(22:5)	0.963917	0.94582	1.12254	0.794412				PS(20:4)(22:5)	1.15463	1.13295	0.805517	0.570059
PS(22:5)(22:5)	0.93576	0.926859	1.03098	2.14916				PS(22:5)(22:5)	0.827458	0.819588	0.194592	0.405642
PS(16:0)(22:6)	0.939875	1.13433	0.860071	0.798254				PS(16:0)(22:6)	0.765271	0.923602	0.366715	0.340358
PS(18:0)(22:6)	1.00044	1.03665	0.964126	0.895801				PS(18:0)(22:6)	0.946579	0.980842	0.337023	0.313139
PS(18:1)(22:6)	0.946199	1.09155	0.672599	0.950314				PS(18:1)(22:6)	0.854945	0.986277	0.445636	0.629639
PS(18:2)(22:6)	0.986884	1.26527	1.11453	0.990713				PS(18:2)(22:6)	0.724153	0.928423	0.539602	0.479654
PS(20:4)(22:6)	0.928815	0.98617	1.0448	0.771264				PS(20:4)(22:6)	1.03346	1.09728	1.0753	0.793778
PS(22:5)(22:6)	1.00929	1.07559	1.01072	#DIV/0!				PS(22:5)(22:6)	0.719112	0.766349	#DIV/0!	#DIV/0!
PS(22:6)(22:6)	1.08267	1.20843	0.208719	0.705809				PS(22:6)(22:6)	0.712438	0.795193	0.10132	0.342626
HexCer(d18:1)(16:0)	1.00761	0.975537	1.01902	0.843754				HexCer(d18:1)(16:0)	1.06084	1.02707	2.28633	1.8931
HexCer(d18:1)(18:0)	0.917056	0.913546	1.09156	0.750407				HexCer(d18:1)(18:0)	0.942456	0.938849	3.24214	2.22884
HexCer(d18:1)(18:1)	0.948437	1.00686	0.641729	0.875573				HexCer(d18:1)(18:1)	0.939169	0.997018	0.435587	0.594314
HexCer(d18:1)(18:2)	0.896711	0.96558	0.801181	1.13003				HexCer(d18:1)(18:2)	1.07352	1.15596	0.394301	0.556144
HexCer(d18:1)(20:4)	0.777495	1.17268	#DIV/0!	0.807385				HexCer(d18:1)(20:4)	0.997594	1.50465	3.73891	#DIV/0!
HexCer(d18:1)(20:5)	0.961768	0.979741	0.752499	0.928668				HexCer(d18:1)(20:5)	0.950569	0.968332	1.62148	2.00108
HexCer(d18:1)(22:5)	1.02694	1.05315	0.777897	0.87727				HexCer(d18:1)(22:5)	0.97398	0.998834	0.972148	1.09634
HexCer(d18:1)(22:6)	1.05235	1.07147	0.747997	0.815348				HexCer(d18:1)(22:6)	0.958807	0.976227	0.335725	0.365955
LPC(16:0)	1.07299	0.834564	0.833622	0.942635				LPC(16:0)	1.45089	1.12849	0.903336	1.02146
LPC(18:0)	1.08431	1.16267	0.821119	0.880926				LPC(18:0)	1.66198	1.78209	0.561919	0.602847
LPC(18:1)	0.793858	0.969982	0.865677	1.09661				LPC(18:1)	0.462466	0.565068	1.12646	1.42696
LPC(18:2)	3.26712	0.835061	0.650332	0.664927				LPC(18:2)	8.02011	2.04991	0.301534	0.3083
LPC(20:4)	0.97296	1.15364	0.686063	0.979528				LPC(20:4)	1.21135	1.4363	0.378226	0.540013
LPC(20:5)	0.965121	1.13892	1.08521	1.02061				LPC(20:5)	0.265944	0.313834	0.0679353	0.0638912
LPC(22:5)	1.01942	1.18648	0.833447	0.87363				LPC(22:5)	1.34225	1.56221	3.8988	4.08678
LPC(22:6)	1.0435	1.25636	0.923457	1.06672				LPC(22:6)	0.913512	1.09986	0.460307	0.531717
LPE(16:0)	0.950383	0.937997	0.792241	1.09276				LPE(16:0)	0.872601	0.861228	0.377393	0.52055
LPE(18:0)	1.01261	0.950686	0.915149	1.11964				LPE(18:0)	0.915088	0.85913	0.586994	0.718156
LPE(18:1)	0.827372	0.880924	0.679697	1.07494				LPE(18:1)	0.864007	0.91993	0.814597	1.28828
LPE(18:2)	0.863629	0.896537	1.03116	1.08405				LPE(18:2)	0.629412	0.653395	0.358658	0.377051
LPE(20:4)	0.785327	0.874416	0.850263	1.14088				LPE(20:4)	1.09805	1.22261	0.995812	1.33618
LPE(20:5)	0.863876	0.730944	1.05448	1.33489				LPE(20:5)	0.249452	0.211067	0.0189039	0.0239307
LPE(22:5)	0.815456	0.86408	0.831331	0.917218				LPE(22:5)	1.14278	1.21092	1.43997	1.58873
LPE(22:6)	0.825526	0.881428	0.920727	1.04878				LPE(22:6)	0.977005	1.04316	0.335298	0.381931
SM(d18:1)(16:0)	1.15062	0.886064	0.784319	0.929977				SM(d18:1)(16:0)	1.98266	1.5268	0.568067	0.673565
SM(d18:1)(18:0)	0.542164	1.00985	13.2568	0.833822				SM(d18:1)(18:0)	0.0215087	0.0400627	45.2507	2.84617
SM(d18:1)(18:1)	0.496658	0.974374	12.9923	0.887416				SM(d18:1)(18:1)	0.0195151	0.0382859	49.8886	3.40756
SM(d18:1)(18:2)	0.889496	0.679934	0.883278	0.969553				SM(d18:1)(18:2)	1.61413	1.23384	1.35393	1.48618
SM(d18:1)(20:4)	0.93441	0.814823	1.0888	0.951402				SM(d18:1)(20:4)	1.06007	0.924403	0.936507	0.818325
SM(d18:1)(20:5)	1.07859	0.838812	1.14561	1.01698				SM(d18:1)(20:5)	1.15478	0.898063	1.43303	1.27212
SM(d18:1)(22:5)	1.01254	0.878815	0.982593	0.872322				SM(d18:1)(22:5)	1.07788	0.935525	1.07791	0.956945
SM(d18:1)(22:6)	0.986526	0.808854	0.993558	0.856708				SM(d18:1)(22:6)	1.09884	0.900938	0.486656	0.419626
OHCE(16:0)	0.922584	0.946559	0.600451	0.643882				OHCE(16:0)	0.814954	0.836132	3.73125	4.00113
OHCE(16:1)	0.874573	1.06789	0.609558	0.67834				OHCE(16:1)	0.734331	0.89665	7.11165	7.91412
OHCE(17:0)	1.01849	0.891018	1.37676	1.25973				OHCE(17:0)	1.28591	1.12496	0.76427	0.699308
OHCE(17:1)	0.917666	1.00548	0.933342	0.84145				OHCE(17:1)	1.02086	1.11855	2.48142	2.23711
OHCE(18:0)	0.857478	1.026	0.739401	0.862638				OHCE(18:0)	0.878354	1.05098	3.12295	3.64345
OHCE(18:1)	0.9302	1.02	0.838745	0.774995				OHCE(18:1)	0.734349	0.805242	2.79998	2.58716
OHCE(18:2)	0.897333	1.22554	1.36033	0.829106				OHCE(18:2)	0.381774	0.521413	0.265534	0.161841
OHCE(18:3)	0.776806	0.762513	1.36629	0.791795				OHCE(18:3)	0.580981	0.570292	0.50901	0.294982
OHCE(18:4)	#DIV/0!	#DIV/0!	1.41754	#DIV/0!				OHCE(18:4)	#DIV/0!	2.22359	#DIV/0!	#DIV/0!
OHCE(20:0)	0.968993	0.984663	0.293452	0.391932				OHCE(20:0)	0.828183	0.841576	1.25522	1.67646
OHCE(20:1)	0.873772	0.854622	0.601659	0.655402				OHCE(20:1)	0.952479	0.931603	3.71487	4.0467
OHCE(20:2)	0.824144	0.965232	0.951256	0.825885				OHCE(20:2)	0.634227	0.742802	3.89382	3.38063
OHCE(20:3)	0.991412	1.04399	0.916578	0.729103				OHCE(20:3)	0.70502	0.742412	5.87496	4.6733
OHCE(20:4)	0.837575	0.968196	0.890916	0.668986				OHCE(20:4)	0.72966	0.843452	4.06152	3.04978
OHCE(20:5)	0.716902	1.5207	1.03282	1.94712				OHCE(20:5)	0.0734048	0.155707	0.0152894	0.0288243
OHCE(22:4)	0.814404	0.861875	1.35397	0.886748				OHCE(22:4)	0.955797	1.01151	1.83693	1.20305
OHCE(22:5)	0.894498	1.07453	1.24184	1.07101				OHCE(22:5)	1.15837	1.39151	1.03467	0.892338
OHCE(22:6)	0.811201	1.13388	1.52195	0.719822				OHCE(22:6)	0.597158	0.834693	0.20379	0.0963844
24-OHC	1.05593	1.16963	0.439805	0.154271				24-OHC	1.125	1.24614	1.95267	0.684941
27-OHC/4b-OHC	1.21357	1.07087	1.13294	0.304442				27-OHC/4b-OHC	1.23025	1.08559	5.04123	1.35467
